# Supplementary material for: Track-A-Worm 2.0: A Software Suite for Quantifying Properties of C. elegans Locomotion, Bending, Sleep, and Action Potentials
Source: eNeuro. 2025 Aug 13;12(8):ENEURO.0224-25.2025. doi: 10.1523/ENEURO.0224-25.2025 (PMC12393025; doi:10.1523/ENEURO.0224-25.2025)
Supplement: Extended Data 2 — MATLAB codes for the software suite. This folder contains the MATLAB codes of the software. Users can run the software and configure none “standard” hardware with MATLAB (R2021a or later) installed on their computers. Download Extended Data 2, ZIP file. [file eneuro-12-ENEURO.0224-25.2025-s004.zip › Extended Data 2/analysis_gui.m]

function varargout = analysis_gui(varargin)
gui_Singleton = 1;
gui_State = struct('gui_Name',       mfilename, ...
                   'gui_Singleton',  gui_Singleton, ...
                   'gui_OpeningFcn', @analysis_gui_OpeningFcn, ...
                   'gui_OutputFcn',  @analysis_gui_OutputFcn, ...
                   'gui_LayoutFcn',  [] , ...
                   'gui_Callback',   []);
if nargin && ischar(varargin{1})
    gui_State.gui_Callback = str2func(varargin{1});
end
 
if nargout
    [varargout{1:nargout}] = gui_mainfcn(gui_State, varargin{:});
else
    gui_mainfcn(gui_State, varargin{:});
end
% End initialization code - DO NOT EDIT
 
function analysis_gui_OpeningFcn(hObject, eventdata, handles, varargin)

handles.output = hObject;
set(handles.calib,'Visible','off')
set(handles.totalFrames,'Visible','off')
guidata(hObject, handles);
 
function varargout = analysis_gui_OutputFcn(hObject, eventdata, handles)
 
varargout{1} = handles.output;
 
function browseSpline_Callback(hObject, eventdata, handles)
set(handles.wormAmplitude,'Enable','off');
set(handles.speedAndDistance,'Enable','off');
set(handles.directionAnalysis,'Enable','off');
set(handles.exportWormPath,'Enable','off');
%set(handles.fwdBwdSpectrum,'Enable','off');
set(handles.binData,'Enable','off');
savePath = get(handles.exportPath,'String');
saveIndex = get(handles.exportPath,'Value');
switch savePath
    case 'Browse to name an Excel file to save results...'
        msg=msgbox('Enter Excel file to export results.');
    otherwise
        persistent lastSplinePath
        if isempty(lastSplinePath)   
        [filename,pathname] = uigetfile('*.txt','',pwd);   
        else 
        [filename,pathname] = uigetfile('*.txt','',lastSplinePath);
        end

    splinePath = [pathname,filename];
    [path,name,~]=fileparts(splinePath);
    name = strrep(name,'_spline','');
    newPath=fullfile(path,name);
    
    %Get the name of the first image in the folder
    firstImage = getFirstNameImage(newPath);

    

    comp = computer;
    if ~strcmp(comp,'PCWIN64') && ~strcmp(comp,'PCWIN32')
        slash = '/';
    else
        slash = '\';
    end

    if ~isnumeric(splinePath)

        lastSplinePath = splinePath;

        lastSlash = find(splinePath==slash);
        lastSlash = lastSlash(end);

        wormName = splinePath(lastSlash+1:end-11);

        set(handles.splinePath,'String',splinePath);

        stagePath = [splinePath(1:lastSlash) wormName slash wormName '.txt'];
        timesPath = [splinePath(1:lastSlash) wormName slash wormName '_times.txt'];
        %savePath = [splinePath(1:lastSlash) wormName '_results.xlsx'];
        imagePath = [splinePath(1:lastSlash) wormName];
        firstImage = getFirstNameImage(imagePath);
        imagePath = [imagePath slash firstImage];

        %Get image information
        imageInfo = imfinfo(imagePath);
        width = imageInfo.Width;
        height = imageInfo.Height;
        res_analysis = [width height];
        

        [~,calib] = parseStageFile(stagePath);
        
        res = parseSplineFileForRes(splinePath);
  
        [~,framerate] = parseTimesFile(timesPath);
        [~,~,reducedframerate]=parseTimesFile(timesPath);
        if num2str(reducedframerate)=="NaN"
            reducedframerate= "N.A.";
        end
        totalFrames = countFramesInFile(splinePath);

        set(handles.stagePath,'String',stagePath);
        set(handles.timesPath,'String',timesPath);
        set(handles.recordCalib,'String',num2str(calib));
        %set(handles.calib,'String',num2str(calib));
        if res_analysis(1) == 728 
            set(handles.calib,'String',num2str(2*calib));
        else
            set(handles.calib,'String',num2str(calib));
        end
        set(handles.framerate,'String',num2str(framerate));
        set(handles.reducedframerate,'String',num2str(reducedframerate));
        set(handles.movementPanel,'UserData',[]);
        set(handles.totalFrames,'String',['/ ',num2str(totalFrames)],'Value',totalFrames);
        set(handles.beginFrame,'String','1','Value',1);
        set(handles.endFrame,'String',num2str(totalFrames),'Value',totalFrames);
        set(handles.framesToAnalyze,'UserData',[1 totalFrames]);
       % set(handles.allFrames,'Enable','on');
        %set(handles.selectedFrames,'Enable','on');
        set(handles.resHolder,'UserData',res);

        if ~strcmp(get(handles.exportPath,'String'),'Enter Excel file to export results...') && ~strcmp(get(handles.exportPath,'String'),savePath)

            updateChoice = questdlg(['Update export path to new Excel file, or continue to use file: ' get(handles.exportPath,'String')],'New Excel File Confirmation','Update Excel Save Path','Continue Without Updating','Continue Without Updating');

            switch updateChoice

                case 'Update Excel Save Path'
                    updateChoice = 1;
                case 'Continue Without Updating'
                    updateChoice = 0;
            end

        else

            updateChoice = 1;

        end

        if ~updateChoice

            savePath = get(handles.exportPath,'String');

        end

        if exist(savePath,'file') && updateChoice

            pause(.23)

            overwriteOption = questdlg('Results Excel file already exists. Ovewrite or append new data?','Overwite confirmation','Overwrite','Append','Append');

            switch overwriteOption

                case 'Overwrite'
                    overwriteOption = 1;
                case 'Append'
                    overwriteOption = 0;

            end

            set(handles.exportPath,'String',savePath,'Value',overwriteOption);

        elseif exist(savePath,'file') && ~updateChoice

            set(handles.exportPath,'String',savePath,'Value',0);

        else

            set(handles.exportPath,'String',savePath,'Value',1);

        end

    end
end

 
function splinePath_Callback(hObject, eventdata, handles)
 
comp=computer;
if ~strcmp(comp,'PCWIN64') && ~strcmp(comp,'PCWIN32')
    slash='/';
else
    slash='\';
end
 
splinePath = get(hObject,'String');
 
lastSlash = find(splinePath==slash);
lastSlash = lastSlash(end);
 
wormName = splinePath(lastSlash+1:end-11);
 
set(handles.splinePath,'String',splinePath);
 
stagePath = [splinePath(1:lastSlash) wormName slash wormName '.txt'];
timesPath = [splinePath(1:lastSlash) wormName slash wormName '_times.txt'];
savePath = [splinePath(1:lastSlash) wormName '_results.xlsx'];
     
try
 
    [~,calib] = parseStageFile(stagePath);
     
    [~,framerate] = parseTimesFile(timesPath);
    res = parseSplineFileForRes(splinePath);
    totalFrames = countFramesInFile(splinePath);
    
    set(handles.resHolder,'UserData',res);
    set(handles.stagePath,'String',stagePath);
    set(handles.timesPath,'String',timesPath);
    set(handles.calib,'String',num2str(calib));
    set(handles.framerate,'String',num2str(framerate));
    set(handles.movementPanel,'UserData',[]);
    set(handles.totalFrames,'String',['/ ',num2str(totalFrames)],'Value',totalFrames);
    set(handles.beginFrame,'String','1','Value',1);
    set(handles.endFrame,'String',num2str(totalFrames),'Value',totalFrames);
    set(handles.framesToAnalyze,'UserData',[1 totalFrames]);
    %set(handles.allFrames,'Enable','on');
    %set(handles.selectedFrames,'Enable','on');
     
    flashBox('g',handles.splinePath,handles.stagePath,handles.timesPath);
      
catch
     
    flashBox('r',handles.splinePath,handles.stagePath,handles.timesPath);
 
    return
end
 
if ~strcmp(get(handles.exportPath,'String'),'Enter Excel file to export results...') && ~strcmp(get(handles.exportPath,'String'),savePath)
     
    updateChoice = questdlg(['Update export path to new Excel file, or continue to use file: ' get(handles.exportPath,'String')],'New Excel File Confirmation','Update Excel Save Path','Continue Without Updating','Continue Without Updating');
     
    switch updateChoice
         
        case 'Update Excel Save Path'
            updateChoice = 1;
        case 'Continue Without Updating'
            updateChoice = 0;
    end
     
else
     
    updateChoice = 1;
     
end
 
if ~updateChoice
     
    savePath = get(handles.exportPath,'String');
     
end
 
if exist(savePath,'file') && updateChoice
     
    pause(.23)
     
    overwriteOption = questdlg('Results Excel file already exists. Ovewrite or append new data?','Overwite confirmation','Overwrite','Append','Append');
     
    switch overwriteOption
         
        case 'Overwrite'
            overwriteOption = 1;
        case 'Append'
            overwriteOption = 0;
             
    end
     
    set(handles.exportPath,'String',savePath,'Value',overwriteOption);
     
elseif exist(savePath,'file') && ~updateChoice
     
    set(handles.exportPath,'String',savePath,'Value',0);
     
else
 
    set(handles.exportPath,'String',savePath,'Value',1);
     
end
set(handles.wormAmplitude,'Enable','off');
set(handles.speedAndDistance,'Enable','off');
set(handles.directionAnalysis,'Enable','off');
set(handles.exportWormPath,'Enable','off');
set(handles.fwdBwdSpectrum,'Enable','off');
 
function splinePath_CreateFcn(hObject, eventdata, handles)
 
if ispc && isequal(get(hObject,'BackgroundColor'), get(0,'defaultUicontrolBackgroundColor'))
    set(hObject,'BackgroundColor','white');
end
 
function framerate_Callback(hObject, eventdata, handles)
 
% IF NEW FRAMERATE VALUE IF APPROPRIATE, SAVE IT -- ELSE RETURN TO
% EXISTING VALUE
 
oldFramerate = get(hObject,'Value');
newFramerate = get(hObject,'String');
 
newFramerate = str2double(newFramerate);
 
if ~isnan(newFramerate)
     
    set(hObject,'Value',newFramerate);
    set(handles.movementPanel,'UserData',[]);
    flashBox('g',hObject);
     
else
     
    set(hObject,'String',num2str(oldFramerate));
    flashBox('r',hObject);
     
end
set(handles.wormAmplitude,'Enable','off');
set(handles.speedAndDistance,'Enable','off');
set(handles.directionAnalysis,'Enable','off');
set(handles.exportWormPath,'Enable','off');
set(handles.fwdBwdSpectrum,'Enable','off');
 
function framerate_CreateFcn(hObject, eventdata, handles)
 
if ispc && isequal(get(hObject,'BackgroundColor'), get(0,'defaultUicontrolBackgroundColor'))
    set(hObject,'BackgroundColor','white');
end
 
function calib_Callback(hObject, eventdata, handles)
 
% IF NEW CALIB VALUE IF APPROPRIATE, THEN SAVE IT -- ELSE RETURN TO
% EXISTING VALUE
  
oldCalibValue = get(hObject,'Value');
newCalibValue = get(hObject,'String');
 
newCalibValue = str2double(newCalibValue);
 
if ~isnan(newCalibValue)
    set(hObject,'Value',newCalibValue);
    flashBox('g',hObject);
    set(handles.movementPanel,'UserData',[]);
else
    set(hObject,'String',num2str(oldCalibValue));
    flashBox('r',hObject);
end
 
function calib_CreateFcn(hObject, eventdata, handles)
 
if ispc && isequal(get(hObject,'BackgroundColor'), get(0,'defaultUicontrolBackgroundColor'))
    %set(hObject,'BackgroundColor','white');
end
%set(hObject,'BackgroundColor',get(gcf,'Color'));
set(hObject,'Enable','inactive');
 
% function allFrames_Callback(hObject, eventdata, handles)
%  
% % SET 'SELECTED framesToAnalyze' LIMITS TO DEFAULT VALUES AND DISABLE ENTRY FIELDS
% % -- DELETE ANY SAVED wL DATA
%  
% totalFrames = get(handles.totalFrames,'Value');
%  
% set(handles.beginFrame,'String','1');
% set(handles.endFrame,'String',num2str(totalFrames));
%  
% set(handles.beginFrame,'Enable','off');
% set(handles.endFrame,'Enable','off');
%  
% set(handles.framesToAnalyze,'UserData',[1,totalFrames]);
% set(handles.movementPanel,'UserData',[]);
 
function selectedFrames_Callback(hObject, eventdata, handles)
 
% SAVE SELECTED framesToAnalyze LIMITS TO USER DATA -- DELETE ANY SAVED wL DATA
 
beginFrame = get(handles.beginFrame,'Value');
endFrame = get(handles.endFrame,'Value');
 
set(handles.beginFrame,'Enable','on');
set(handles.endFrame,'Enable','on');
set(handles.movementPanel,'UserData',[]);
 
set(handles.framesToAnalyze,'UserData',[beginFrame,endFrame]);
 
function beginFrame_Callback(hObject, eventdata, handles)
 
% IF NEW BEGIN FRAME VALUE IF APPROPRIATE, SAVE IT -- ELSE RETURN TO
% EXISTING VALUE
 
oldBeginFrame = get(hObject,'Value');
endFrame = get(handles.endFrame,'Value');
 
newBeginFrame = get(hObject,'String');
newBeginFrame = str2double(newBeginFrame);
 
if isnan(newBeginFrame) || newBeginFrame>=endFrame || newBeginFrame<=0
    flashBox('r',hObject);
    set(hObject,'String',num2str(oldBeginFrame));
else
    set(hObject,'Value',newBeginFrame);
    set(handles.framesToAnalyze,'UserData',[newBeginFrame,endFrame]);
    set(handles.movementPanel,'UserData',[]);
    flashBox('g',hObject);
end
     
function beginFrame_CreateFcn(hObject, eventdata, handles)
 
if ispc && isequal(get(hObject,'BackgroundColor'), get(0,'defaultUicontrolBackgroundColor'))
    set(hObject,'BackgroundColor','white');
end
 
function endFrame_Callback(hObject, eventdata, handles)
 
% IF NEW ENDFRAME VALUE IF APPROPRIATE, SAVE IT -- ELSE RETURN TO
% EXISTING VALUE
 
oldEndFrame = get(hObject,'Value');
beginFrame = get(handles.beginFrame,'Value');
totalFrames = get(handles.totalFrames,'Value');
 
 
newEndFrame = get(hObject,'String');
newEndFrame = str2double(newEndFrame);
 
if isnan(newEndFrame) || beginFrame>=newEndFrame || newEndFrame>totalFrames
    flashBox('r',hObject);
    set(hObject,'String',num2str(oldEndFrame));
else
    set(hObject,'Value',newEndFrame);
    set(handles.framesToAnalyze,'UserData',[beginFrame,newEndFrame]);
    set(handles.movementPanel,'UserData',[]);
    flashBox('g',hObject);
end
 
function endFrame_CreateFcn(hObject, eventdata, handles)
 
if ispc && isequal(get(hObject,'BackgroundColor'), get(0,'defaultUicontrolBackgroundColor'))
    set(hObject,'BackgroundColor','white');
end
 
function bendNumber_Callback(hObject, eventdata, handles)
 
function bendNumber_CreateFcn(hObject, eventdata, handles)
 
if ispc && isequal(get(hObject,'BackgroundColor'), get(0,'defaultUicontrolBackgroundColor'))
    set(hObject,'BackgroundColor','white');
end
 
function plotBend_Callback(hObject, eventdata, handles)
 
[splineFile,~,~,framerate,~,~,framesToAnalyze,~] = getAnalysisProperties(handles);
 
bendNumber = get(handles.bendNumber,'Value');
fs = framerate;
 
[~,time,selectedBendAngles] = fftFunction(splineFile,bendNumber,fs,framesToAnalyze);
 
figure;
plot(time,selectedBendAngles)
title('Bend Trace')
xlabel('Time (sec)');
ylabel('Bending Angle (deg)')
 
function sumOfBends_Callback(hObject, eventdata, handles)
 
[splineFile,~,~,~,~,~,framesToAnalyze,~] = getAnalysisProperties(handles);
 
sumOfBends = averageSumOfBendAngles(splineFile,framesToAnalyze);
 
sumOfBends = round(sumOfBends*100)/100;
 
set(handles.bendMessages,'String',['Sum of All Bends ' num2str(sumOfBends) ' degrees']);
 
function bendFreqRms_Callback(hObject, eventdata, handles)
 
[splineFile,~,~,framerate,~,~,framesToAnalyze,~] = getAnalysisProperties(handles);
 
bendNumber = get(handles.bendNumber,'Value');
fs = framerate;
 
rms = findRms(splineFile,bendNumber,framesToAnalyze);
 
[freq,~,~] = fftFunction(splineFile,bendNumber,fs,framesToAnalyze,1);
 
freq = round(freq*100)/100;
rms = round(rms*100)/100;
 
set(handles.bendMessages,'String',['Frequency ' num2str(freq) ' Hz; RMS ' num2str(rms) ' degrees'])
 
function maxBend_Callback(hObject, eventdata, handles)
 
[splineFile,~,~,framerate,~,~,framesToAnalyze,~] = getAnalysisProperties(handles);
bendThreshold = str2double(get(handles.bendThreshold, 'String'));
 
bendNumber = get(handles.bendNumber,'Value');
fs = framerate;
 
[~,time,selectedBendAngles] = fftFunction(splineFile,bendNumber,fs,framesToAnalyze);

 
exc = bendCursor_gui(time,selectedBendAngles,bendThreshold);

exc = round(exc*100)/100;
 
set(handles.bendMessages,'String',['Maximum Bend ' num2str(round(exc,1)) ' degrees']);
 
function thrashing_Callback(hObject, eventdata, handles)
 
[splineFile,~,~,framerate,~,~,~,~] = getAnalysisProperties(handles);
 
[n,freq] = thrashingFreq(splineFile,framerate);
freq = round(freq*10)/10;
set(handles.bendMessages,'String',['Thrashing count ' num2str(n) ' Frequency ' num2str(freq) '/min']);
 
function exportBendData_Callback(hObject, eventdata, handles)
 
[splineFile,~,timesFile,framerate,~,~,framesToAnalyze,~] = getAnalysisProperties(handles);
framesToAnalyze
[frameFileNumbers,~,~,~] = parseSplineFile(splineFile);
%frameFileNumbers = frameFileNumbers(1:2:end);
 
[filename,pathname] = uiputfile('*.xlsx','Save Bend Data');

fs = framerate;
 
data = cell(1,11);
 
for bendNumber=1:11
     
    [~,~,selectedBendAngles] = fftFunction(splineFile,bendNumber,fs,framesToAnalyze);
    data{bendNumber} = selectedBendAngles;
end
 
frameFileNumbers = frameFileNumbers(1:2:end);
%frameFileNumbersToAnalyze = frameFileNumbers(framesToAnalyze(1):framesToAnalyze(2));
%size(frameFileNumbersToAnalyze) 
%timesData = load(timesFile);
timesData = importdata(timesFile);
timesData=timesData.data;
%size(timesData)
times = timesData(:,1);
 
data = cell2mat(data);
 
data=[times data];
data_1= table(data,'VariableNames',{'a'});
data_1= splitvars(data_1);
data_1.Properties.VariableNames={'Time (sec)','Bend 1','Bend 2','Bend 3','Bend 4','Bend 5','Bend 6','Bend 7','Bend 8','Bend 9','Bend 10','Bend 11'};
writetable(data_1,[pathname,filename],'WriteVariableNames',true);
%labels=[{'%%Time'} {'%%Bend 1'} {'%%Bend 2'} {'%%Bend 3'} {'%%Bend 4'} {'%%Bend 5'} {'%%Bend 6'} {'%%Bend 7'} {'%%Bend 8'} {'%%Bend 9'} {'%%Bend 10'} {'%%Bend 11'}];
%saveDataMatrix(labels,data,[pathname filename]);

set(handles.bendMessages,'String','Bend Data Exported');
 
function stagePath_Callback(hObject, eventdata, handles)
 
function stagePath_CreateFcn(hObject, eventdata, handles)
 
if ispc && isequal(get(hObject,'BackgroundColor'), get(0,'defaultUicontrolBackgroundColor'))
    set(hObject,'BackgroundColor','white');
end
 
function browseStage_Callback(hObject, eventdata, handles)
 
[filename,pathname] = uigetfile('*.txt','Open stage file');
 
if ~isnumeric(filename) && ~isnumeric(pathname)
    set(handles.stagePath,'String',[pathname filename]);
end
 
function timesPath_Callback(hObject, eventdata, handles)
 
function timesPath_CreateFcn(hObject, eventdata, handles)
 
if ispc && isequal(get(hObject,'BackgroundColor'), get(0,'defaultUicontrolBackgroundColor'))
    set(hObject,'BackgroundColor','white');
end
 
function browseTimes_Callback(hObject, eventdata, handles)
 
[filename,pathname] = uigetfile('*.txt','Open times file');
 
if ~isnumeric(filename) && ~isnumeric(pathname)
    set(handles.timesPath,'String',[pathname filename]);
end
 
function splinePoint_Callback(hObject, eventdata, handles)
 
set(handles.movementPanel,'UserData',[]);
set(handles.wormAmplitude,'Enable','off');
set(handles.speedAndDistance,'Enable','off');
set(handles.directionAnalysis,'Enable','off');
set(handles.exportWormPath,'Enable','off');
set(handles.fwdBwdSpectrum,'Enable','off');
 
function splinePoint_CreateFcn(hObject, eventdata, handles)
 
if ispc && isequal(get(hObject,'BackgroundColor'), get(0,'defaultUicontrolBackgroundColor'))
    set(hObject,'BackgroundColor','white');
end
 
function showScatter_Callback(hObject, eventdata, handles)
 
function plotPath_Callback(hObject, eventdata, handles)
% h=findobj('Tag','figure1');
% h
corerate=getappdata(0,'rate');

[splineFile,stageFile,timesFile,framerate,calib,splinePoint,framesToAnalyze,res] = getAnalysisProperties(handles);
reducedframerate = str2double(get(handles.reducedframerate,'String'));

% GET wL DATA IF IT IS NOT ALREADY SAVED
if isempty(get(handles.movementPanel,'UserData'))
    locomotionData = newWormLocomotion(splineFile,stageFile,timesFile,framerate,reducedframerate,calib,splinePoint,framesToAnalyze,res,corerate);
    set(handles.movementPanel,'UserData',locomotionData);
   
else
    locomotionData = get(handles.movementPanel,'UserData');
end
times=locomotionData.times;

%Default bin number max number of bins
numberToDisplay= length(times);
set(handles.nbins, 'String', num2str(numberToDisplay));
% REMOVE NaN X/Y splinePointS AND PLOT AGAINST 'TIME' DOMAIN TO GENERATE SPLINE
xPlot = locomotionData(1).Plot;
yPlot = locomotionData(2).Plot;
proj=locomotionData.proj;

[xPlot,yPlot];
fullXPlot = xPlot(~isnan(xPlot)); fullYPlot = yPlot(~isnan(yPlot));
t = 1:length(fullXPlot);

figure; 
hold on; 
axis equal; 

% Plot the path of the worm with gray color
plot(xPlot, yPlot,'color', [1 1 1],'LineWidth', 2);

% Plot the starting point with a red 'X'
plot(xPlot(1), yPlot(1), 'X', 'MarkerFaceColor', 'r', 'MarkerSize', 15, 'LineWidth', 3);

% Iterate over each pair of consecutive points
for i = 2:length(xPlot)
    % Determine the color based on the corresponding value in the proj vector
    if proj(i) < 0
        color = "#FF0000"; % Red color for negative proj value
    else
        color = "#0000FF"; % Blue color for positive proj value
    end
    
    % Plot the line segment between consecutive points with the determined color
    plot([xPlot(i-1), xPlot(i)], [yPlot(i-1), yPlot(i)], '-', 'Color', color,'LineWidth', 1);
end

title('Worm path (''X'' marks the starting point)');
xlabel('x position (um)');
ylabel('y position (um)');

if get(handles.showScatter, 'Value')
    % Create a custom colormap with red and blue colors
    custom_colormap = [1 0 0; 0 0 1];

    % Apply the custom colormap to the current figure
    colormap(custom_colormap);
    scatter_colors = zeros(size(proj)); % Initialize with zeros
    scatter_colors(proj < 0) = 1; % Assign 1 to points with negative proj (red)
    scatter_colors(proj >= 0) = 2; % Assign 2 to points with non-negative proj (blue)
    scatter(xPlot, yPlot, 10, scatter_colors, 'filled');
   
    %scatter(xPlot, yPlot, 20, 'filled', 'MarkerFaceColor', '#0072BD');
end

hold off;


% figure; hold on; axis equal; 
% % plot(xPlot,yPlot,'.-');
% 
% plot(xPlot,yPlot,'color', [.5 .5 .5],'LineWidth',1)
% %plot(xPlot,yPlot,'k','MarkerFaceColor','red','MarkerSize',10,'LineWidth',1)
% hold on  
% plot(xPlot(1),yPlot(1),'X','MarkerFaceColor','r','MarkerSize',15,'LineWidth',2);
% title('Worm path (''X'' marks the starting point)')
% xlabel('x position (um)');
% ylabel('y position (um)');
% 
% if get(handles.showScatter,'Value')
%    scatter(xPlot,yPlot,20,"filled","MarkerFaceColor","#0072BD");
% end

%  
% xGraphPlot = spline(t,fullXPlot,t); yGraphPlot = spline(t,fullYPlot,t);
% lenData = length(xGraphPlot);
% newX = [];
% newY = [];
% distBetween = [];
%%% "MAKE" THE FRAMERATE 10 INSTEAD OF 15 - CUT OUT 5 AFTER EVERY TEN
%%% FRAMES - START AFTER THE 5TH 
%%% DELAY OPTION + SKIP FRAMES OPTION
%delay = str2double(get(handles.delay, 'String'));

% distBetween = [];
% for i = 1:20
%     dis = sqrt(power((xGraphPlot(i) - xGraphPlot(i+1)), 2) + power((yGraphPlot(i) - yGraphPlot(i+1)), 2));
%     distBetween = [distBetween dis];
% end
% outlierDist = isoutlier(distBetween, 'mean');
% %disp(outlierDist);
% outlierDelay = 0;
% for i = 1:20
%     if outlierDist(i) == 1
%         outlierDelay = i;
%         break
%     end
% end
% frameSkip = 4;
% if outlierDelay <= 10
%     delay = outlierDelay+4;
% else
%     delay = outlierDelay - 10;
% end
% 
% for i = delay+1:lenData
%     if mod(i-delay, 15)<(15-frameSkip)
%         newX = [newX xGraphPlot(i)];
%         newY = [newY yGraphPlot(i)];
%     end
% end
% plot(newX, newY);
% %plot(xPlot, yPlot);
% if get(handles.showScatter,'Value')
%    %scatter(xPlot(7:end),yPlot(7:end));
%    scatter(newX, newY);
% end
 
% PLOT X/Y DATA
 
%plot(xPlot(1),yPlot(1),'xr','MarkerSize',12,'LineWidth',2)
% plot(newX(1),newY(1),'xr','MarkerSize',12,'LineWidth',2)
% title('Worm path (''X'' marks starting splinePoint)')
% xlabel('x position (um)');
% ylabel('y position (um)');
 
% for i=24:24:length(xGraphPlot)-2
%     
%     arrowComponents = [xGraphPlot(i+2)-xGraphPlot(i) yGraphPlot(i+2)-yGraphPlot(i)]/2;
%     arrow = annotation('arrow','Color','b','headStyle','vback3','HeadLength',5,'HeadWidth',10);
%     set(arrow,'parent',gca,'position',[xGraphPlot(i) yGraphPlot(i) arrowComponents(1) arrowComponents(2)]);
%     
% end
         
hold off
set(handles.wormAmplitude,'Enable','on');
set(handles.speedAndDistance,'Enable','on');
set(handles.directionAnalysis,'Enable','on');
set(handles.exportWormPath,'Enable','on');
set(handles.binData,'Enable','on');

 
function wormAmplitude_Callback(hObject, eventdata, handles)
corerate=getappdata(0,'rate');

[splineFile,stageFile,timesFile,framerate,calib,splinePoint,framesToAnalyze,res] = getAnalysisProperties(handles);

reducedframerate = str2double(get(handles.reducedframerate,'String')); 
% GET wL DATA IF IT IS NOT ALREADY SAVED
if isempty(get(handles.movementPanel,'UserData'))
    locomotionData = newWormLocomotion(splineFile,stageFile,timesFile,framerate,calib,splinePoint,framesToAnalyze,res,corerate);
    set(handles.movementPanel,'UserData',locomotionData);
else
    locomotionData = get(handles.movementPanel,'UserData');
end
%locomotionData(1)
%locomotionData(2)
amp = locomotionData(1).Amplitude;
alratio = locomotionData(2).Amplitude;
%locomotionData(2)
%locomotionData(2).Amplitude
 
% ROUND AMP AND AMP RATIO
 
meanAmp=mean(amp);
meanAmp=round(meanAmp*100)/100;
alratio=round(alratio*100)/100;
length=meanAmp/alratio;
 
set(handles.movementMessages,'String',['Worm Length ' num2str(round(length,1)) ' µm; Average Amplitude ' num2str(round(meanAmp,1)) ' µm; A/L ratio ' num2str(round(alratio,1))])
 
function speedAndDistance_Callback(hObject, eventdata, handles)
corerate=getappdata(0,'rate');
 
[splineFile,stageFile,timesFile,framerate,calib,splinePoint,framesToAnalyze,res] = getAnalysisProperties(handles);
reducedframerate = str2double(get(handles.reducedframerate,'String')); 
% GET wL DATA IF IT IS NOT ALREADY SAVED
if isempty(get(handles.movementPanel,'UserData'))
%     totalFrames = countFramesInFile(splineFile);
    locomotionData = newWormLocomotion(splineFile,stageFile,timesFile,framerate,calib,splinePoint,framesToAnalyze,res,corerate);
    set(handles.movementPanel,'UserData',locomotionData);
else
    locomotionData = get(handles.movementPanel,'UserData');
end
xPlot = locomotionData(1).Plot; yPlot = locomotionData(2).Plot;
speed = locomotionData(1).Speed;

[frameFileNumbers,~,splineData,~] = parseSplineFile(splineFile);
frameFileNumbers = frameFileNumbers(1:2:end);
frameFileNumbers = frameFileNumbers(framesToAnalyze(1):framesToAnalyze(2));
frameFileNumbers(end)=[];
% [times,~] = parseTimesFile(timesFile);
% timesNew = diff(times);
%size(speed);
%size(frameFileNumbers);

averageSpeed = mean(speed);
% fullXPlot = xPlot(~isnan(xPlot)); fullYPlot = yPlot(~isnan(yPlot));
% t = 1:length(fullXPlot);

% xGraphPlot = spline(t,fullXPlot,t); yGraphPlot = spline(t,fullYPlot,t);

% lenData = length(xGraphPlot);
% newX = [];
% newY = [];
%delay = str2double(get(handles.delay, 'String'));
% delay = 0;
% for i = delay+1:lenData
%     if mod(i-delay, 15)<(11)
%         newX = [newX xGraphPlot(i)];
%         newY = [newY yGraphPlot(i)];
%     end
% end
% totalDist=0;
% for i = 1:length(newX)-1
%     x1 = newX(i);
%     x2 = newX(i+1);
%     y1 = newY(i);
%     y2 = newY(i+1);
%     totalDist = totalDist + sqrt(((x2-x1)*(x2-x1)) + ((y2-y1)*(y2-y1)));
% end
% timeCalc = lenData/framerate;
% speedNew = totalDist/(timeCalc);
% % totalDistance = locomotionData(1).Distance;
% totalDistance = sum(totalDistance);
%  
% speed = locomotionData.Speed;
%  
netDist = locomotionData(2).Distance;
totalDist = sum(locomotionData(1).Distance);
 
% UNUSED CODE FOR PLOTTING SPEED AGAINST TIME
 
% startTime=0; endTime=length(speed)/framerate;
% times=startTime:1/framerate:endTime;
% avgTimes=[];
% 
% for i=1:length(times)-1
%     avg=mean([times(i) times(i+1)]);
%     avgTimes=[avgTimes avg];
% end
 
% f=figure;
% plot(avgTimes,speed);
% title('Worm speed (absolute value)');
% xlabel('Time (sec)');
% ylabel('Speed (um/sec)');
 
%meanSpeed = mean(speed(~isnan(speed)));
 
%totalDistance = round(totalDistance*100)/100;
totalDist = round(totalDist*100)/100;
%meanSpeed = round(meanSpeed*100)/100;
% speedNew = round(speedNew*100)/100;

set(handles.movementMessages,'String',['Total Distance Traveled ' num2str(round(totalDist,1)) ' um;  Net Distance Traveled ' num2str(round(netDist,1)) ' um;  Average Speed ' num2str(round(averageSpeed,1)) ' um/sec'])
 
function directionAnalysis_Callback(hObject, eventdata, handles)
corerate=getappdata(0,'rate');

[splineFile,stageFile,timesFile,framerate,calib,splinePoint,framesToAnalyze,res] = getAnalysisProperties(handles);
reducedframerate = str2double(get(handles.reducedframerate,'String')); 
% GET wL DATA IF IT IS NOT ALREADY SAVED
if isempty(get(handles.movementPanel,'UserData'))
    locomotionData = newWormLocomotion(splineFile,stageFile,timesFile,framerate,calib,splinePoint,framesToAnalyze,res,corerate);
    set(handles.movementPanel,'UserData',locomotionData);
else
    locomotionData = get(handles.movementPanel,'UserData');
end


dist = locomotionData(1).Direction;
speed = locomotionData(2).Direction;

%disp(dist)
%disp(speed)

dist = round(dist*100)/100;
speed = round(speed*100)/100;

set(handles.movementMessages,'String',['Forward Distance ' num2str(round(dist(1),1)) ' um;  Forward Speed ' num2str(round(speed(1),1)) ' um/s;' newline ' Backward Distance ' num2str(round(dist(2),1)) ' um;  Backward Speed ' num2str(round(speed(2),1)) ' um/s'])
forwardSpeed_New=locomotionData.forwardSpeed;
times=locomotionData.times;
length(times)

numBins = str2double(get(handles.nbins,'String'));
    
if isnan(numBins)
    disp('Full plot')
    numBins = length(times);      
end

% Check if the number of bins exceeds the length of time
if numBins == length(times)
    numBins=length(times)-1;
elseif numBins >length(times)
    % Display a message box informing the user of the maximum allowed bins
    msgbox(['Number of bins can''t exceed ' num2str(length(times)) ], 'Bin Limit Exceeded', 'warn');
elseif numBins < 0 
    msgbox('Number of bins can''t be negative values ', 'No Bins', 'warn');
    
    % return
    return;
end

% Determine the total number of points 
totalPoints = length(times);
numBins=numBins+1;
times(1)
% Generate bin edges (similar logic to your curvature binning)
bins = 1:(totalPoints-1)/numBins:totalPoints;

% Discretize the time points based on indices, similar to how curvature was binned
binIdx = discretize(1:totalPoints, bins);


% Initialize arrays to hold the binned speed data
binnedTime = zeros(numBins, 1);
binnedSpeed = zeros(numBins, 1);

% Compute the mean speed for each time bin
for i = 1:numBins
    % Get the indices of the data points that fall into the current bin
    inBin = binIdx == i;
    
    % Compute the mean time and mean speed for the current bin
    binnedTime(i) = mean(times(inBin));
    binnedSpeed(i) = mean(forwardSpeed_New(inBin));
end

% Start of original plotting code
figure;

% Generate a dense set of time points for smooth interpolation, starting from the second point
binnedTimeSmooth = linspace(binnedTime(2), max(binnedTime), 1000); % Ignore the first point for smoothing

% Use cubic spline interpolation to generate smooth speed values
binnedSpeedSmooth = interp1(binnedTime(2:end), binnedSpeed(2:end), binnedTimeSmooth, 'spline');

% Plot the smooth curve with color changes based on whether it is above or below y=0
hold on;
for i = 1:length(binnedTimeSmooth)-1
    if binnedSpeedSmooth(i) > 0 && binnedSpeedSmooth(i+1) > 0
        % Both points are above 0, plot in blue
        plot(binnedTimeSmooth(i:i+1), binnedSpeedSmooth(i:i+1), 'b-', 'LineWidth', 2);
    elseif binnedSpeedSmooth(i) < 0 && binnedSpeedSmooth(i+1) < 0
        % Both points are below 0, plot in red
        plot(binnedTimeSmooth(i:i+1), binnedSpeedSmooth(i:i+1), 'r-', 'LineWidth', 2);
    else
        % The curve crosses y=0, handle the intersection
        t_intersect = interp1([binnedSpeedSmooth(i) binnedSpeedSmooth(i+1)], [binnedTimeSmooth(i) binnedTimeSmooth(i+1)], 0);
        if binnedSpeedSmooth(i) > 0
            % Plot the first segment in blue
            plot([binnedTimeSmooth(i) t_intersect], [binnedSpeedSmooth(i) 0], 'b-', 'LineWidth', 2);
            % Plot the second segment in red
            plot([t_intersect binnedTimeSmooth(i+1)], [0 binnedSpeedSmooth(i+1)], 'r-', 'LineWidth', 2);
        else
            % Plot the first segment in red
            plot([binnedTimeSmooth(i) t_intersect], [binnedSpeedSmooth(i) 0], 'r-', 'LineWidth', 2);
            % Plot the second segment in blue
            plot([t_intersect binnedTimeSmooth(i+1)], [0 binnedSpeedSmooth(i+1)], 'b-', 'LineWidth', 2);
        end
    end
end

% Plot dashed line at y=0
plot(get(gca, 'xlim'), [0 0], '--k');

% Insert text boxes
% Text at the top right corner of the plot
text(max(get(gca, 'xlim')), max(get(gca, 'ylim'))-10, 'Forward', 'Color', 'blue', 'HorizontalAlignment', 'right');

% Text at the bottom right corner of the plot
text(max(get(gca, 'xlim')), min(get(gca, 'ylim'))+15, 'Backward', 'Color', 'red', 'HorizontalAlignment', 'right');

xlabel('time (sec)');
ylabel('Speed (um/sec)');
title('Forward vs Backward Speeds');

hold off;


function exportWormPath_Callback(hObject, eventdata, handles)
corerate=getappdata(0,'rate');
 
[filename,pathname] = uiputfile('*.xlsx','Save Path Data');
 
[splineFile,stageFile,timesFile,framerate,calib,splinePoint,framesToAnalyze,res] = getAnalysisProperties(handles);
%framesToAnalyze
[frameFileNumbers,~,~,~] = parseSplineFile(splineFile);
reducedframerate = str2double(get(handles.reducedframerate,'String'));
% GET wL DATA IF IT IS NOT ALREADY SAVED
if isempty(get(handles.movementPanel,'UserData'))
    locomotionData = newWormLocomotion(splineFile,stageFile,timesFile,framerate,reducedframerate,calib,splinePoint,framesToAnalyze,res,corerate);
    set(handles.movementPanel,'UserData',locomotionData);
else
    locomotionData = get(handles.movementPanel,'UserData');
end
 
xData = locomotionData(1).Plot; 
yData = locomotionData(2).Plot;
 
frameFileNumbers = frameFileNumbers(1:2:end);
frameFileNumbersToAnalyze = frameFileNumbers(framesToAnalyze(1):framesToAnalyze(2));
 
timesData = importdata(timesFile);
timesData= timesData.data;
times = timesData(:,1);

if framerate==15 && isnan(reducedframerate)
    times = timesData(frameFileNumbersToAnalyze(1:5:end),1);
else
    times=times;
end

data = [times xData yData];

data_1= table(data,'VariableNames',{'a'});
data_1= splitvars(data_1);
data_1.Properties.VariableNames={'Time (sec)','x (um)','y (um)'};
writetable(data_1,[pathname,filename],'WriteVariableNames',true);
%labels = [{'%%time'} {'%%x'} {'%%y'}];
 
%saveDataMatrix(labels,data,[pathname,filename]);

 
set(handles.movementMessages,'String','Path data exported')
 
function exportPath_Callback(hObject, eventdata, handles)
 
function exportPath_CreateFcn(hObject, eventdata, handles)
 
if ispc && isequal(get(hObject,'BackgroundColor'), get(0,'defaultUicontrolBackgroundColor'))
    set(hObject,'BackgroundColor','white');
end
 
function browseExport_Callback(hObject, eventdata, handles)
 
[filename,pathname] = uiputfile('*.xlsx','Save export file');
 
if ~isnumeric(filename) && ~isnumeric(pathname)
    set(handles.exportPath,'String',[pathname filename]);
end
 
function exportComments_Callback(hObject, eventdata, handles)
 
function exportComments_CreateFcn(hObject, eventdata, handles)
 
if ispc && isequal(get(hObject,'BackgroundColor'), get(0,'defaultUicontrolBackgroundColor'))
    set(hObject,'BackgroundColor','white');
end
 
function doMaxBend_Callback(hObject, eventdata, handles)
 
function saveAndAppend_Callback(hObject, eventdata, handles)
comp=computer;
if ~strcmp(comp,'PCWIN64') && ~strcmp(comp,'PCWIN32')
    slash='/';
else
    slash='\';
end
 
path = get(handles.exportPath,'String');
 
[splineFile,stageFile,timesFile,framerate,calib,splinePoint,framesToAnalyze,res] = getAnalysisProperties(handles);
class(framesToAnalyze)
StageData = importdata(stageFile);
StageData=StageData.data;

% [times,~] = parseTimesFile(timesFile)
% times = times(framesToAnalyze(1):framesToAnalyze(2));
% timesData= importdata(timesFile);
% framerate=timesData(:,end)
%framesToAnalyze
%framesToAnalyze(1)
%framesToAnalyze(2)
bendNumber = get(handles.bendNumber,'Value');
bendThreshold = str2double(get(handles.bendThreshold, 'String'));
 
%1.) ANIMAL NAME AND COMMENTS
 
slashPosition = find(splineFile==slash);
slashPosition = slashPosition(end);
animalName = splineFile(1+slashPosition:end-4);
animalName = {animalName};
 
comments=get(handles.exportComments,'String');
 
if isempty(comments)
    comments='';
end
 
comments={comments};
comments
 
%2.) RECORDING LENGTH
 
[frameFileNumbers,~,~] = parseSplineFile(splineFile);
 
numberOfFrames = size(frameFileNumbers,1)/2;
% splinePath = get(handles.splinePath,'String');
% 
% % stagePath = [splinePath(1:lastSlash) wormName slash wormName '.txt'];
% timesPath = [splinePath(1:lastSlash) wormName slash wormName '_times.txt'];
%reducedframerate = get(handles.reducedframerate,'String');
% if reducedframerate=='-'
%     reducedframerate= 15
% elseif reducedframerate=='5'
%     reducedframerate= 3
% elseif reducedframerate=='3'
%     reducedframerate= 5
% elseif reducedframerate=='1'
%     reducedframerate= 1
% end
%size(StageData,1)-1
lengthOfRecording = size(StageData,1)-1;
lengthOfRecording = {num2str(lengthOfRecording)};
 
%3.) SUM OF ANGLES
 
sumOfAngles = averageSumOfBendAngles(splineFile,framesToAnalyze);
sumOfAngles = {num2str(sumOfAngles)};
 
%4.) FREQUNECY OF BEND ANGLES
 
[freq,~,~] = fftFunction(splineFile,bendNumber,framerate,framesToAnalyze);
freq={num2str(freq)}
 
%5.) RMS OF BEND ANGLES
 
rms = findRms(splineFile,bendNumber,framesToAnalyze);
rms = {num2str(rms)};

 
%6.) MAXIMUM BEND ANGLE
 
if get(handles.doMaxBend,'Value')
    bendThreshold = str2double(get(handles.bendThreshold,'String'));
    [freq,time,selectedBendAngles] = fftFunction(splineFile,bendNumber,framerate,framesToAnalyze);
    exc = bendCursor_gui(time,selectedBendAngles,bendThreshold);
    exc = {num2str(exc)};
else
    exc={'N/A'};
    bendThreshold={'N/A'};
end
reducedframerate = str2double(get(handles.reducedframerate,'String'));
%DATA FROM WORM LOCOMOTION FUNCTIONS
 
if isempty(get(handles.movementPanel,'UserData'))
    locomotionData = newWormLocomotion(splineFile,stageFile,timesFile,framerate,reducedframerate,calib,splinePoint,framesToAnalyze,res);
    set(handles.movementPanel,'UserData',locomotionData);
else
    locomotionData = get(handles.movementPanel,'UserData');
end

%7.) AVERAGE AMPLITUDE
%locomotionData(1)
amp = locomotionData(1).Amplitude;
alratio = locomotionData(2).Amplitude;
meanAmp=mean(amp);
length=meanAmp/alratio;
meanAmp={num2str(meanAmp)};
alratio={num2str(alratio)};

 
%8.) AVERAGE SPEED
speed = locomotionData.Speed;
meanSpeed = mean(speed(~isnan(speed)));
meanSpeed = {num2str(meanSpeed)};
 
%9.) DISTANCE
distance = locomotionData(1).Distance;
totalDistance = sum(distance);
netDist = locomotionData(2).Distance;
totalDistance = {num2str(totalDistance)};
netDistance = {num2str(netDist)};
 
%11.) DIRECTION DISTANCES
directionDist = locomotionData(1).Direction;
distForward= directionDist(1);
distBackward = directionDist(2);
%COUNTS
stepsForward = locomotionData(1).Count;
stepsForward = {num2str(stepsForward)};
stepsBackward = locomotionData(2).Count;
stepsBackward = {num2str(stepsBackward)};
 
%10.) DIRECTION SPEEDS
directionSpeeds = locomotionData(2).Direction;
speedForward = directionSpeeds(1);
if isnan(speedForward)
    speedForward={'N/A'};
else
    speedForward = {num2str(speedForward)};
end
speedBackward = directionSpeeds(2);
if isnan(speedBackward)
    speedBackward={'N/A'};
else
    speedBackward = {num2str(speedBackward)};
end
 
%12.) THRASHING COUNT
 [thrashCount,thrashFreq] = thrashingFreq(splineFile,framerate);
 thrashCount = {num2str(thrashCount)};
 thrashFreq = {num2str(thrashFreq)};
 
% thrashCount = 'N/A';
% thrashFreq = 'N/A';
 
if splinePoint == 0
    splinePoint = 'C';
else
    splinePoint = num2str(splinePoint);
end
 
labels=[{'Animal'} {'splinePoint'} {'Bend'} {'Rec Length (s)'} {'Avg Sum Bends (deg)'} {'Freq (Hz)'} {'RMS (deg)'} {'Max Bend (deg)'} {'Max Bend Threshold'} {'Avg Amp (µm)'} {'A/L Ratio'} {'wormLength (µm)'} {'Avg Spd (µm/s)'} {'Speed F (µm/s)'} {'Speed B (µm/s)'} {'Tot Dist (µm)'} {'Net Dist (µm)'} {'Dist F (µm)'} {'Dist B (µm)'} {'Frames F'} {'Frames B'} {'Thrash Count'} {'Thrash Freq (/min)'} {'Comments'}];
newDataLine=[animalName {splinePoint} {num2str(bendNumber)} lengthOfRecording sumOfAngles freq rms exc bendThreshold meanAmp alratio length meanSpeed speedForward speedBackward totalDistance netDistance distForward distBackward stepsForward stepsBackward thrashCount thrashFreq comments];
% size(labels)
% size(newDataLine)
exportPath = get(handles.exportPath,'String');
overwriteOption = get(handles.exportPath,'Value');
 
if overwriteOption 
     
    if exist(exportPath,'file')
        delete(exportPath);
    end
    
    newData = [labels;newDataLine];
     
else 
    
    [~,~,oldData] = xlsread(exportPath);
    %(oldData)
    newData = [oldData;newDataLine];
     
end
 
try
    
     
     
%     data=xlsread(exportpath);
%     data(1,:)=[];
    %newData_1=table(newData,'VariableNames',{'a'});
    %newData_1=table(newData);
    %newData_1=splitvars(newData_1);
    %newData_1.Properties.VariableNames={'Animal','splinePoint','Bend','Rec Length','Avg Sum Bends','Freq','RMS','Max Bend','Avg Amp','A/L Ratio','wormLength','Avg Spd','Speed F','Speed B','Tot Dist','Net Dist','Dist F','Dist B','Frames F','Frames B','Thrash Count','Thrash Freq'};
    %writetable(newData_1,exportPath,'WriteVariableNames',true);
    writecell(newData,exportPath);
    disp('Data saved');    
catch ME
     
    disp('Error saving excel file');
    ME
     %[filename,pathname] = uiputfile('*.xlsx','Save Path Data');
end
 
function [splineFile,stageFile,timesFile,framerate,calib,splinePoint,framesToAnalyze,res] = getAnalysisProperties(handles)
 
splineFile = get(handles.splinePath,'String');
stageFile = get(handles.stagePath,'String');
timesFile = get(handles.timesPath,'String');
framerate = str2double(get(handles.framerate,'String'));
calib = str2double(get(handles.calib,'String'));
res = get(handles.resHolder,'UserData');
disp(res)
splinePoint = get(handles.splinePoint,'Value')-1;
 
framesToAnalyze = get(handles.framesToAnalyze,'UserData');


function delay_Callback(hObject, eventdata, handles)
% hObject    handle to delay (see GCBO)
% eventdata  reserved - to be defined in a future version of MATLAB
% handles    structure with handles and user data (see GUIDATA)

% Hints: get(hObject,'String') returns contents of delay as text
%        str2double(get(hObject,'String')) returns contents of delay as a double


% --- Executes during object creation, after setting all properties.
function delay_CreateFcn(hObject, eventdata, handles)
% hObject    handle to delay (see GCBO)
% eventdata  reserved - to be defined in a future version of MATLAB
% handles    empty - handles not created until after all CreateFcns called

% Hint: edit controls usually have a white background on Windows.
%       See ISPC and COMPUTER.
if ispc && isequal(get(hObject,'BackgroundColor'), get(0,'defaultUicontrolBackgroundColor'))
    set(hObject,'BackgroundColor','white');
end


function frameSkip_Callback(~, eventdata, handles)
% hObject    handle to frameSkip (see GCBO)
% eventdata  reserved - to be defined in a future version of MATLAB
% handles    structure with handles and user data (see GUIDATA)

% Hints: get(hObject,'String') returns contents of frameSkip as text
%        str2double(get(hObject,'String')) returns contents of frameSkip as a double


% --- Executes during object creation, after setting all properties.
function frameSkip_CreateFcn(hObject, eventdata, handles)
% hObject    handle to frameSkip (see GCBO)
% eventdata  reserved - to be defined in a future version of MATLAB
% handles    empty - handles not created until after all CreateFcns called

% Hint: edit controls usually have a white background on Windows.
%       See ISPC and COMPUTER.
if ispc && isequal(get(hObject,'BackgroundColor'), get(0,'defaultUicontrolBackgroundColor'))
    set(hObject,'BackgroundColor','white');
end


% --- Executes on key press with focus on splinePath and none of its controls.
function splinePath_KeyPressFcn(hObject, ~, handles)
% hObject    handle to splinePath (see GCBO)
% eventdata  structure with the following fields (see MATLAB.UI.CONTROL.UICONTROL)
%	Key: name of the key that was pressed, in lower case
%	Character: character interpretation of the key(s) that was pressed
%	Modifier: name(s) of the modifier key(s) (i.e., control, shift) pressed
% handles    structure with handles and user data (see GUIDATA)


% --- Executes during object creation, after setting all properties.
function text10_CreateFcn(hObject, eventdata, handles)
% hObject    handle to text10 (see GCBO)
% eventdata  reserved - to be defined in a future version of MATLAB
% handles    empty - handles not created until after all CreateFcns called


% --- If Enable == 'on', executes on mouse press in 5 pixel border.
% --- Otherwise, executes on mouse press in 5 pixel border or over framerate.
function framerate_ButtonDownFcn(hObject, eventdata, handles)
% hObject    handle to framerate (see GCBO)
% eventdata  reserved - to be defined in a future version of MATLAB
% handles    structure with handles and user data (see GUIDATA)


function reducedframerate_Callback(hObject, eventdata, handles)
oldFramerate = get(hObject,'Value');
newFramerate = get(hObject,'String');
 
newFramerate = str2double(newFramerate);
 
if ~isnan(newFramerate)
     
    set(hObject,'Value',newFramerate);
    set(handles.movementPanel,'UserData',[]);
    flashBox('g',hObject);
     
else
     
    set(hObject,'String',num2str(oldFramerate));
    flashBox('r',hObject);
     
end
% hObject    handle to reducedframerate (see GCBO)
% eventdata  reserved - to be defined in a future version of MATLAB
% handles    structure with handles and user data (see GUIDATA)

% Hints: get(hObject,'String') returns contents of reducedframerate as text
%        str2double(get(hObject,'String')) returns contents of reducedframerate as a double


% --- Executes during object creation, after setting all properties.
function reducedframerate_CreateFcn(hObject, eventdata, handles)
% hObject    handle to reducedframerate (see GCBO)
% eventdata  reserved - to be defined in a future version of MATLAB
% handles    empty - handles not created until after all CreateFcns called

% Hint: edit controls usually have a white background on Windows.
%       See ISPC and COMPUTER.
if ispc && isequal(get(hObject,'BackgroundColor'), get(0,'defaultUicontrolBackgroundColor'))
    set(hObject,'BackgroundColor','white');
end


% --- Executes during object creation, after setting all properties.
function text21_CreateFcn(hObject, eventdata, handles)
% hObject    handle to text21 (see GCBO)
% eventdata  reserved - to be defined in a future version of MATLAB
% handles    empty - handles not created until after all CreateFcns called


% --- If Enable == 'on', executes on mouse press in 5 pixel border.
% --- Otherwise, executes on mouse press in 5 pixel border or over reducedframerate.
function reducedframerate_ButtonDownFcn(hObject, eventdata, handles)
% hObject    handle to reducedframerate (see GCBO)
% eventdata  reserved - to be defined in a future version of MATLAB
% handles    structure with handles and user data (see GUIDATA)


% --- Executes on button press in fwdBwdSpectrum.
function fwdBwdSpectrum_Callback(hObject, eventdata, handles)
% hObject    handle to fwdBwdSpectrum (see GCBO)
% eventdata  reserved - to be defined in a future version of MATLAB
% handles    structure with handles and user data (see GUIDATA)
corerate=getappdata(0,'rate');
 
[filename,pathname] = uiputfile('*.xlsx','Save Speed Data');
 
[splineFile,stageFile,timesFile,framerate,calib,splinePoint,framesToAnalyze,res] = getAnalysisProperties(handles);
%framesToAnalyze
[frameFileNumbers,~,~,~] = parseSplineFile(splineFile);
reducedframerate = str2double(get(handles.reducedframerate,'String'));
% GET wL DATA IF IT IS NOT ALREADY SAVED
if isempty(get(handles.movementPanel,'UserData'))
    locomotionData = newWormLocomotion(splineFile,stageFile,timesFile,framerate,reducedframerate,calib,splinePoint,framesToAnalyze,res,corerate);
    set(handles.movementPanel,'UserData',locomotionData);
else
    locomotionData = get(handles.movementPanel,'UserData');
end
 
forwardSpeed_New=locomotionData.forwardSpeed;
forwardSpeed_New=forwardSpeed_New(2:end);
times=locomotionData.times;
times=times(2:end);
 
% frameFileNumbers = frameFileNumbers(1:2:end);
% frameFileNumbersToAnalyze = frameFileNumbers(framesToAnalyze(1):framesToAnalyze(2));
% 
% timesData = importdata(timesFile);
% timesData= timesData.data;
% times = timesData(:,1);
% 
% if framerate==15 && isnan(reducedframerate)
%     times = timesData(frameFileNumbersToAnalyze(1:5:end),1);
% else
%     times=times;
% end

data = [times forwardSpeed_New];

data_1= table(data,'VariableNames',{'a'});
data_1= splitvars(data_1);
data_1.Properties.VariableNames={'Time (sec)','Speed (um/sec)'};
writetable(data_1,[pathname,filename],'WriteVariableNames',true);

 
set(handles.movementMessages,'String','Speed data exported')


function nbins_Callback(hObject, eventdata, handles)
% hObject    handle to nbins (see GCBO)
% eventdata  reserved - to be defined in a future version of MATLAB
% handles    structure with handles and user data (see GUIDATA)

% Hints: get(hObject,'String') returns contents of nbins as text
%        str2double(get(hObject,'String')) returns contents of nbins as a double


% --- Executes during object creation, after setting all properties.
flashBox('g',handles.nbins);
function nbins_CreateFcn(hObject, eventdata, handles)
% hObject    handle to nbins (see GCBO)
% eventdata  reserved - to be defined in a future version of MATLAB
% handles    empty - handles not created until after all CreateFcns called

% Hint: edit controls usually have a white background on Windows.
%       See ISPC and COMPUTER.
if ispc && isequal(get(hObject,'BackgroundColor'), get(0,'defaultUicontrolBackgroundColor'))
    set(hObject,'BackgroundColor','white');
end


% --- Executes on button press in speedPlot.
function speedPlot_Callback(hObject, eventdata, handles)
% hObject    handle to speedPlot (see GCBO)
% eventdata  reserved - to be defined in a future version of MATLAB
% handles    structure with handles and user data (see GUIDATA)


% --- Executes during object creation, after setting all properties.
function plotPath_CreateFcn(hObject, eventdata, handles)
% hObject    handle to plotPath (see GCBO)
% eventdata  reserved - to be defined in a future version of MATLAB
% handles    empty - handles not created until after all CreateFcns called


% --- Executes on button press in binData.
function binData_Callback(hObject, eventdata, handles)
% hObject    handle to binData (see GCBO)
% eventdata  reserved - to be defined in a future version of MATLAB
% handles    structure with handles and user data (see GUIDATA)
corerate=getappdata(0,'rate');
 
[filename,pathname] = uiputfile('*.xlsx','Save Binned Speed Data');
 
[splineFile,stageFile,timesFile,framerate,calib,splinePoint,framesToAnalyze,res] = getAnalysisProperties(handles);
%framesToAnalyze
[frameFileNumbers,~,~,~] = parseSplineFile(splineFile);
reducedframerate = str2double(get(handles.reducedframerate,'String'));
% GET wL DATA IF IT IS NOT ALREADY SAVED
if isempty(get(handles.movementPanel,'UserData'))
    locomotionData = newWormLocomotion(splineFile,stageFile,timesFile,framerate,reducedframerate,calib,splinePoint,framesToAnalyze,res,corerate);
    set(handles.movementPanel,'UserData',locomotionData);
else
    locomotionData = get(handles.movementPanel,'UserData');
end
dist = locomotionData(1).Direction;
speed = locomotionData(2).Direction;
%disp(dist)
%disp(speed)

dist = round(dist*100)/100;
speed = round(speed*100)/100;

set(handles.movementMessages,'String',['Forward Distance ' num2str(round(dist(1),1)) ' um;  Forward Speed ' num2str(round(speed(1),1)) ' um/s;' newline ' Backward Distance ' num2str(round(dist(2),1)) ' um;  Backward Speed ' num2str(round(speed(2),1)) ' um/s'])
forwardSpeed_New=locomotionData.forwardSpeed;
times=locomotionData.times;
length(times)

numBins = str2double(get(handles.nbins,'String'));
    
if isnan(numBins)
    disp('Full plot')
    numBins = length(times);      
end

% Check if the number of bins exceeds the length of time
if numBins == length(times)
    numBins=length(times)-1;
elseif numBins >length(times)
    % Display a message box informing the user of the maximum allowed bins
    msgbox(['Number of bins can''t exceed ' num2str(length(times)) ], 'Bin Limit Exceeded', 'warn');
    
    % return
    return;
end

% Determine the total number of points 
totalPoints = length(times);
numBins=numBins+1;
% Generate bin edges (similar logic to your curvature binning)
bins = 1:(totalPoints-1)/numBins:totalPoints;

% Discretize the time points based on indices, similar to how curvature was binned
binIdx = discretize(1:totalPoints, bins);


% Initialize arrays to hold the binned speed data
binnedTime = zeros(numBins, 1);
binnedSpeed = zeros(numBins, 1);

% Compute the mean speed for each time bin
for i = 1:numBins
    % Get the indices of the data points that fall into the current bin
    inBin = binIdx == i;
    
    % Compute the mean time and mean speed for the current bin
    binnedTime(i) = mean(times(inBin));
    binnedSpeed(i) = mean(forwardSpeed_New(inBin));
end

% Generate a dense set of time points for smooth interpolation, starting from the second point
binnedTimeSmooth = linspace(binnedTime(2), max(binnedTime), 1000);% Ignore the first point for smoothing
binnedTimeSmooth_T = linspace(binnedTime(2), max(binnedTime), 1000)';
% Use cubic spline interpolation to generate smooth speed values
binnedSpeedSmooth = interp1(binnedTime(2:end), binnedSpeed(2:end), binnedTimeSmooth, 'spline')';

% deltaTime = binnedTime(2:end) - binnedTime(1:end-1); % Calculate differences for binnedTime
% 
% % Removing the first value of binnedSpeed
%binnedSpeedModified = binnedSpeed(2:end);
% Prepare your data
data = [binnedTime binnedSpeed];

% Define column labels
labels = {'Time (s)', 'Speed (um/sec)', 'Time (Interpolated)', 'Speed (Interpolated)'};

% Write the labels first
writecell(labels, [pathname filename], 'Sheet', 1, 'Range', 'A1');

% Write the first dataset under the first two labels
writematrix(data, [pathname filename], 'Sheet', 1, 'Range', 'A2');

% Write the second dataset (without concatenation)
writematrix(binnedTimeSmooth_T, [pathname filename], 'Sheet', 1, 'Range', 'C2');
writematrix(binnedSpeedSmooth, [pathname filename], 'Sheet', 1, 'Range', 'D2');

 
set(handles.movementMessages,'String','Forward/Backward Speed Plot data exported')


% --- Executes during object creation, after setting all properties.
function fwdBwdSpectrum_CreateFcn(hObject, eventdata, handles)
% hObject    handle to fwdBwdSpectrum (see GCBO)
% eventdata  reserved - to be defined in a future version of MATLAB
% handles    empty - handles not created until after all CreateFcns called


function bendThreshold_Callback(hObject, eventdata, handles)
% hObject    handle to bendThreshold (see GCBO)
% eventdata  reserved - to be defined in a future version of MATLAB
% handles    structure with handles and user data (see GUIDATA)

% Hints: get(hObject,'String') returns contents of bendThreshold as text
%        str2double(get(hObject,'String')) returns contents of bendThreshold as a double
flashBox('g',handles.bendThreshold);
set(handles.maxBend,'Enable','on');

% --- Executes during object creation, after setting all properties.
function bendThreshold_CreateFcn(hObject, eventdata, handles)
% hObject    handle to bendThreshold (see GCBO)
% eventdata  reserved - to be defined in a future version of MATLAB
% handles    empty - handles not created until after all CreateFcns called

% Hint: edit controls usually have a white background on Windows.
%       See ISPC and COMPUTER.
if ispc && isequal(get(hObject,'BackgroundColor'), get(0,'defaultUicontrolBackgroundColor'))
    set(hObject,'BackgroundColor','white');
end


function recordCalib_Callback(hObject, eventdata, handles)
% hObject    handle to recordCalib (see GCBO)
% eventdata  reserved - to be defined in a future version of MATLAB
% handles    structure with handles and user data (see GUIDATA)

% Hints: get(hObject,'String') returns contents of recordCalib as text
%        str2double(get(hObject,'String')) returns contents of recordCalib as a double
% IF NEW CALIB VALUE IF APPROPRIATE, THEN SAVE IT -- ELSE RETURN TO
% EXISTING VALUE
  
oldCalibValue = get(hObject,'Value');
newCalibValue = get(hObject,'String');
 
newCalibValue = str2double(newCalibValue);
 
if ~isnan(newCalibValue)
    set(hObject,'Value',newCalibValue);
    flashBox('g',hObject);
    set(handles.movementPanel,'UserData',[]);
else
    set(hObject,'String',num2str(oldCalibValue));
    flashBox('r',hObject);
end


% --- Executes during object creation, after setting all properties.
function recordCalib_CreateFcn(hObject, eventdata, handles)
% hObject    handle to recordCalib (see GCBO)
% eventdata  reserved - to be defined in a future version of MATLAB
% handles    empty - handles not created until after all CreateFcns called

% Hint: edit controls usually have a white background on Windows.
%       See ISPC and COMPUTER.
if ispc && isequal(get(hObject,'BackgroundColor'), get(0,'defaultUicontrolBackgroundColor'))
    set(hObject,'BackgroundColor','white');
end


% --- Executes during object creation, after setting all properties.
function selectedFrames_CreateFcn(hObject, eventdata, handles)
% hObject    handle to selectedFrames (see GCBO)
% eventdata  reserved - to be defined in a future version of MATLAB
% handles    empty - handles not created until after all CreateFcns called
