# Supplementary material for: Track-A-Worm 2.0: A Software Suite for Quantifying Properties of C. elegans Locomotion, Bending, Sleep, and Action Potentials
Source: eNeuro. 2025 Aug 13;12(8):ENEURO.0224-25.2025. doi: 10.1523/ENEURO.0224-25.2025 (PMC12393025; doi:10.1523/ENEURO.0224-25.2025)
Supplement: Extended Data 2 — MATLAB codes for the software suite. This folder contains the MATLAB codes of the software. Users can run the software and configure none “standard” hardware with MATLAB (R2021a or later) installed on their computers. Download Extended Data 2, ZIP file. [file eneuro-12-ENEURO.0224-25.2025-s004.zip › Extended Data 2/analysisLoop.m]

crossData=[];
manualNeeded = zeros([1 length(fileList)]);
thresholdMem = [threshold threshold];
threshold = threshold*[1 .9 .8 .7 .6];


res = size(imread(fileList{1}))
%res=res/2


for i=1:length(fileList)
    
    t=1;
    attempt=1;
    done=0;
    %percentComplete=(num2str(i)./num2str(length(fileList)))*100;
    disp(['Processing frame ' num2str(i) ' of ' num2str(length(fileList))]);
    percentComplete=['Processing frame ' num2str(i) ' of ' num2str(length(fileList))];
    set(handles.percentComplete,'String',percentComplete);
    %percentComplete= (i/ length(fileList))*100;
    %set(handles.percentComplete, 'String', sprintf('Percent Complete: %.2f%%', percentComplete));
    %set(handles.slideCompletion,'Value',percentComplete);
    file = fileList{i};
    
%     RESOLUTION OF EACH IMAGE

    
%     LOOP UNTIL PROPER XCL/YCL SET IS FOUND
    
    while ~done
        
        drawnow
        
        try
            if ~isempty(prevX) %ALL ITERATIONS AFTER THE FIRST
                [xcl,ycl,xCross,yCross]=mainProcess3(file,0,clow,chigh,threshold(t),prevX,prevY);
                                          %run automated search for spline
            else %FIRST ITERATION
                [xcl,ycl,xCross,yCross]=mainProcess3(file,0,clow,chigh,threshold(t));
              
            end

            if i==1 && ~exist('inBatchMode','var') %FIRST ITERATION - let the user check the computer's work if not in batch mode
                
                prevX=[]; prevY=[];
                fig=figure;
                imshow(imread(file));
                hold on
                plot(xcl,res(1)-ycl+1,'c.');
                plot(xcl(1),res(1)-ycl(1)+1,'cx','MarkerSize',12);
                hold off
                choice = questdlg('Swap?','Initial Head Recognition','Keep','Swap','Keep');
                switch choice
                    case 'Keep'
                    case 'Swap'
                        [xcl,ycl,xCross,yCross]=mainProcess3(file,1,clow,chigh,threshold(t));
                end
                delete(fig)
            end
            
            wormLength = pathLength(xcl,ycl); %check the head and tail positions
            
            if i~=1
                
                if ptDist(xcl(1),ycl(1),lastHeadX,lastHeadY)>ptDist(xcl(end),ycl(end),lastHeadX,lastHeadY)
                    %fprintf('\nSwapping head with tail\n')
                    [xcl,ycl,xCross,yCross]=mainProcess3(file,1,clow,chigh,threshold(t),prevX,prevY);
                    %disp('Swapped head and tail')
                end
                
            end

            if sum(xcl)~=0 && sum(ycl)~=0 %if an acceptable spline is found, save it as prevX/prevY
                prevX=xcl;
                prevY=ycl;
            end

            lastHeadX = xcl(1); lastHeadY = ycl(1);  %store the last head position for the next iteration of the loop
            done=1;
            fprintf('Successfully produced spline\n\n\n');
            
        catch
            disp('Analysis failed--Trying again')
            %Analysisfailed='Analysis failed--Trying again';
            %set(handles.percentComplete,'String',Analysisfailed);
            disp(['Attempt: ' num2str(attempt)])
            %Attemptnow=strcat('Attempt: ', num2str(attempt));
            %set(handles.percentComplete,'String',Attemptnow);
            attempt=attempt+1;
            if attempt==2
                t=2;    
                %t is the variable that describes which multiplier of threshold to use, typically 0.9, then 1.1, then 0.8, then 1.2.
            elseif attempt==3
                t=3;
            elseif attempt==4
                t=4;
            elseif attempt==5
                t=5;
            elseif attempt>5   %skip if 5 attempts fail
                xcl=zeros(1,13);	%come back later to do these manually. everything gets set to zero
                ycl=zeros(1,13);
                done=1;
                manualNeeded(i) = 1;
                fprintf('\n\n');
            end
        end
        
        if exist('xcl','var') %|| mean(xcl==[0 0 0 0 0 0 0 0 0 0 0 0 0])~=1
            thresholdMem(mod(i,2)+1) = threshold(t);
            splineData(2*i-1:2*i,:)=[xcl;ycl];
        end
        

    end
    crossData=[crossData; xCross; yCross];
    if attempt ~= 1 && attempt <= 5 && thresholdMem(1) == thresholdMem(2)
        threshold = [threshold(t) threshold(1:t-1) threshold(t+1:end)];
        fprintf('\nChanged threshold\n');
    end
        
end
 
