# Supplementary material for: Track-A-Worm 2.0: A Software Suite for Quantifying Properties of C. elegans Locomotion, Bending, Sleep, and Action Potentials
Source: eNeuro. 2025 Aug 13;12(8):ENEURO.0224-25.2025. doi: 10.1523/ENEURO.0224-25.2025 (PMC12393025; doi:10.1523/ENEURO.0224-25.2025)
Supplement: Extended Data 2 — MATLAB codes for the software suite. This folder contains the MATLAB codes of the software. Users can run the software and configure none “standard” hardware with MATLAB (R2021a or later) installed on their computers. Download Extended Data 2, ZIP file. [file eneuro-12-ENEURO.0224-25.2025-s004.zip › Extended Data 2/analyzeThrashing.m]

%This fucntion will look at the curvesToInclude and pick the dominant
%(largest radius) curve among those included.  For example if you are
%interested in curves 1 and 2 for a thrashing worm, this function will
%return curvature for whichever is largest in magnitude for each frame.

function [curvature, n]=analyzeThrashing(filename, framerate, curvesToInclude)

fid=fopen(filename);
data=textscan(fid,'%s','Delimiter','\t');
i=1;
iEnd=length(data{1});
found1=0;
while ~found1 && i~=iEnd+1
    if strcmp(data{1}{i},'1')
        found1=1;
    else
        i=i+1;
    end
end
columns=i-1;
key=[];
for i=1:columns
    key=[key '%s '];
end
fid=fopen(filename);
data=textscan(fid,key,'Delimiter','\t'); %read the data in the correct columns
numCurves=(columns-1)/2;
frames=zeros(length(data{1})-1,1);
curves=zeros(length(frames),numCurves);
vd=[];
currColumn=0;

for i=[1 2:2:columns-1]
    vdColumn=[];
    for j=1:length(frames)
        if i==1
            frames(j)=str2num(data{1}{j+1});
        else
            if ~strcmp(data{i}{j+1},'-')
                curves(j,currColumn)=str2num(data{i}{j+1});
            else
                curves(j,currColumn)=NaN;
            end
            vdColumn=[vdColumn; data{i+1}(j+1)];
        end
    end
    currColumn=currColumn+1;
    vd=[vd vdColumn];
end

curves=curves(:,curvesToInclude);
vd=vd(:,curvesToInclude);

dominantCurve=zeros(length(frames),1);
dominantVD=dominantCurve;

for i=1:length(frames)
    maxCurve=find(curves(i,:)==max(curves(i,:)));
    dominantCurve(i)=curves(i,maxCurve);
    tempVD=vd(i,maxCurve);
    if strcmp(tempVD,'V')
        dominantCurve(i)=dominantCurve(i);
    elseif strcmp(tempVD,'D') || strcmp(tempVD,'U')
        dominantCurve(i)=-dominantCurve(i);
    end
end

time=0:length(dominantCurve)-1;
time=time/framerate;
C=abs(fft(dominantCurve));
df=framerate/(length(C)-1);
f=0:df:framerate;


%the below code will determine the frequency with which the curve flips from dorsal to ventral
n=0;
lastvd=sign(dominantCurve(1));
for i=2:length(frames)
    currvd=sign(dominantCurve(i));
    if currvd~=lastvd
        n=n+1;
        lastvd=currvd;
    end
end
curvature=dominantCurve;
