# Supplementary material for: Track-A-Worm 2.0: A Software Suite for Quantifying Properties of C. elegans Locomotion, Bending, Sleep, and Action Potentials
Source: eNeuro. 2025 Aug 13;12(8):ENEURO.0224-25.2025. doi: 10.1523/ENEURO.0224-25.2025 (PMC12393025; doi:10.1523/ENEURO.0224-25.2025)
Supplement: Extended Data 2 — MATLAB codes for the software suite. This folder contains the MATLAB codes of the software. Users can run the software and configure none “standard” hardware with MATLAB (R2021a or later) installed on their computers. Download Extended Data 2, ZIP file. [file eneuro-12-ENEURO.0224-25.2025-s004.zip › Extended Data 2/APana.m]

classdef APana < handle
    properties
        Value {mustBeNumeric}
        gui;  %camera videoinput handle
        ax_AP;       %axes handle
        line_ap;
        line_APD50;
        threshpoint;
        rmline;
        bwmrmpline;
        AP_merge
        phase_merge
        ax_trace;
        ax_overlap;
        apMerge_y;
        pl_m_y;
        pl_m_x;
        phaseArray;
        ax_phase;
        pasteBtn; %connect camera handle
        % set parameters
        mousebaseline;
        bwmbaseline
        anaBtn
        data_table;
        cm
        lineData
        ap_x
        ap_y
        ap_single_y
        ap_baseline_y

        pks;
        locs;
        minipeak {mustBeNumeric};
        neuron_box
        bmw_box
        neuron_gap
        % C.elegans body wall muscle action potential
        bmw_threshold
        bmw_gap
        runoneAP
        runonebackbtn

        AP_duration
        AP_count
        trace_AP_mark
        %
        apfreq
        ppvalue = 0;
        data_Frequency
        PPms
        data_RMP
        data_APD50
        data_AHP
        data_baselineAHP
        data_Amplitude
        %
        table_row = []
        % overlap axes setting
        base_point

        % table
        tableData
        tablearray


    end
    methods
        function obj = APana  % it is a constructor funciton
            obj.gui = uifigure('Name','Action Potential app','Position',[10 50 1400 700], 'IntegerHandle', 'off', 'Resize', 'on','AutoResizeChildren','on');
            
            obj.gui.MenuBar = 'none';
            obj.gui.ToolBar = 'none';

            aplayout = uigridlayout(obj.gui);
            aplayout.RowHeight = {300,'1x','1x'};
            aplayout.ColumnWidth ={320,'2x','1x','1x'};
            % create axes in figure obj.gui
            obj.ax_AP = uiaxes(aplayout,'Position',[0.22 0.065 0.35 0.5],'XLim',[0 70],'YLim',[-70 50],'XTick',0:10:70,'YTick', -70:20:50,'Units', 'pixels',TickDir='out');
            obj.ax_AP.XLabel.String = 'Time (ms)';
            obj.ax_AP.YLabel.String = 'Membrane Potential (mV)';
            obj.ax_AP.Title.String = 'Selected AP';
            obj.ax_AP.Toolbar.Visible = 'off'; 
            obj.ax_AP.Layout.Row = [2 3];
            obj.ax_AP.Layout.Column = 2;

            %obj.ax_trace  = axes(obj.gui,'Position',[0.22 0.68 0.77 0.28],'XLim',[0 100],'YLim',[-80 80],'XTick',0:10:100,'YTick',-80:20:80,'Units', 'pixels',TickDir='out',TickLength=[0.002 0.025]);
            tracepanel = uipanel(aplayout,'BorderType','none','Units','normalized');
            obj.ax_trace  = uiaxes(tracepanel,'Position',[0 0 1362 300],'XLim',[0 100],'YLim',[-80 80],'XTick',0:10:100,'YTick',-80:20:80,'Units', 'pixels',TickDir='out',TickLength=[0.002 0.025]);
            obj.ax_trace.Title.String = 'AP Overview';
            obj.ax_trace.YLabel.String ='Membrane Potential (mV)';
            obj.ax_trace.XLabel.String = 'Time (s)';
             obj.ax_trace.Toolbar.Visible = 'off';   

            tracepanel.Layout.Row = 1;
            tracepanel.Layout.Column = [2 4];

            obj.ax_overlap  = uiaxes(aplayout,'Position',[0.61 0.30 0.17 0.26],'XLim',[0 80],'YLim',[-70 50],'Units', 'pixels',TickDir='out');
            obj.ax_overlap.Title.String = 'AP Overlay';
            obj.ax_overlap.XLabel.String = 'Time (ms)';
            obj.ax_overlap.YLabel.String = 'Membrane Potential (mV)';
            obj.ax_overlap.Toolbar.Visible = 'off'; 
            obj.ax_overlap.Layout.Row = 2;
            obj.ax_overlap.Layout.Column = 3;

            % uicontrol(obj.gui,'Style', 'pushbutton', 'Position', [1310 20 100 20],'String', 'Export to Excel','FontSize',10, 'Callback',@obj.exportdata);
            obj.ax_phase  = uiaxes(aplayout,'Position',[0.818 0.30 0.17 0.26],'XLim',[-60 50],'YLim',[-60 120],'XTick',-60:20:50,'YTick',-60:20:120,'Units', 'pixels',TickDir='out');

            obj.ax_phase.Title.String = 'Voltage Phase Plot Overlay';
            obj.ax_phase.YLabel.String = 'dV/dt (mV/ms)';
            obj.ax_phase.XLabel.String = 'Membrane Potential (mV)';
            obj.ax_phase.Toolbar.Visible = 'off'; 
            obj.ax_phase.Layout.Row = 2;
            obj.ax_phase.Layout.Column = 4;

            setpanel = uipanel(aplayout,'BorderType','none','Position',[0 0 300 600]);
            setpanel.Layout.Row = [1 2];
            setpanel.Layout.Column = 1;


            uicontrol(setpanel,'Style', 'text', 'Position', [90 420 90 30],'String','Cell Type','FontSize',15,'FontWeight','bold');

            obj.neuron_box = uicontrol(setpanel,'Style', 'checkbox', 'Position', [40 220 190 40],'String', '  Mammalian Neurons','FontSize',12,'FontWeight','bold','Callback',@obj.neuron_checkbox);
            uicontrol(setpanel,'Style', 'text', 'Position', [60 186 127 30],'String','Threshold detection','FontSize',10);
            uicontrol(setpanel,'Style', 'text', 'Position', [70 165 80 30],'String','Auto (dV/dt)','FontSize',10);

            uicontrol(setpanel,'Style', 'text', 'Position', [60 135 215 30],'String','Resting membrane potential search','FontSize',10);
            uicontrol(setpanel,'Style', 'text', 'Position', [60 115 130 30],'String','Time before peak ','FontSize',10);
            uicontrol(setpanel,'Style', 'text', 'Position', [265 115 20 30],'String','ms','FontSize',10);
            obj.mousebaseline = uicontrol(setpanel,'Style', 'edit', 'Position', [225 125 30 22],'String', 25 ...
                , 'FontSize', 10);

            obj.bmw_box = uicontrol(setpanel,'Style', 'checkbox', 'Position', [40 360 130 40],'String', ' C.elegans','FontSize',12,'FontWeight','bold','FontAngle','italic','Callback',@obj.bwm_checkbox);
            uicontrol(setpanel,'Style', 'text', 'Position', [137 350 100 40],'String', 'Muscle Cells','FontSize',12,FontWeight='bold');

            uicontrol(setpanel,'Style', 'text', 'Position', [60 320 127 40],'String', 'Threshold detection ','FontSize',10);
            uicontrol(setpanel,'Style', 'text', 'Position', [55 300 140 40],'String', 'Time before peak ','FontSize',10);
            uicontrol(setpanel,'Style', 'text', 'Position', [265 300 20 40],'String', 'ms','FontSize',10);
            obj.bmw_threshold = uicontrol(setpanel,'Style', 'edit', 'Position', [230 320 30 22],'String', 40, 'FontSize', 10);

            uicontrol(setpanel,'Style', 'text', 'Position', [58 280 223 30],'String','Resting membrane potential search','FontSize',10);
            uicontrol(setpanel,'Style', 'text', 'Position', [55 260 140 30],'String','Time before peak ','FontSize',10);
            uicontrol(setpanel,'Style', 'text', 'Position', [265 260 20 30],'String','ms','FontSize',10);
            obj.bwmbaseline = uicontrol(setpanel,'Style', 'edit', 'Position', [230 270 30 22],'String', 40, 'FontSize', 10);


            obj.pasteBtn = uicontrol(setpanel,'Style', 'pushbutton', 'Position', [37 80 240 22],'FontName', 'arial','FontSize',10,...
                 'Callback', @obj.pasteData, 'String', 'Click to paste 10 kHz sampled AP data');
            % uicontrol(tracepanel,'Style', 'text', 'Position', [1000 220 120 20],'String', 'Firing Rate (APs/s) : ','FontSize',10,'HorizontalAlignment','left','BackgroundColor', [1 1 1]);
            uilabel(setpanel,'Text','Firing Rate (APs/s) :','Position',[60 35 120 20]);
            % obj.apfreq = uicontrol(tracepanel,'Style', 'edit', 'Position', [1120 120 40 20],'String','0','FontSize',10);
            obj.apfreq = uieditfield(setpanel,'numeric','Position',[225 35 30 22],'Value', 0,'HorizontalAlignment','center');
   

            bg = uibuttongroup(setpanel,'Position',[50 0 90 25]);
            obj.runonebackbtn = uibutton(bg,"push",'Position',[0 0 30 25],'ButtonPushedFcn',@obj.runone,'Text','<');
            obj.runoneAP = uibutton(bg,"push",'Position',[30 0 30 25],'ButtonPushedFcn',@obj.runone,'Text','>');
            obj.anaBtn = uibutton(bg,"push",'Position',[60 0 30 25],'ButtonPushedFcn',@obj.runAna,'Text','>>>');

            obj.AP_count = uieditfield(setpanel,"numeric",'Position',[225 0 30 22],'Value',0,'HorizontalAlignment','center');

            obj.data_table = uitable(aplayout,'Data', [], 'ColumnName', {'RMP', 'TH', 'AP Amp', 'APD50','AHP','Rise Time','Decay Time','Max Slope','Min Slope', 'Rise Slope', 'Decay Slope'},'RowName',{'Mean';'SE'}, 'Position', [1000 60 690 150],'ColumnWidth','fit');
            obj.data_table.Layout.Row = 3;
            obj.data_table.Layout.Column = [3 4];
            cm = uicontextmenu(obj.gui);
            m1 = uimenu(cm,'Text','Export to Excel','MenuSelectedFcn',@obj.exportdata);
            obj.data_table.ContextMenu = cm;


        end
        function runAna(obj,~,~)

            while true
                anaNo = obj.AP_count.Value+1;
                if anaNo>length(obj.locs)
                    warndlg('AP analysis is done','Warning');
                    break;
                else
                    obj.runone();
                end
            end
        end
        function runAnaBWM(obj,~,~) % for C.elegans BWM

            while true
                anaNo = obj.AP_count.Value + 1;
                peak_no = length(obj.locs);
                if anaNo>peak_no
                    warndlg('AP analysis is done','Warning');
                    break;
                else
                    obj.runonebwmforward();
                end
            end
        end
        function [data_threshold, data_threshold_locs] = find_threshold(~,data_y,~)
            data_len = length(data_y);
            data_differ = zeros(1,(data_len - 1));
            for i = 1:(data_len-5)
                data_differ(i) = data_y(i+1) - data_y(i);
                if data_differ(i)>2
                    data_threshold = data_y(i);
                    data_threshold_locs = i-1;
                end
            end
        end
        function [data, locs]=find_baseline(~,data_y,~)
            data_len = length(data_y);
            data_differ = zeros(1,(data_len - 1));
            for i = 1:(data_len-5)
                data_differ(i) = data_y(data_len - i) - data_y(data_len-i-4);
                if data_differ(i)<1
                    data = data_y(i);
                    locs = i;
                    break;
                end
            end
        end

        function runone(obj,~,~)  % for mouse Neuron runone analyze Ap

            if obj.locs(1)<400
                anaNo = 2;
                obj.AP_count.Value = 2;
                ppmsval = obj.PPms(anaNo - 1);
            elseif 0==(obj.AP_count.Value)
                anaNo = 1;
                obj.AP_count.Value = anaNo;
                ppmsval = 0;
            else
                anaNo = obj.AP_count.Value + 1;
                obj.AP_count.Value = anaNo;
                if anaNo>length(obj.locs)
                    warndlg('AP analysis is done','Warning');
                    return;
                end
                ppmsval = obj.PPms(anaNo - 1);
            end
            peak_no = length(obj.locs);
            if anaNo>peak_no
                warndlg('AP analysis is done','Warning');
                return;
            end

            apLoc = obj.locs(anaNo);
            y = obj.ap_y((apLoc-400):(apLoc+300));

            x = 0.1:0.1:(length(y)/10);
            if isempty(obj.line_ap)
                obj.line_ap = line(obj.ax_AP,'XData', x, 'YData', y, 'LineWidth', 1.5,'Color','k');
            else
                obj.line_ap.XData = x;
                obj.line_ap.YData = y;
            end
            obj.ax_AP.Box = 'off';
            obj.ax_AP.XLabel.String = 'Time (ms)';
            obj.ax_AP.YLabel.String = 'Membrane Potential (mV)';
            obj.ax_AP.YLim = [min(y)-10,max(y)+10];
            hold(obj.ax_trace,'on');
            %show peak point

            if isempty(obj.trace_AP_mark)
                obj.trace_AP_mark = drawpoint(obj.ax_trace, 'Position',[obj.locs(anaNo)/10000, obj.pks(anaNo)],'Color',[1 0 0],'StripeColor',"red");
          
            else
                obj.trace_AP_mark.Position = [obj.locs(anaNo)/10000, obj.pks(anaNo)];
            end
            hold(obj.ax_trace,'off');
            obj.ap_single_y = obj.ap_y((apLoc-100):apLoc);
            line_L = obj.ap_single_y;
            line_R = obj.ap_y(apLoc:(apLoc +100));
            obj.ap_baseline_y = y(1:400);
            hold(obj.ax_AP,'on');
            % find and show threshold point.
            data_threshold_locs = find(diff(obj.ap_single_y)>0.6,1,"first")-2; % to find threshold location.
            if isempty(obj.base_point)
                obj.base_point.x = (data_threshold_locs + 300)/10;
                obj.base_point.y = obj.ap_single_y(data_threshold_locs);
                threshold_point.x = (data_threshold_locs+300)/10;
                threshold_point.y = obj.ap_single_y(data_threshold_locs);
                obj.threshpoint = drawpoint(obj.ax_AP,Position=[threshold_point.x, threshold_point.y], Color='green');

            else
                threshold_point.x = (data_threshold_locs+300)/10;
                threshold_point.y = obj.ap_single_y(data_threshold_locs);
                obj.threshpoint.Position = [threshold_point.x, threshold_point.y];
            end
            % calculate rise time and rise slope
            risephase_y = line_L(data_threshold_locs:100);
            riseslop = max(diff(risephase_y))*10;
            risetime = length(risephase_y)/10;

            decaythresh_plocs = find(line_R<threshold_point.y, 1);
            decayphase_y = line_R(1:decaythresh_plocs);
            decayslop = min(diff(decayphase_y))*10;
            decaytime = length(decayphase_y)/10;

            % define AP amplitude between threshold and peak
            ap_amp = obj.pks(anaNo) - threshold_point.y;
            %% calculate 10-90% slope
            rise_fp = find((risephase_y - threshold_point.y)>ap_amp*0.1,1,"first");
            rise_lp = find((risephase_y - threshold_point.y)>ap_amp*0.9,1,"first");
            risephase10_90_y = risephase_y(rise_fp:rise_lp);
            riseslop10_90 = polyfit(0.1:0.1:length(risephase10_90_y)/10,risephase10_90_y,1);

            decay_fp = find((decayphase_y - threshold_point.y)<ap_amp*0.9,1,'first');
            decay_lp = find((decayphase_y - threshold_point.y)<ap_amp*0.1,1,'first');
            decayphase10_90_y = decayphase_y(decay_fp:decay_lp);
            decayslop10_90 = polyfit(0.1:0.1:length(decayphase10_90_y)/10,decayphase10_90_y,1);

            % calculate decay time and decay slope

            % define baseline RMP
                    % settime = 400-str2num(obj.setbaseline.String,'Evaluation','restricted')*10;
            settime = 400-str2num(obj.mousebaseline.String,'Evaluation','restricted')*10;
            
             [itmax, itlocs]=max(diff(smooth(y(1:settime),3)));

            baseline_d = y(itlocs);
            
            if isempty(obj.rmline)
                obj.rmline = yline(obj.ax_AP,y(itlocs),'-.b','LineWidth',1);
            else
                obj.rmline.Value = y(itlocs);
            end

            % define AHP
            rhalf_y = obj.ap_y(apLoc:(apLoc+1000));
            AHP_M = min(rhalf_y);


            %Draw AP50 line
            APD = ap_amp/2 + threshold_point.y;

            in_APD = [APD, 1];
            if 1==length(in_APD)
                disp(APD)
            end
            [a, b] = obj.find_line(line_L, in_APD);
            point_L.y = APD;
            point_L.x = ((APD - b)/a+300)/10;
            in_APD(2) = 2;
            [a, b] = obj.find_line(line_R, in_APD);
            point_R.y = APD;
            point_R.x = ((APD - b)/a + 400)/10;
            if isempty(obj.line_APD50)
                obj.line_APD50 = line(obj.ax_AP,'XData', [point_L.x, point_R.x], 'YData',[point_L.y, point_R.y], 'LineWidth', 1, 'Color','red');
            else
                obj.line_APD50.XData = [point_L.x, point_R.x];
                obj.line_APD50.YData = [point_L.y, point_R.y];
            end

            hold(obj.ax_AP,'off');

            %plot AP in overlap ax
            hold(obj.ax_overlap, 'on');
            offset_x = threshold_point.x - obj.base_point.x;
            offset_y = threshold_point.y - obj.base_point.y;
            merge.x = x - offset_x;
            merge.y = y - offset_y  ;

            plot(obj.ax_overlap, merge.x, merge.y,'-','LineWidth',1,'Color',[0.7 0.7 0.7]);
            if isempty(obj.apMerge_y)
                obj.apMerge_y = merge.y;
                obj.ax_overlap.YLim = [min(obj.apMerge_y)-10, max(obj.apMerge_y)+10];
            else
                obj.apMerge_y = mean(cat(1,obj.apMerge_y, merge.y), 1);
                if isempty(obj.AP_merge)
                    obj.AP_merge = line(obj.ax_overlap,'XData',merge.x, 'YData', obj.apMerge_y, 'Color','blue','LineWidth',1.5);
                    obj.ax_overlap.YLim = [min(obj.apMerge_y)-10, max(obj.apMerge_y)+10];
                else
                    obj.AP_merge.YData = obj.apMerge_y;
                    obj.ax_overlap.YLim = [min(obj.apMerge_y)-10, max(obj.apMerge_y)+10];
                end
                uistack(obj.AP_merge,'top');
            end

            % plot phase slope
            hold(obj.ax_phase,'on');
            phase_y = y(uint16(offset_x*10 + 20):uint16(500 + offset_x*10)) - offset_y;
            phaseplot_x = phase_y(1:end-1);
            phaseplot_y = diff(phase_y)*10;
            plot(obj.ax_phase, phaseplot_x, phaseplot_y,'-','LineWidth',1,'Color',[0.7 0.7 0.7]);
            if isempty(obj.pl_m_y)
                obj.pl_m_y = phaseplot_y;
                obj.pl_m_x = phaseplot_x;
                obj.phase_merge = line(obj.ax_phase,'XData', phaseplot_x, 'YData', obj.pl_m_y, 'Color', 'blue', 'LineWidth', 1.5);
                obj.ax_phase.YLim = [min(obj.pl_m_y)-10 max(obj.pl_m_y)+10];
                obj.ax_phase.XLim = [min(phaseplot_x)-10 max(phaseplot_x)+10];
            else
                obj.pl_m_y = cat(1,obj.pl_m_y, phaseplot_y);
                obj.pl_m_x = cat(1,obj.pl_m_x, phaseplot_x);
                obj.phase_merge.YData = mean(cat(1,obj.pl_m_y, phaseplot_y),1);
                obj.phase_merge.XData = mean(cat(1,obj.pl_m_x, phaseplot_x),1);
                obj.ax_phase.YLim = [min(obj.phase_merge.YData)-10 max(obj.phase_merge.YData)+10]
                obj.ax_phase.XLim = [min(obj.phase_merge.XData)-10 max(obj.phase_merge.XData)+10]
            end
            uistack(obj.phase_merge,'top');
            hold(obj.ax_overlap, 'off');
            % calculate AP result
            obj.data_Amplitude = ap_amp;
            obj.data_APD50 = point_R.x - point_L.x;
            % obj.data_AHP = threshold_point.y - AHP_M;
            % data_baselineAHP = baseline_d - AHP_M;
            obj.data_RMP = baseline_d;
            % calculare result table
            formatSpec = '%.2f';
            dataarray = [obj.data_RMP, threshold_point.y, obj.data_Amplitude, obj.data_APD50, AHP_M, risetime,decaytime, riseslop, decayslop, riseslop10_90(1),  decayslop10_90(1)];
            Data_t = obj.gettablecell(dataarray);
           if anaNo==1
               obj.tablearray = dataarray;
               obj.tableData = [Data_t;cell(1,11);Data_t];
                obj.table_row = [];
                obj.data_table.Data = obj.tableData;
                obj.table_row(1) = 1;
                obj.data_table.RowName = {'Mean','SE',obj.table_row};

           else
                obj.tablearray = cat(1,obj.tablearray,dataarray);
                obj.tableData = [obj.tableData;Data_t];
                meandata = obj.gettablecell(mean(obj.tablearray));
                stddata = obj.gettablecell(std(obj.tablearray)/sqrt(anaNo));
                obj.tableData(1,:) = meandata;
                obj.tableData(2,:) = stddata;
                obj.data_table.Data = obj.tableData;
                obj.table_row(anaNo) = anaNo;
                obj.data_table.RowName = {'Mean','SE',obj.table_row};
            end

        end
        function data = gettablecell(obj, dataarray,~)
            formatSpec = '%.2f';
            for i = 1:11
                data{i} = num2str(dataarray(i),formatSpec);

            end
        end
        function runoneback(obj,~,~)  % for mouse Neuron runone analyze Ap

            if obj.locs(1)<400
                anaNo = 2;
                obj.AP_count.Value = num2str(2);
            elseif 0==obj.AP_count.Value
                anaNo = 1;
            else
                anaNo = obj.AP_count.Value - 1;
                obj.AP_count.Value = anaNo;
                if anaNo>length(obj.locs)|anaNo==0
                    warndlg('AP analysis is done','Warning');
                    return;
                end

            end
            peak_no = length(obj.locs);
            if anaNo>peak_no
                warndlg('AP analysis is done','Warning');
                return;
            end

            apLoc = obj.locs(anaNo);
            y = obj.ap_y((apLoc-400):(apLoc+300));

            x = 0.1:0.1:(length(y)/10);
            if isempty(obj.line_ap)
                obj.line_ap = line(obj.ax_AP,'XData', x, 'YData', y, 'LineWidth', 1.5);
            else
                obj.line_ap.XData = x;
                obj.line_ap.YData = y;
            end
            obj.ax_AP.Box = 'off';
            obj.ax_AP.XLabel.String = 'Time (ms)';
            obj.ax_AP.YLabel.String = 'Membrane Potential (mV)';
            hold(obj.ax_trace,'on');
            %show peak point

            if isempty(obj.trace_AP_mark)
                obj.trace_AP_mark = drawpoint(obj.ax_trace, Position=[obj.locs(anaNo)/10000, obj.pks(anaNo)]);
            else
                obj.trace_AP_mark.Position = [obj.locs(anaNo)/10000, obj.pks(anaNo)];
            end
            hold(obj.ax_trace,'off');
            obj.ap_single_y = obj.ap_y((apLoc-100):apLoc);
            line_L = obj.ap_single_y;
            line_R = obj.ap_y(apLoc:(apLoc +100));
            obj.ap_baseline_y = y(1:400);
            hold(obj.ax_AP,'on');
            % find and show threshold point.
            data_threshold_locs = find(diff(obj.ap_single_y)>0.6,1,"first")-2; % to find threshold location.
            if isempty(obj.base_point)
                obj.base_point.x = (data_threshold_locs + 300)/10;
                obj.base_point.y = obj.ap_single_y(data_threshold_locs);
                threshold_point.x = (data_threshold_locs+300)/10;
                threshold_point.y = obj.ap_single_y(data_threshold_locs);
                obj.threshpoint = drawpoint(obj.ax_AP,Position=[threshold_point.x, threshold_point.y], Color='green');

            else
                threshold_point.x = (data_threshold_locs+300)/10;
                threshold_point.y = obj.ap_single_y(data_threshold_locs);
                obj.threshpoint.Position = [threshold_point.x, threshold_point.y];
            end
            % calculate rise time and rise slope
           risephase_y = line_L(data_threshold_locs:100);
            riseslop = max(diff(risephase_y))*10;
            risetime = length(risephase_y)/10;

             % calculate decay time and decay slope
            decaythresh_plocs = find(line_R<threshold_point.y, 1);
            decayphase_y = line_R(1:decaythresh_plocs);
            decayslop = min(diff(decayphase_y))*10;
            decaytime = length(decayphase_y)/10;

            % define AP amplitude between threshold and peak
            ap_amp = obj.pks(anaNo) - threshold_point.y;
            %% calculate 10-90% slope
            rise_fp = find((risephase_y - threshold_point.y)>ap_amp*0.1,1,"first");
            rise_lp = find((risephase_y - threshold_point.y)>ap_amp*0.9,1,"first");
            risephase10_90_y = risephase_y(rise_fp:rise_lp);
            riseslop10_90 = polyfit(0.1:0.1:length(risephase10_90_y)/10,risephase10_90_y,1);

            decay_fp = find((decayphase_y - threshold_point.y)<ap_amp*0.9,1,'first');
            decay_lp = find((decayphase_y - threshold_point.y)<ap_amp*0.1,1,'first');
            decayphase10_90_y = decayphase_y(decay_fp:decay_lp);
            decayslop10_90 = polyfit(0.1:0.1:length(decayphase10_90_y)/10,decayphase10_90_y,1);

           

            % define baseline RMP
                    % settime = 400-str2num(obj.setbaseline.String,'Evaluation','restricted')*10;
            settime = 400-str2num(obj.mousebaseline.String,'Evaluation','restricted')*10;
            
             [itmax, itlocs]=max(diff(y(1:settime)));
            baseline_d = y(itlocs);
            
           

            if isempty(obj.rmline)
                obj.rmline = yline(obj.ax_AP,y(itlocs),'-.b','LineWidth',1);
            else
                obj.rmline.Value = y(itlocs);
            end

            % define AHP
            rhalf_y = obj.ap_y(apLoc:(apLoc+1000));
            AHP_M = min(rhalf_y);


            %Draw AP50 line
            APD = ap_amp/2 + threshold_point.y;

            in_APD = [APD, 1];
            if 1==length(in_APD)
                disp(APD)
            end
            [a, b] = obj.find_line(line_L, in_APD);
            point_L.y = APD;
            point_L.x = ((APD - b)/a+300)/10;
            in_APD(2) = 2;
            [a, b] = obj.find_line(line_R, in_APD);
            point_R.y = APD;
            point_R.x = ((APD - b)/a + 400)/10;
            if isempty(obj.line_APD50)
                obj.line_APD50 = line(obj.ax_AP,'XData', [point_L.x, point_R.x], 'YData',[point_L.y, point_R.y], 'LineWidth', 1.5, 'Color','red');
            else
                obj.line_APD50.XData = [point_L.x, point_R.x];
                obj.line_APD50.YData = [point_L.y, point_R.y];
            end

            hold(obj.ax_AP,'off');

            %plot AP in overlap ax
            hold(obj.ax_overlap, 'on');
            offset_x = threshold_point.x - obj.base_point.x;
            offset_y = threshold_point.y - obj.base_point.y;
            merge.x = x - offset_x;
            merge.y = y - offset_y  ;

            plot(obj.ax_overlap, merge.x, merge.y,'-','LineWidth',1,'Color',[0.7 0.7 0.7]);
            if isempty(obj.apMerge_y)
                obj.apMerge_y = merge.y;
            else
                obj.apMerge_y = mean(cat(1,obj.apMerge_y, merge.y), 1);
                if isempty(obj.AP_merge)
                    obj.AP_merge = line(obj.ax_overlap,'XData',merge.x, 'YData', obj.apMerge_y, 'Color','red','LineWidth',1.5);
                else
                    obj.AP_merge.YData = obj.apMerge_y;
                end
                uistack(obj.AP_merge,'top');
            end

            % plot phase slope
            hold(obj.ax_phase,'on');
            phase_y = y(uint16(offset_x*10 + 20):uint16(500 + offset_x*10)) - offset_y;
            phaseplot_x = phase_y(1:end-1);
            phaseplot_y = diff(phase_y)*10;
            plot(obj.ax_phase, phaseplot_x, phaseplot_y,'-','LineWidth',1,'Color',[0.7 0.7 0.7]);
            if isempty(obj.pl_m_y)
                obj.pl_m_y = phaseplot_y;
                obj.pl_m_x = phaseplot_x;
                obj.phase_merge = line(obj.ax_phase,'XData', phaseplot_x, 'YData', obj.pl_m_y, 'Color', 'blue', 'LineWidth', 1.5);
            else
               obj.pl_m_y = cat(1,obj.pl_m_y, phaseplot_y);
                obj.pl_m_x = cat(1,obj.pl_m_x, phaseplot_x);
                obj.phase_merge.YData = mean(cat(1,obj.pl_m_y, phaseplot_y),1);
                obj.phase_merge.XData = mean(cat(1,obj.pl_m_x, phaseplot_x),1);
            end
            uistack(obj.phase_merge,'top');

            hold(obj.ax_overlap, 'off');
            % calculate AP result
            obj.data_Amplitude = ap_amp;
            obj.data_APD50 = point_R.x - point_L.x;
            % obj.data_AHP = threshold_point.y - AHP_M;
            % data_baselineAHP = baseline_d - AHP_M;
            obj.data_RMP = baseline_d;
            % calculare result table
            formatSpec = '%.2f';
            dataarray = [obj.data_RMP, threshold_point.y, obj.data_Amplitude, obj.data_APD50, AHP_M, risetime,decaytime, riseslop, decayslop, riseslop10_90(1),  decayslop10_90(1)];
            Data_t = obj.gettablecell(dataarray);
           if anaNo==1
               obj.tablearray = dataarray;
               obj.tableData = [Data_t;cell(1,11);Data_t];
                obj.table_row = [];
                obj.data_table.Data = obj.tableData;
                obj.table_row(1) = 1;
                obj.data_table.RowName = {'Mean','SE',obj.table_row};

           else
                obj.tablearray = obj.tablearray(1:anaNo,:)
                obj.tableData = obj.tableData(1:anaNo+2,:)
                meandata = obj.gettablecell(mean(obj.tablearray));
                stddata = obj.gettablecell(std(obj.tablearray)/sqrt(anaNo));
                obj.tableData(1,:) = meandata;
                obj.tableData(2,:) = stddata;
                obj.data_table.Data = obj.tableData;
                obj.table_row(anaNo+1) = [];
                obj.data_table.RowName = {'Mean','SE',obj.table_row};
            end


        end
        %%  run for BWM action potential analysis
        function runonebwmforward(obj, ~, ~)  % for C.elegans BWM runone analyze A

            if 0==obj.AP_count.Value & obj.locs(1)>100
                anaNo = 1;
                ppmsval=0;
                cla(obj.ax_overlap);
                obj.AP_merge = []; 
                cla(obj.ax_phase);

                obj.pl_m_y = [];
            elseif obj.locs(1)<100
                anaNo = 2;    
                ppmsval = obj.PPms(anaNo-1);
                % obj.AP_merge.YData = [];
                % obj.phase_merge.YData = [];
            else
                anaNo = obj.AP_count.Value + 1; 
                if anaNo>length(obj.locs)
                    warndlg('AP analysis is done','Warning');
                    return;
                end  
                ppmsval = obj.PPms(anaNo-1);
            end
            
            obj.AP_count.Value = anaNo;

            apLoc = uint32(10*obj.locs(anaNo));
            y = obj.ap_y((apLoc-1000):(apLoc+1000));
            x = 0.1:0.1:(length(y)/10);
            if isempty(obj.line_ap)
                obj.line_ap = line(obj.ax_AP,'XData', x, 'YData', y, 'LineWidth', 1,'Color','k');
            else
                obj.line_ap.XData = x;
                obj.line_ap.YData = y;
            end
            hold(obj.ax_trace,'on');
            if isempty(obj.trace_AP_mark)
                obj.trace_AP_mark = drawpoint(obj.ax_trace, Position=[obj.locs(anaNo)/1000, obj.pks(anaNo)],Color='red');
            else
                obj.trace_AP_mark.Position = [obj.locs(anaNo)/1000, obj.pks(anaNo)];
            end
            hold(obj.ax_trace,'off');

            obj.ap_single_y = obj.ap_y((apLoc-1000):apLoc);
            line_L = obj.ap_single_y;
            line_R = obj.ap_y(apLoc:(apLoc +1000));
            obj.ap_baseline_y = y(1:1000);%

            bmw_threshold_set = 100 - str2num(obj.bmw_threshold.String);
            hold(obj.ax_AP,'on');
            % find and show threshold point.
            if isempty(obj.threshpoint)
                threshold_point.x = bmw_threshold_set;
                threshold_point.y = obj.ap_single_y(bmw_threshold_set*10);
                obj.threshpoint = drawpoint(obj.ax_AP,Position=[threshold_point.x, threshold_point.y], Color='green');
            else
                threshold_point.x = bmw_threshold_set;
                threshold_point.y = obj.ap_single_y(bmw_threshold_set*10);
                obj.threshpoint.Position = [threshold_point.x, threshold_point.y];
            end
            % calculate rise time and rise slope
            risephase_y = line_L(700:1000);
            riseslop = max(diff(risephase_y))*10;
            risetime = length(risephase_y)/10;

             % calculate decay time and decay slope
            decayphase_y = line_R(1:300);
            decayslop = min(diff(decayphase_y))*10;
            decaytime = length(decayphase_y)/10;

            % define AP amplitude between threshold and peak
            ap_amp = obj.pks(anaNo) - threshold_point.y;
            %% calculate 10-90% slope
            rise_fp = find((risephase_y - threshold_point.y)>ap_amp*0.1,1,"first");
            rise_lp = find((risephase_y - threshold_point.y)>ap_amp*0.9,1,"first");
            risephase10_90_y = risephase_y(rise_fp:rise_lp);
            riseslop10_90 = polyfit(0.1:0.1:length(risephase10_90_y)/10,risephase10_90_y,1);

            decay_fp = find((decayphase_y - threshold_point.y)<ap_amp*0.9,1,'first');
            decay_lp = find((decayphase_y - threshold_point.y)<ap_amp*0.1,1,'first');
            decayphase10_90_y = decayphase_y(decay_fp:decay_lp);
            decayslop10_90 = polyfit(0.1:0.1:length(decayphase10_90_y)/10,decayphase10_90_y,1);

           

            % % define baseline
            % settime = 400-str2num(obj.setbaseline.String,'Evaluation','restricted')*10;
            % baseline_d = y(settime);
            % if isempty(obj.rmline)
            %     obj.rmline = yline(obj.ax_AP,y(settime),'-.b','LineWidth',1);
            % else
            %     obj.rmline.Value = y(settime);
            % end

             % define the RMP or baseline
            % obj.data_RMP = threshold_point.y;

            baseline_beginpoint = str2num(obj.bwmbaseline.String)*10;
            [bwmitsmin, bwmitslocs] = min(abs(diff(y(1:baseline_beginpoint))));
            itsy = y(bwmitslocs);
            if isempty(obj.bwmrmpline)
                obj.bwmrmpline = yline(obj.ax_AP,itsy,'-.b','LineWidth',1);
            else
                obj.bwmrmpline.Value = itsy;
            end
            obj.data_RMP = itsy;

            % define AHP
            rhalf_y = obj.ap_y(apLoc:(apLoc+1200));
            AHP_M = min(rhalf_y);


            %Draw AP50 line
            APD = ap_amp/2 + threshold_point.y;

            in_APD = [APD, 1];
            if 1==length(in_APD)
                disp(APD)
            end
            [a, b] = obj.find_line(line_L, in_APD);
            point_L.y = APD;
            point_L.x = ((APD - b)/a)/10;
            in_APD(2) = 2;
            [a, b] = obj.find_line(line_R, in_APD);
            point_R.y = APD;
            point_R.x = ((APD - b)/a+1000)/10;
            if isempty(obj.line_APD50)
                obj.line_APD50 = line(obj.ax_AP,'XData', [point_L.x, point_R.x], 'YData',[point_L.y, point_R.y], 'LineWidth', 1.5, 'Color','red');
            else
                obj.line_APD50.XData = [point_L.x, point_R.x];
                obj.line_APD50.YData = [point_L.y, point_R.y];
            end

            hold(obj.ax_AP,'off');

            %plot AP in overlap ax
            hold(obj.ax_overlap, 'on');
            %offset_x = threshold_point.x - obj.base_point.x;
            if anaNo==1
                merge.y =y;
            else
                merge.y = y-(obj.ap_y(anaNo) - obj.ap_y(anaNo-1));
            end
            merge.x = x;
            plot(obj.ax_overlap, merge.x, merge.y,'-','LineWidth',1,'Color',[0.7 0.7 0.7]);
            if isempty(obj.apMerge_y)
                obj.apMerge_y = merge.y;
            else
                obj.apMerge_y = mean(cat(1,obj.apMerge_y, merge.y), 1);
                if isempty(obj.AP_merge)
                    obj.AP_merge = line(obj.ax_overlap,'XData',merge.x, 'YData', obj.apMerge_y, 'Color','blue','LineWidth',1);
                else
                    obj.AP_merge.YData = obj.apMerge_y;
                end
                uistack(obj.AP_merge,'top');
            end

            % plot phase slope
            hold(obj.ax_phase,'on');
            % phase_y = y(uint16(offset_x*10 + 20):uint16(500 + offset_x*10)) - offset_y;
            phase_y = y;
           phaseplot_x = phase_y(1:end-1);

            phaseplot_y = diff(phase_y)*10;
            plot(obj.ax_phase, phaseplot_x, phaseplot_y,'-','LineWidth',1,'Color',[0.7 0.7 0.7]);
            if isempty(obj.pl_m_y)
                obj.pl_m_y = phaseplot_y;
                obj.pl_m_x = phaseplot_x;
                obj.phase_merge = line(obj.ax_phase,'XData', phaseplot_x, 'YData', smooth(obj.pl_m_y,3), 'Color', 'blue', 'LineWidth', 1);
                obj.ax_phase.YLim = [min(phaseplot_y)-2, max(phaseplot_y)+2];
                obj.ax_phase.XLim = [min(phaseplot_x)-5, max(phaseplot_x)+5];
            else
                % obj.pl_m_y = mean(cat(1,obj.pl_m_y, phaseplot_y),1);
                % obj.pl_m_x = mean(cat(1,obj.pl_m_x, phaseplot_x),1);
                % obj.phase_merge.XData = obj.pl_m_x;
                % obj.phase_merge.YData = smooth(obj.pl_m_y, 3);

                obj.pl_m_y = cat(1,obj.pl_m_y, phaseplot_y);
                obj.pl_m_x = cat(1,obj.pl_m_x, phaseplot_x);
                obj.phase_merge.YData = mean(cat(1,obj.pl_m_y, phaseplot_y),1);
                obj.phase_merge.XData = mean(cat(1,obj.pl_m_x, phaseplot_x),1);
                obj.ax_phase.YLim = [min(obj.phase_merge.YData)-5, max(obj.phase_merge.YData)+5];
                obj.ax_phase.XLim = [min(obj.phase_merge.XData)-5, max(obj.phase_merge.XData)+5];
            end
            uistack(obj.phase_merge,'top');

            hold(obj.ax_overlap, 'off');
            % calculate AP result
            obj.data_Amplitude = ap_amp;
            obj.data_APD50 = point_R.x - point_L.x;
            % obj.data_AHP = threshold_point.y - AHP_M;
            % data_baselineAHP = threshold_point.y - AHP_M;
            % calculare result table
            
           formatSpec = '%.2f';
            dataarray = [obj.data_RMP, threshold_point.y, obj.data_Amplitude, obj.data_APD50, AHP_M, risetime,decaytime, riseslop, decayslop, riseslop10_90(1),  decayslop10_90(1)];
            Data_t = obj.gettablecell(dataarray);
            % obj.tableData = [Data_t;cell(1,12);Data_t];
           if anaNo==1
               obj.tablearray = dataarray;
               obj.tableData = [Data_t;cell(1,11);Data_t];
               obj.table_row = [];
               obj.data_table.Data = obj.tableData;
               obj.table_row(1) = 1;
               obj.data_table.RowName = {'Mean','SE',obj.table_row};

           else
                obj.tablearray = cat(1,obj.tablearray,dataarray);
                obj.tableData = [obj.tableData;Data_t];
                meandata = obj.gettablecell(mean(obj.tablearray));
                stddata = obj.gettablecell(std(obj.tablearray)/sqrt(anaNo));
                obj.tableData(1,:) = meandata;
                obj.tableData(2,:) = stddata;
                obj.data_table.Data = obj.tableData;
                obj.table_row(anaNo) = anaNo;
                obj.data_table.RowName = {'Mean','SE',obj.table_row};
            end


        end
        function runonebwmback(obj, ~, ~)  % for C.elegans BWM runone analyze A

            if 0==obj.AP_count.Value & obj.locs(1)>100
                anaNo = 1;
                cla(obj.ax_overlap);
                obj.AP_merge = []; 
                cla(obj.ax_phase);
                obj.pl_m_y = [];
            elseif obj.locs(1)<100
                anaNo = 2;    
            else
                anaNo = obj.AP_count.Value - 1; 
                obj.AP_count.Value = anaNo;
                if anaNo==0
                    
                    warndlg('Please redo again !','Warning');
                    return;
                end  
            end
            
            

            apLoc = uint32(10*obj.locs(anaNo));
            y = obj.ap_y((apLoc-1000):(apLoc+1000));
            x = 0.1:0.1:(length(y)/10);
            if isempty(obj.line_ap)
                obj.line_ap = line(obj.ax_AP,'XData', x, 'YData', y, 'LineWidth', 1.5);
            else
                obj.line_ap.XData = x;
                obj.line_ap.YData = y;
            end
            hold(obj.ax_trace,'on');
            if isempty(obj.trace_AP_mark)
                obj.trace_AP_mark = drawpoint(obj.ax_trace, Position=[obj.locs(anaNo)/1000, obj.pks(anaNo)]);
            else
                obj.trace_AP_mark.Position = [obj.locs(anaNo)/1000, obj.pks(anaNo)];
            end
            hold(obj.ax_trace,'off');

            obj.ap_single_y = obj.ap_y((apLoc-1000):apLoc);
            line_L = obj.ap_single_y;
            line_R = obj.ap_y(apLoc:(apLoc +1000));
            obj.ap_baseline_y = y(1:1000);%

            bmw_threshold_set = 100 - str2num(obj.bmw_threshold.String);
            hold(obj.ax_AP,'on');
            % find and show threshold point.
            if isempty(obj.threshpoint)
                threshold_point.x = bmw_threshold_set;
                threshold_point.y = obj.ap_single_y(bmw_threshold_set*10);
                obj.threshpoint = drawpoint(obj.ax_AP,Position=[threshold_point.x, threshold_point.y], Color='green');
            else
                threshold_point.x = bmw_threshold_set;
                threshold_point.y = obj.ap_single_y(bmw_threshold_set*10);
                obj.threshpoint.Position = [threshold_point.x, threshold_point.y];
            end
            % calculate rise time and rise slope
            risephase_y = line_L(700:1000);
            riseslop = max(diff(risephase_y))*10;
            risetime = length(risephase_y)/10;

             % calculate decay time and decay slope
            decayphase_y = line_R(1:300);
            decayslop = min(diff(decayphase_y))*10;
            decaytime = length(decayphase_y)/10;

            % define AP amplitude between threshold and peak
            ap_amp = obj.pks(anaNo) - threshold_point.y;
            %% calculate 10-90% slope
            rise_fp = find((risephase_y - threshold_point.y)>ap_amp*0.1,1,"first");
            rise_lp = find((risephase_y - threshold_point.y)>ap_amp*0.9,1,"first");
            risephase10_90_y = risephase_y(rise_fp:rise_lp);
            riseslop10_90 = polyfit(0.1:0.1:length(risephase10_90_y)/10,risephase10_90_y,1);

            decay_fp = find((decayphase_y - threshold_point.y)<ap_amp*0.9,1,'first');
            decay_lp = find((decayphase_y - threshold_point.y)<ap_amp*0.1,1,'first');
            decayphase10_90_y = decayphase_y(decay_fp:decay_lp);
            decayslop10_90 = polyfit(0.1:0.1:length(decayphase10_90_y)/10,decayphase10_90_y,1);


            baseline_beginpoint = str2num(obj.bwmbaseline.String)*10;
            [bwmitsmin, bwmitslocs] = min(abs(diff(y(1:baseline_beginpoint))));
            itsy = y(bwmitslocs)
            if isempty(obj.bwmrmpline)
                obj.bwmrmpline = yline(obj.ax_AP,itsy,'-.b','LineWidth',1);
            else
                obj.bwmrmpline.Value = itsy;
            end
            obj.data_RMP = itsy;

            % define AHP
            rhalf_y = obj.ap_y(apLoc:(apLoc+1200));
            AHP_M = min(rhalf_y);


            %Draw AP50 line
            APD = ap_amp/2 + threshold_point.y;

            in_APD = [APD, 1];
            if 1==length(in_APD)
                disp(APD)
            end
            [a, b] = obj.find_line(line_L, in_APD);
            point_L.y = APD;
            point_L.x = ((APD - b)/a)/10;
            in_APD(2) = 2;
            [a, b] = obj.find_line(line_R, in_APD);
            point_R.y = APD;
            point_R.x = ((APD - b)/a+1000)/10;
            if isempty(obj.line_APD50)
                obj.line_APD50 = line(obj.ax_AP,'XData', [point_L.x, point_R.x], 'YData',[point_L.y, point_R.y], 'LineWidth', 1.5, 'Color','red');
            else
                obj.line_APD50.XData = [point_L.x, point_R.x];
                obj.line_APD50.YData = [point_L.y, point_R.y];
            end

            hold(obj.ax_AP,'off');

            %plot AP in overlap ax
            hold(obj.ax_overlap, 'on');
            %offset_x = threshold_point.x - obj.base_point.x;
            if anaNo==1
                merge.y =y;
            else
                merge.y = y-(obj.ap_y(anaNo) - obj.ap_y(anaNo-1));
            end
            merge.x = x;
            plot(obj.ax_overlap, merge.x, merge.y,'-','LineWidth',1,'Color',[0.7 0.7 0.7]);
            if isempty(obj.apMerge_y)
                obj.apMerge_y = merge.y;
            else
                obj.apMerge_y = mean(cat(1,obj.apMerge_y, merge.y), 1);
                if isempty(obj.AP_merge)
                    obj.AP_merge = line(obj.ax_overlap,'XData',merge.x, 'YData', obj.apMerge_y, 'Color','red','LineWidth',1.5);
                else
                    obj.AP_merge.YData = obj.apMerge_y;
                end
                uistack(obj.AP_merge,'top');
            end

            % plot phase slope
            hold(obj.ax_phase,'on');
            % phase_y = y(uint16(offset_x*10 + 20):uint16(500 + offset_x*10)) - offset_y;
            phase_y = y;
           phaseplot_x = phase_y(1:end-1);

            phaseplot_y = diff(phase_y)*10;
            plot(obj.ax_phase, phaseplot_x, phaseplot_y,'-','LineWidth',1,'Color',[0.7 0.7 0.7]);
            if isempty(obj.pl_m_y)
                obj.pl_m_y = phaseplot_y;
                obj.pl_m_x = phaseplot_x;
                obj.phase_merge = line(obj.ax_phase,'XData', phaseplot_x, 'YData', obj.pl_m_y, 'Color', 'blue', 'LineWidth', 1.5);
            else
                % obj.pl_m_y = mean(cat(1,obj.pl_m_y, phaseplot_y),1);
                % obj.pl_m_x = mean(cat(1,obj.pl_m_x, phaseplot_x),1);
                % obj.phase_merge.XData = obj.pl_m_x;
                % obj.phase_merge.YData = smooth(obj.pl_m_y,3);

                obj.pl_m_y = cat(1,obj.pl_m_y, phaseplot_y);
                obj.pl_m_x = cat(1,obj.pl_m_x, phaseplot_x);
                obj.phase_merge.YData = mean(cat(1,obj.pl_m_y, phaseplot_y),1);
                obj.phase_merge.XData = mean(cat(1,obj.pl_m_x, phaseplot_x),1);
            end
            uistack(obj.phase_merge,'top');

            hold(obj.ax_overlap, 'off');
            % calculate AP result
            obj.data_Amplitude = ap_amp;
            obj.data_APD50 = point_R.x - point_L.x;
            % obj.data_AHP = threshold_point.y - AHP_M;
            % data_baselineAHP = threshold_point.y - AHP_M;
            obj.data_RMP = threshold_point.y;

            % calculare result table

            formatSpec = '%.2f';
            
            dataarray = [obj.data_RMP, threshold_point.y, obj.data_Amplitude, obj.data_APD50, AHP_M, risetime,decaytime, riseslop, decayslop, riseslop10_90(1),  decayslop10_90(1)];
            Data_t = obj.gettablecell(dataarray);
            % obj.tableData = [Data_t;cell(1,12);Data_t];
           if anaNo==1
               obj.tablearray = dataarray;
               obj.tableData = [Data_t;cell(1,11);Data_t];
                obj.table_row = [];
                obj.data_table.Data = obj.tableData;
                obj.table_row(1) = 1;
                obj.data_table.RowName = {'Mean','SE',obj.table_row};

           else
                obj.tablearray = obj.tablearray(1:anaNo,:)
                obj.tableData = obj.tableData(1:anaNo+2,:)
                meandata = obj.gettablecell(mean(obj.tablearray));
                stddata = obj.gettablecell(std(obj.tablearray)/sqrt(anaNo));
                obj.tableData(1,:) = meandata;
                obj.tableData(2,:) = stddata;
                obj.data_table.Data = obj.tableData;
                obj.table_row(anaNo+1) = [];
                obj.data_table.RowName = {'Mean','SE',obj.table_row};
            end


        end
        function [a, b] = find_APD(~, curve, APD)
            i = 1;
            if 1 ==APD(2)
                while true
                    if curve(i)>APD(1)
                        coor_2.y = curve(i);
                        coor_2.x = i;
                        coor_1.y = curve(i-1);
                        coor_1.x = i-1;
                        break;
                    end
                    i = i+1;
                end
                a = coor_2.y - coor_1.y;% slope
                b = coor_2.y - a*coor_2.x; % line formula b
            else
                while true
                    if curve(i)<APD(1)
                        coor_2.y = curve(i);
                        coor_2.x = i;
                        coor_1.y = curve(i-1);
                        coor_1.x = i-1;
                        break;
                    end
                    i = i+1;
                end
                a = coor_2.y - coor_1.y;
                b = coor_2.y - a*coor_2.x;
            end

        end
        function [a,b] = find_line(~,curve,APD)
            %% to find AP50 and then draw line
            i = 1;
            if 1 ==APD(2)
                while true
                    if curve(i)>APD(1)
                        coor_2.y = curve(i);
                        coor_2.x = i;
                        coor_1.y = curve(i-1);
                        coor_1.x = i-1;
                        break;
                    end
                    i = i+1;
                end
                a = coor_2.y - coor_1.y; %slope
                b = coor_2.y - a*coor_2.x; % b value of line
            else
                while true
                    if curve(i)<APD(1)
                        coor_2.y = curve(i);
                        coor_2.x = i;
                        coor_1.y = curve(i-1);
                        coor_1.x = i-1;
                        break;
                    end
                    i = i+1;
                end
                a = coor_2.y - coor_1.y;
                b = coor_2.y - a*coor_2.x;
            end

        end
        function pasteData(obj,~,~)
            % toreset(obj);
            if obj.neuron_box.Value ==1
                obj.neuron_checkbox;
            end
            if obj.neuron_box.Value==0 && obj.bmw_box.Value==0
                warndlg('Plese select AP type', 'AP type option');
                return;
            end
            cla(obj.ax_trace);

            cla(obj.ax_overlap);
            obj.AP_merge = [];
            cla(obj.ax_phase);
            obj.pl_m_y = [];
            obj.trace_AP_mark =[];
            obj.AP_count.Value = 0;


            obj.ppvalue = 0;
            obj.ap_y  = transpose(str2num(clipboard('paste'),Evaluation="restricted"));
            data_length = length(obj.ap_y)-1 ;
            obj.ap_x = 0:0.0001:(data_length/10000);
            min_y = 10*floor(min(obj.ap_y)/10);
            max_y = 10*ceil(max(obj.ap_y)/10)+10;
            plot(obj.ax_trace, obj.ap_x, obj.ap_y,'k');
            obj.ax_trace.YLim =[min_y,max_y];
            obj.ax_trace.XLim =[0,ceil(data_length/10000)];
            obj.ax_trace.XTick = 0:1:ceil(data_length/10000);
            obj.ax_trace.TickDir = 'out';
            obj.ax_trace.TickLength = [0.002 0.025];
            obj.ax_trace.YLabel.String ='Membrane Potential (mV)';
            obj.ax_trace.XLabel.String = 'Time (s)';
            obj.ax_trace.Box = 'off';
            [obj.pks,obj.locs] = findpeaks(obj.ap_y, 'MinPeakHeight',0);
            %[obj.pks,obj.locs] = findpeaks(obj.ap_y, obj.ap_x, 'MinPeakHeight',obj.minipeak);
            hold(obj.ax_trace,"on");
 
            %itlength = length(obj.pks)
            obj.PPms = diff(obj.locs);
            obj.apfreq.Value = length(obj.pks)/(data_length/(10*1000));

        end
         function pasteDataBWM(obj,~,~)
             if obj.bmw_box.Value ==1
                 obj.bwm_checkbox;
             end
            if obj.neuron_box.Value==0 && obj.bmw_box.Value==0
                warndlg('Plese select AP type', 'AP type option');
                return;
            end
            obj.ppvalue = 0;
            obj.ap_y  = transpose(str2num(clipboard('paste'),Evaluation="restricted"));
            data_length = length(obj.ap_y)-1 ;
            obj.ap_x = 0:0.0001:(data_length/10000);
            min_y = 10*floor(min(obj.ap_y)/10);
            max_y = 10*ceil(max(obj.ap_y)/10)+10;
            plot(obj.ax_trace, obj.ap_x, obj.ap_y,'k');
            obj.ax_trace.YLim =[min_y,max_y];
            obj.ax_trace.XLim = [0 data_length/10000];
            obj.ax_trace.XTick = 0:1:data_length/10000;
            obj.ax_trace.TickDir = 'out';
            obj.ax_trace.TickLength = [0.002 0.025];
            obj.ax_trace.YLabel.String ='Membrane Potential (mV)';
            %obj.ax_trace.XLabel.String = 'Time (ms)';
            obj.ax_trace.Box = 'off';
            [obj.pks,locs] = findpeaks(obj.ap_y, 'MinPeakHeight',0,'MinPeakDistance',800);
            hold(obj.ax_trace,"on");
            obj.locs = locs/10;
            %itlength = length(obj.locs)
            obj.PPms = diff(obj.locs);
            itsfreq = length(obj.pks)/(data_length/(10*1000));
            obj.apfreq.Value = itsfreq;
            %obj.apfreq.String = num2str(length(obj.pks)/(data_length/(10*1000)));

        end
        function neuron_checkbox(obj,~,~)
                toreset(obj);
                obj.minipeak = 30;
                obj.neuron_gap = 1200;
                obj.ax_AP.XLim = [0 70];
                obj.ax_AP.YLim = [-70 70];
                obj.ax_AP.XTick = 0:10:70;
                obj.ax_AP.YTick = -70:20:70;
                obj.ax_phase.YTick = -60:30:120;
                obj.ax_phase.YLim = [-60 120];
                obj.ax_phase.XLim = [-80 80];
                obj.ax_phase.XTick = -80:20:80;
                obj.ax_overlap.YLim = [-70 70];
                obj.ax_overlap.XLim = [0 70];
                obj.ax_overlap.XTick = 0:10:70;
                obj.ax_overlap.YTick = -70:20:70;
                obj.runoneAP.ButtonPushedFcn = @obj.runone;
                obj.anaBtn.ButtonPushedFcn = @obj.runAna;
                obj.pasteBtn.Callback = @obj.pasteData;
                obj.runonebackbtn.ButtonPushedFcn = @obj.runoneback;
                obj.rmline = [];
                obj.bmw_box.Value = 0;
        end
        function bwm_checkbox(obj,~,~)
            toreset(obj);
                obj.minipeak = 30;
                obj.bmw_gap = 400;
                obj.ax_AP.XLim = [0 200];
                obj.ax_AP.YLim = [-40 40];
                obj.ax_AP.XTick = 0:20:200;
                obj.ax_AP.YTick = -40:10:40;
                obj.runoneAP.ButtonPushedFcn = @obj.runonebwmforward;
                obj.runonebackbtn.ButtonPushedFcn = @obj.runonebwmback;
                obj.bwmrmpline = [];


                obj.anaBtn.ButtonPushedFcn = @obj.runAnaBWM;
                obj.pasteBtn.Callback = @obj.pasteDataBWM;

                obj.ax_overlap.XLim = [0 200];
                obj.ax_overlap.YLim = [-40 40];
                obj.ax_overlap.XTick = 0:40:200;
                obj.ax_overlap.YTick = -40:10:40;

                obj.ax_phase.XLim = [-40 40];
                obj.ax_phase.YLim = [-20 20];
                obj.ax_phase.XTick = -40:10:40;
                obj.ax_phase.YTick = -20:5:20;
                obj.data_table.Data = [];
                obj.data_table.RowName ={'Mean','SE'};
                obj.neuron_box.Value =0;
        end
       
        function exportdata(obj,~,~)
            % phasedata = cat(1,obj.pl_m_x,obj.pl_m_y).';
             phasedata = cat(1,obj.phase_merge.XData,obj.phase_merge.YData).';
            apdata = cat(1,obj.AP_merge.XData, obj.AP_merge.YData).';
            colname = {'MP(mV)','slope(mV/ms)','Time(ms)', 'MP(mV)'};
            trow = num2str(size(obj.data_table.Data,1)+2);
            apno = size(obj.data_table.Data, 1);
            apnono = transpose(1:(apno-2));
            % winopen data.xlsx;
            try
                ExcelApp = actxGetRunningServer('Excel.Application');
            catch iserror
                colheader = {['AP#'],['RMP (mV)'], ['Threshold (mV)'], ['Amp (mV)'], ['APD50 (ms)'],['AHP (mV)'],['Rise time (ms)'],['Decay time (ms)'],['Rise slope (mV/ms)'],['Decay slope (mV/ms)'], ['RiseSlope(10-90%)(mV/ms)'], ['DecaySlope(10-90%)(mV/ms)'],[''],['Membrane Potential (mV)'],['Slope (mV/ms)'],[''],['Time (ms)'], ['Membrane Potential (mV)']};
                writecell(colheader,'data.xlsx','Sheet',1,'Range','B1');
                writecell(obj.data_table.Data(1:2,:),'data.xlsx','Sheet',1,'Range','C2');
                writecell(obj.data_table.Data(3:end,:),'data.xlsx','Sheet',1,'Range','C5');
                writematrix(round(phasedata,2),'data.xlsx','Sheet',1,'Range','O2');
                writematrix(round(apdata,2),'data.xlsx','Sheet',1,'Range','R2');
                writecell({['mean'];['SE']},'data.xlsx','Sheet',1,'Range','A2');
                writematrix(apnono,'data.xlsx','Sheet',1,'Range','B5');
                winopen data.xlsx;
                return;
            end
            ActiveWorkbook = ExcelApp.ActiveWorkbook;
            ActiveSheet = ExcelApp.ActiveSheet;
            
            ActiveSheet.Range('A2:A3').Value = {['mean'];['SE']};
            ActiveSheet.Range(['B5:B',num2str(apno+2)]).Value = apnono;
            ActiveSheet.Range('B1:S1').Value={['AP#'],['RMP (mV)'], ['Threshold (mV)'], ['Amp (mV)'], ['APD50 (ms)'],['AHP (mV)'],['Rise time (ms)'],['Decay time (ms)'],['Rise slope (mV/ms)'],['Decay slope (mV/ms)'], ['RiseSlope(10-90%)(mV/ms)'], ['DecaySlope(10-90%)(mV/ms)'],[''],['Membrane Potential (mV)'],['Slope (mV/ms)'],[''],['Time (ms)'], ['Membrane Potential (mV)']};
            ActiveSheet.Range(['C2:M3']).Value= obj.data_table.Data(1:2,:);
            ActiveSheet.Range(['C5:M',trow]).Value= obj.data_table.Data(3:end,:);
            ActiveSheet.Range(['O2:P',num2str(size(phasedata,1))]).Value= round(phasedata,2);
            ActiveSheet.Range(['R2:S',num2str(size(apdata,1))]).Value= round(apdata,2);
        end

        function toreset(obj, ~, ~)
                cla(obj.ax_AP);
                cla(obj.ax_trace);
                cla(obj.ax_overlap);
                obj.AP_merge = [];
                cla(obj.ax_phase);
                obj.pl_m_y = [];
                obj.trace_AP_mark =[];
                obj.AP_count.Value = 0;
                obj.line_ap = [];
                obj.threshpoint = [];
                obj.line_APD50 = [];
                obj.apfreq.Value = 0;
                obj.apMerge_y = [];
                obj.data_table.Data = [];
        end


    end
end
