# Supplementary material for: Track-A-Worm 2.0: A Software Suite for Quantifying Properties of C. elegans Locomotion, Bending, Sleep, and Action Potentials
Source: eNeuro. 2025 Aug 13;12(8):ENEURO.0224-25.2025. doi: 10.1523/ENEURO.0224-25.2025 (PMC12393025; doi:10.1523/ENEURO.0224-25.2025)
Supplement: Extended Data 2 — MATLAB codes for the software suite. This folder contains the MATLAB codes of the software. Users can run the software and configure none “standard” hardware with MATLAB (R2021a or later) installed on their computers. Download Extended Data 2, ZIP file. [file eneuro-12-ENEURO.0224-25.2025-s004.zip › Extended Data 2/averageSumOfBendAngles.m]

%This function will find the sum of all eleven bends in a worm recording.
%It repeats this for every time point in the entire recording, and finds
%the average of all of the sums.  This gives some indication of whether
%there may be a difference in bending behavior between groups of worms.

function sumOfAngles = averageSumOfBendAngles(filename,framesToAnalyze)

[~,~,splineData,~] = parseSplineFile(filename);

x = splineData(1:2:end,:); y = splineData(2:2:end,:);

if ~strcmp(framesToAnalyze,'all')
    x = x(framesToAnalyze(1):framesToAnalyze(2),:);
    y = y(framesToAnalyze(1):framesToAnalyze(2),:);
end

wormBendAngles = NaN([size(x,1) 11]);

for i=1:size(x,1)
    frameAngles = findWormAngles(x(i,:),y(i,:));
    wormBendAngles(i,:) = frameAngles;
end

wormTotalAngles = NaN([1 size(wormBendAngles,1)]);

for i=1:length(wormTotalAngles)
    wormTotalAngles(i) = sum(abs(wormBendAngles(i,:)));
end

sumOfAngles = mean(wormTotalAngles(~isnan(wormTotalAngles)));
