# Supplementary material for: Track-A-Worm 2.0: A Software Suite for Quantifying Properties of C. elegans Locomotion, Bending, Sleep, and Action Potentials
Source: eNeuro. 2025 Aug 13;12(8):ENEURO.0224-25.2025. doi: 10.1523/ENEURO.0224-25.2025 (PMC12393025; doi:10.1523/ENEURO.0224-25.2025)
Supplement: Extended Data 2 — MATLAB codes for the software suite. This folder contains the MATLAB codes of the software. Users can run the software and configure none “standard” hardware with MATLAB (R2021a or later) installed on their computers. Download Extended Data 2, ZIP file. [file eneuro-12-ENEURO.0224-25.2025-s004.zip › Extended Data 2/batchAnalyze.m]

function batchAnalyze(StageData,fileData,savePath,overwriteOption,batchThreshold)
comp = computer;
if ~strcmp(comp,'PCWIN64') && ~strcmp(comp,'PCWIN32')
    slash = '/';
else
    slash = '\';
end
animalNameData = cell([length(fileData) 1]);
lengthOfRecordingData = cell([length(fileData) 1]);
bendNumberData = cell([length(fileData) 1]);
splinePointData = cell([length(fileData) 1]);
avgSumOfBendsData = cell([length(fileData) 1]);
amplitudeData = cell([length(fileData) 3]);
maxBendData = cell([length(fileData) 1]);
batchThresholdData = cell([length(fileData) 1]);
frequencyData = cell([length(fileData) 1]);
avgSpeedData = cell([length(fileData) 3]);
directionMetricsData = cell([length(fileData) 4]);
rmsData = cell([length(fileData) 1]);
distanceData = cell([length(fileData) 2]);
thrashingData = cell([length(fileData) 2]);
countData = cell([length(fileData) 2]);
length(fileData)

for i=1:length(fileData)
    
    splineFile = fileData(i).splineFile;
    stageFile = fileData(i).stageFile;
    timesFile = fileData(i).timesFile;
    lastSlash = find(splineFile==slash);
    lastSlash = lastSlash(end);
    wormName = splineFile(lastSlash+1:end-11);
    imagePath = [splineFile(1:lastSlash) wormName];
    firstImage = getFirstNameImage(imagePath);
    imagePath = [imagePath slash firstImage];

    %Get image information
    imageInfo = imfinfo(imagePath);
    width = imageInfo.Width;
    height = imageInfo.Height;
    res_analysis = [width height];
    framesToAnalyze = fileData(i).framesToAnalyze;
%     class(framesToAnalyze)
%     framesToAnalyze(1)
    bendNumber = fileData(i).bendNumber;
    splinePoint = fileData(i).splinePoint;
    res = parseSplineFileForRes(splineFile);
    
    [frameFileNumbers,~,~,~] = parseSplineFile(splineFile);
    [~,calib] = parseStageFile(stageFile);
    if res_analysis(1) == 728
        calib = 2*calib;
    else
        calib = calib;
    end
    [~,framerate] = parseTimesFile(timesFile);
    [~,~,reducedframerate]=parseTimesFile(timesFile);
    
    optionsMatrix = fileData(i).optionsMatrix;
    
    animalName = {fileData(i).wormName};
    animalNameData(i) = animalName;
    
    numberOfFrames = size(frameFileNumbers,1)/2;
    
    lengthOfRecording = size(StageData,1)-1;
    lengthOfRecording = {num2str(lengthOfRecording)};
    lengthOfRecordingData(i) = lengthOfRecording; 
        
%     LOCOMOTION DATA
    [~,~,reducedframerate]=parseTimesFile(timesFile);
    locomotionData = newWormLocomotion(splineFile,stageFile,timesFile,framerate,reducedframerate,calib,splinePoint,framesToAnalyze);
    
%     AVERAGE SUM OF BENDS

    if optionsMatrix(1)
    
        sumOfAngles = averageSumOfBendAngles(splineFile,framesToAnalyze);
        sumOfAngles = {num2str(sumOfAngles)};
        avgSumOfBendsData(i) = sumOfAngles;
        
    else
        
        avgSumOfBendsData{i} = 'N/A';
        
    end
    
%     AVERAGE AMPLITUDE

    if optionsMatrix(2)
        
        amp = locomotionData(1).Amplitude;
        alratio = locomotionData(2).Amplitude;
        meanAmp = mean(amp);
        wormLength= meanAmp/alratio;
        wormLength= {num2str(wormLength)};
        meanAmp = {num2str(meanAmp)};
        alratio = {num2str(alratio)};
        amplitudeData(i,1) = meanAmp;
        amplitudeData(i,2) = alratio;
        amplitudeData(i,3)= wormLength;
        
    else
        
        amplitudeData(i,1:3) = [{'N/A'} {'N/A'} {'N/A'}];
        
    end
    
%     MAXIMUM BEND

    if optionsMatrix(3)
        
        [~,time,selectedBendAngles] = fftFunction(splineFile,bendNumber,framerate,framesToAnalyze);
        exc = bendCursor_gui(time,selectedBendAngles,batchThreshold);
        exc = {num2str(exc)};
        maxBendData(i) = exc;
        batchThresholdData{i}=batchThreshold;
        
    else
        
        maxBendData{i} = 'N/A';
        batchThresholdData{i} ='N/A';
       
    end
    
%     FREQUENCY

    if optionsMatrix(4)
        
        [freq,~,~] = fftFunction(splineFile,bendNumber,framerate,framesToAnalyze);
        freq = {num2str(freq)};
        frequencyData(i) = freq;
        
    else
        
        %frequencyData{i} = 'N/A';
        
    end

    
%     AVERAGE SPEED

    if optionsMatrix(5)
        
        speed = locomotionData.Speed;
        meanSpeed = mean(speed(~isnan(speed)));
        meanSpeed = {num2str(meanSpeed)};
        avgSpeedData(i,1) = meanSpeed;
        directionSpeeds = locomotionData(2).Direction;
        speedForward = directionSpeeds(1);
        if isnan(speedForward)
            speedForward={'N/A'};
        else
            speedForward = {num2str(speedForward)};
        end
        speedBackward = directionSpeeds(2);
        if isnan(speedBackward)
            speedBackward={'N/A'};
        else
            speedBackward = {num2str(speedBackward)};
        end
        avgSpeedData(i,2)=speedForward;
        avgSpeedData(i,3)=speedBackward;
    else
        
        avgSpeedData(i,1:3) = [{'N/A'} {'N/A'} {'N/A'}];
        
    end
    
%     DIRECTION METRICS

    if optionsMatrix(6)
        directionDist = locomotionData(1).Direction;
        
        distForward= {directionDist(1)};
        distBackward = {directionDist(2)};
        
        
        stepsForward = locomotionData(1).Count;
        stepsForward = {num2str(stepsForward)};
        
        stepsBackward = locomotionData(2).Count;
        stepsBackward = {num2str(stepsBackward)};
        
        
        
        directionMetricsData(i,:) = [distForward distBackward stepsForward stepsBackward];
        
    else
        
        %directionMetricsData(i,:) = [{'N/A'} {'N/A'} {'N/A'} {'N/A'}];
        
    end
    
%     RMS

    if optionsMatrix(7)
        
        rms = findRms(splineFile,bendNumber,framesToAnalyze);
        rms = {num2str(rms)};
        rmsData(i) = rms;
        
    else
        
        %rmsData{i} = 'N/A';
        
    end
    
%     DISTANCE

    if optionsMatrix(8)
        
        distance = locomotionData(1).Distance;
        totalDistance = sum(distance);
        netDist = locomotionData(2).Distance;
        totalDistance = {num2str(totalDistance)};
        netDist = {num2str(netDist)};
        distanceData(i,1) = totalDistance;
        distanceData(i,2) = netDist;
        
    else
        
        distanceData(i,:) = [{'N/A'} {'N/A'}];
        
    end
    
%     THRASHING

    if optionsMatrix(9)

        [thrashCount,thrashFreq] = thrashingFreq(splineFile,framerate);
        thrashCount = {num2str(thrashCount)};
        thrashFreq = {num2str(thrashFreq)};
        thrashingData(i,1) = thrashCount;
        thrashingData(i,2) = thrashFreq;
        
    else
        
        thrashingData(i,:) = [{'N/A'} {'N/A'}];
        
    end
    
%     BEND NUMBER AND SPLINE POINT

    if splinePoint == 0
        splinePoint = 'C';
    else
        splinePoint = num2str(splinePoint);
    end

    bendNumberData(i) = {num2str(bendNumber)};
    splinePointData(i) = {splinePoint};
    
end

%labels = [{'Animal'} {'Rec Length'} {'Bend'} {'Spline Point'} {'Avg Sum Bends'} {'Avg Amp'} {'A/L Ratio'} {'Max Bend'} {'Freq'} {'Avg Spd'} {'Steps F'} {'Steps B'} {'Dist F'} {'Dist B'} {'RMS'} {'Tot Dist'} {'Net Dist'} {'Thrash Count'} {'Thrash Freq'}];
%comments = [{'Batch-produced'}];
size(animalNameData)           %2 by 1
size(batchThresholdData)
%  size(lengthOfRecordingData)    %2 by 1
%  size(bendNumberData)           %2 by 1
%  size(splinePointData)          %2 by 1
%  size(avgSumOfBendsData)        %2 by 1
% size(amplitudeData)          %2 by 2
size(maxBendData)              %2 by 1
% size(frequencyData)            %2 by 1 
% size(avgSpeedData)             %2 by 1
% size(directionMetricsData)     %2 by 4
% size(rmsData)                  %2 by 1
% size(distanceData)           %2 by 2
% size(speedForward)
% size(speedBackward)
% size(thrashingData)            %2 by 2
%size(sumOfAngles)
%labels = [{'Animal'} {'Rec Length'} {'Bend'} {'Spline Point'} {'Avg Sum Bends'} {'Avg Amp'} {'A/L Ratio'} {'Max Bend'} {'Freq'} {'Avg Spd'} {'Steps F'} {'Steps B'} {'Dist F'} {'Dist B'} {'RMS'} {'Tot Dist'} {'Net Dist'} {'Thrash Count'} {'Thrash Freq'}];
%newDataLine = [animalNameData lengthOfRecordingData bendNumberData splinePointData avgSumOfBendsData amplitudeData maxBendData frequencyData avgSpeedData directionMetricsData rmsData distanceData thrashingData];
labels=[{'Animal'} {'SplinePoint'} {'Bend'} {'Rec Length'} {'Avg Sum Bends'} {'Freq'} {'RMS'} {'Max Bend'} {'Max Bend Threshold'} {'Avg Amp'} {'A/L Ratio'} {'wormLength'} {'Avg Spd'} {'Speed F'} {'Speed B'} {'Tot Dist'} {'Net Dist'} {'Dist F'} {'Dist B'} {'Frames F'} {'Frames B'} {'Thrash Count'} {'Thrash Freq'} ];
newDataLine=[animalNameData splinePointData bendNumberData lengthOfRecordingData avgSumOfBendsData frequencyData rmsData maxBendData batchThresholdData amplitudeData avgSpeedData distanceData directionMetricsData thrashingData];
%if the file does not already exist, create it without using the "append" tag.
if overwriteOption==1 
    newData = [labels;newDataLine];    
else
    [~,~,oldData] = xlsread(savePath);
    newData = [oldData;newDataLine];    
end

try
    
    %xlswrite(exportPath,newData);
    writecell(newData,savePath);
    disp('Data saved');
    
catch ME
    
    disp('Error saving excel file');
    ME
end
