# Supplementary material for: Track-A-Worm 2.0: A Software Suite for Quantifying Properties of C. elegans Locomotion, Bending, Sleep, and Action Potentials
Source: eNeuro. 2025 Aug 13;12(8):ENEURO.0224-25.2025. doi: 10.1523/ENEURO.0224-25.2025 (PMC12393025; doi:10.1523/ENEURO.0224-25.2025)
Supplement: Extended Data 2 — MATLAB codes for the software suite. This folder contains the MATLAB codes of the software. Users can run the software and configure none “standard” hardware with MATLAB (R2021a or later) installed on their computers. Download Extended Data 2, ZIP file. [file eneuro-12-ENEURO.0224-25.2025-s004.zip › Extended Data 2/batchAnalyze_gui.m]

function varargout = batchAnalyze_gui(varargin)
gui_Singleton = 1;
gui_State = struct('gui_Name',       mfilename, ...
                   'gui_Singleton',  gui_Singleton, ...
                   'gui_OpeningFcn', @batchAnalyze_gui_OpeningFcn, ...
                   'gui_OutputFcn',  @batchAnalyze_gui_OutputFcn, ...
                   'gui_LayoutFcn',  [] , ...
                   'gui_Callback',   []);
if nargin && ischar(varargin{1})
    gui_State.gui_Callback = str2func(varargin{1});
end

if nargout
    [varargout{1:nargout}] = gui_mainfcn(gui_State, varargin{:});
else
    gui_mainfcn(gui_State, varargin{:});
end

function batchAnalyze_gui_OpeningFcn(hObject, eventdata, handles, varargin)

handles.output = hObject;
% set(handles.avgSumOfBends, 'Visible', 'off');
% set(handles.avgAmplitude, 'Visible', 'off');
% set(handles.frequency, 'Visible', 'off');
% set(handles.avgSpeed, 'Visible', 'off');
% set(handles.directionMetrics, 'Visible', 'off');
% set(handles.rms, 'Visible', 'off');
% set(handles.totalDistance, 'Visible', 'off');
% set(handles.thrashing, 'Visible', 'off');
% set(handles.set, 'Visible', 'off');
% set(handles.uipanel6, 'Visible', 'off');
guidata(hObject, handles);

function varargout = batchAnalyze_gui_OutputFcn(hObject, eventdata, handles)

varargout{1} = handles.output;

function splineFileList_Callback(hObject, eventdata, handles)

if ~isempty(get(handles.splineFileList,'String'))
    
    rowNum = get(hObject,'Value');
    splineFileData = get(hObject,'UserData');
    
    optionsHandles = [handles.avgSumOfBends,handles.avgAmplitude,handles.maxBend,handles.frequency,handles.avgSpeed,handles.directionMetrics,handles.rms,handles.totalDistance,handles.thrashing];
    
    optionsMatrix = splineFileData(rowNum).optionsMatrix;
    bendNumber = splineFileData(rowNum).bendNumber;
    splinePoint = splineFileData(rowNum).splinePoint;
    
    for i=1:length(optionsMatrix)
        
        set(optionsHandles(i),'Value',optionsMatrix(i))
        
    end
    
    set(handles.bendNumber,'Value',bendNumber)
    set(handles.splinePoint,'Value',splinePoint+1)
    
end

function splineFileList_CreateFcn(hObject, eventdata, handles)

set(hObject,'UserData',struct());

if ispc && isequal(get(hObject,'BackgroundColor'), get(0,'defaultUicontrolBackgroundColor'))
    set(hObject,'BackgroundColor','white');
end

function splineFilePath_Callback(hObject, eventdata, handles)

splinePath = get(hObject,'String');

comp = computer;
if ~strcmp(comp,'PCWIN64') && ~strcmp(comp,'PCWIN32')
    slash = '/';
else
    slash = '\';
end

if exist(splinePath,'file')
    
    lastSlash = find(splinePath==slash);
    lastSlash = lastSlash(end);
    
    wormName = splinePath(lastSlash+1:end-11);
    
    set(handles.splineFilePath,'String',splinePath,'UserData',wormName);
    
    stagePath = [splinePath(1:lastSlash) wormName slash wormName '.txt'];
    timesPath = [splinePath(1:lastSlash) wormName slash wormName '_times.txt'];
    savePath = [splinePath(1:lastSlash) wormName '_results.xlsx'];
    
    set(handles.exportPath,'UserData',savePath);
    
    if exist(stagePath,'file') && exist(timesPath,'file')
        
        set(handles.stageFilePath,'String',stagePath);
        set(handles.timesFilePath,'String',timesPath);
        
        set(handles.add,'Enable','on');
        
        flashBox('g',handles.splineFilePath,handles.stageFilePath,handles.timesFilePath);
        
    elseif exist(stagePath,'file') && ~exist(timesPath,'file')
        
        set(handles.stageFilePath,'String',stagePath);
        set(handles.timesFilePath,'String','Enter path to times .txt file');
        
        set(handles.add,'Enable','off');
        
        flashBox('g',handles.splineFilePath,handles.stageFilePath,'r',handles.timesFilePath);
                
    elseif ~exist(stagePath,'file') && exist(timesPath,'file')
                
        set(handles.stageFilePath,'String','Enter path to stage .txt file');
        set(handles.timesFilePath,'String',timesPath);
        
        set(handles.add,'Enable','off');
        
        flashBox('g',handles.splineFilePath,handles.timesFilePath,'r',handles.stageFilePath)
                
    elseif ~exist(stagePath,'file') && ~exist(timesPath,'file')
                
        set(handles.stageFilePath,'String','Enter path to stage .txt file');
        set(handles.timesFilePath,'String','Enter path to times .txt file');
        
        set(handles.add,'Enable','off');
        
        flashBox('g',handles.splineFilePath,'r',handles.stageFilePath,handles.timesFilePath);
        
    end
    
else
    
    set(handles.add,'Enable','off');
    
    flashBox('r',hObject);
    
end

function splineFilePath_CreateFcn(hObject, eventdata, handles)

if ispc && isequal(get(hObject,'BackgroundColor'), get(0,'defaultUicontrolBackgroundColor'))
    set(hObject,'BackgroundColor','white');
end

function browse_Callback(hObject, eventdata, handles)
savePath = get(handles.exportPath,'String');
saveIndex = get(handles.exportPath,'Value');
switch savePath
    case 'Browse to name an Excel file to save results...'
        msg=msgbox('Enter Excel file to export results.');
    otherwise
        newsplinePath= get(handles.splineFilePath,'String');
        %[lastsplinePath,~]=fileparts(newsplinePath);
        %cd(newsplinePath)
 
     if isempty(newsplinePath)
         
         [filename,pathname] = uigetfile('*.txt',pwd);   
     else
         disp('yes')
         [filename,pathname] = uigetfile('*.txt',newsplinePath);
         %lastsplinePath
     end

splinePath = [pathname,filename];

comp = computer;
if ~strcmp(comp,'PCWIN64') && ~strcmp(comp,'PCWIN32')
    slash = '/';
else
    slash = '\';
end

if ~isnumeric(splinePath)
    
    lastSplinePath = splinePath;
    
    lastSlash = find(splinePath==slash);
    lastSlash = lastSlash(end);
    
    wormName = splinePath(lastSlash+1:end-11);
    
    set(handles.splineFilePath,'String',splinePath,'UserData',wormName);
    
    stagePath = [splinePath(1:lastSlash) wormName slash wormName '.txt'];
    timesPath = [splinePath(1:lastSlash) wormName slash wormName '_times.txt'];
    savePath = [splinePath(1:lastSlash) wormName '_results.xlsx'];
    
    set(handles.exportPath,'UserData',savePath);
    
    if exist(stagePath,'file') && exist(timesPath,'file')
        
        set(handles.stageFilePath,'String',stagePath);
        set(handles.timesFilePath,'String',timesPath);
        
        set(handles.add,'Enable','on');
        set(handles.avgSumOfBends,'Value',1);
        set(handles.avgAmplitude,'Value',1);
        %set(handles.maxBend,'Value',1);
        set(handles.frequency,'Value',1);
        set(handles.avgSpeed,'Value',1);
        set(handles.directionMetrics,'Value',1);
        set(handles.rms,'Value',1);
        set(handles.totalDistance,'Value',1);
        %set(handles.thrashing,'Value',1);
        
        
        
        
        
        flashBox('g',handles.splineFilePath,handles.stageFilePath,handles.timesFilePath);
        
    elseif exist(stagePath,'file') && ~exist(timesPath,'file')
        
        set(handles.stageFilePath,'String',stagePath);
        set(handles.timesFilePath,'String','Enter path to times .txt file');
        
        set(handles.add,'Enable','off');
        
        flashBox('g',handles.splineFilePath,handles.stageFilePath,'r',handles.timesFilePath);
                
    elseif ~exist(stagePath,'file') && exist(timesPath,'file')
                
        set(handles.stageFilePath,'String','Enter path to stage .txt file');
        set(handles.timesFilePath,'String',timesPath);
        
        set(handles.add,'Enable','off');
        
        flashBox('g',handles.splineFilePath,handles.timesFilePath,'r',handles.stageFilePath)
                
    elseif ~exist(stagePath,'file') && ~exist(timesPath,'file')
                
        set(handles.stageFilePath,'String','Enter path to stage .txt file');
        set(handles.timesFilePath,'String','Enter path to times .txt file');
        
        set(handles.add,'Enable','off');
        
        flashBox('g',handles.splineFilePath,'r',handles.stageFilePath,handles.timesFilePath);
        
    end
    
end
end


function stageFilePath_Callback(hObject, eventdata, handles)

stagePath = get(hObject,'String');

if exist(stagePath,'file')
      
    splinePath = get(handles.splineFilePath,'String');
    timesPath = get(handles.timesFilePath,'String');
    
    if exist(splinePath,'file') && exist(timesPath,'file')
        
        set(handles.add,'Enable','on');
        
        flashBox('g',hObject);
        
    else
        
        set(handles.add,'Enable','off');
        
        flashBox('r',hObject);
        
    end
    
else
    
    set(handles.add,'Enable','off');
    
    flashBox('r',hObject);
    
end

function stageFilePath_CreateFcn(hObject, eventdata, handles)

if ispc && isequal(get(hObject,'BackgroundColor'), get(0,'defaultUicontrolBackgroundColor'))
    set(hObject,'BackgroundColor','white');
end

function browseStage_Callback(hObject, eventdata, handles)
savePath = get(handles.exportPath,'String');
saveIndex = get(handles.exportPath,'Value');
switch savePath
    case 'Enter Excel file to export results...'
        msg=msgbox('Enter Excel file to export results.');
    otherwise
        persistent lastStagePath

        if isempty(lastStagePath)   
            [filename,pathname] = uigetfile('*.txt',pwd);   
        else
            [filename,pathname] = uigetfile('*.txt',lastStagePath);
end

stagePath = [pathname,filename];

if ~isnumeric(stagePath)
    
    lastStagePath = stagePath;
      
    splinePath = get(handles.splineFilePath,'String');
    timesPath = get(handles.timesFilePath,'String');
    
    if exist(splinePath,'file') && exist(timesPath,'file')
        
        set(handles.add,'Enable','on');
        
        flashBox('g',handles.stageFilePath);
        
    else
        
        set(handles.add,'Enable','off');
        
        flashBox('r',handles.stageFilePath);
        
    end
    
end
end

function timesFilePath_Callback(hObject, eventdata, handles)

timesPath = get(hObject,'String');

if exist(timesPath,'file')
      
    splinePath = get(handles.splineFilePath,'String');
    stagePath = get(handles.stageFilePath,'String');
    
    if exist(splinePath,'file') && exist(stagePath,'file')
        
        set(handles.add,'Enable','on');
        
        flashBox('g',hObject);
        
    else
        
        set(handles.add,'Enable','off');
        
        flashBox('r',hObject);
        
    end
    
else
    
    set(handles.add,'Enable','off');
    
    flashBox('r',hObject);
    
end

function timesFilePath_CreateFcn(hObject, eventdata, handles)

if ispc && isequal(get(hObject,'BackgroundColor'), get(0,'defaultUicontrolBackgroundColor'))
    set(hObject,'BackgroundColor','white');
end

function browseTimes_Callback(hObject, eventdata, handles)
savePath = get(handles.exportPath,'String');
saveIndex = get(handles.exportPath,'Value');
switch savePath
    case 'Enter Excel file to export results...'
        msg=msgbox('Enter Excel file to export results.');
    otherwise
        persistent lastTimesPath

        if isempty(lastTimesPath)   
            [filename,pathname] = uigetfile('*.txt',pwd);   
        else
            [filename,pathname] = uigetfile('*.txt',lastTimesPath);
        end

timesPath = [pathname,filename];

if ~isnumeric(timesPath)
    
    lastTimesPath = timesPath;
      
    splinePath = get(handles.splineFilePath,'String');
    stagePath = get(handles.stageFilePath,'String');
    
    if exist(splinePath,'file') && exist(stagePath,'file')
        
        set(handles.add,'Enable','on');
        
        flashBox('g',handles.timesFilePath);
        
    else
        
        set(handles.add,'Enable','off');
        
        flashBox('r',handles.timesFilePath);
        
    end
    
end
end

function add_Callback(hObject, eventdata, handles)

splineFilePath = get(handles.splineFilePath,'String');
stageFilePath = get(handles.stageFilePath,'String');
timesFilePath = get(handles.timesFilePath,'String');
wormName = get(handles.splineFilePath,'UserData');
savePath = get(handles.exportPath,'String');
% if ~strcmp(get(handles.exportPath,'String'),'Browse to name an Excel file to save results...')
%     
%     if exist(savePath,'file')
%         
%         overwriteOption = questdlg('Results Excel file already exists. Ovewrite or append new data?','Overwite confirmation','Overwrite','Append','Cancel','Cancel');
% 
%         switch overwriteOption
%             
%             case 'Overwrite'
%                 overwriteOption = 1;
%             case 'Append'
%                 overwriteOption = 0;
%             case 'Cancel'
%                 return
%                 
%         end
%         
%         set(handles.exportPath,'String',savePath,'Value',overwriteOption);
%         
%     else
%         
%         set(handles.exportPath,'String',savePath,'Value',1);
%         
%     end
%     
% end
        
avgSumOfBends = get(handles.avgSumOfBends,'Value');
avgAmplitude = get(handles.avgAmplitude,'Value');
maxBend = get(handles.maxBend,'Value');
frequency = get(handles.frequency,'Value');
avgSpeed = get(handles.avgSpeed,'Value');
directionMetrics = get(handles.directionMetrics,'Value');
rms = get(handles.rms,'Value');
totalDistance = get(handles.totalDistance,'Value');
thrashing = get(handles.thrashing,'Value');

bendNumber = get(handles.bendNumber,'Value');
splinePoint = get(handles.splinePoint,'Value')-1;

[~,calib] = parseStageFile(stageFilePath);
[~,framerate] = parseTimesFile(timesFilePath);

totalFrames = countFramesInFile(splineFilePath);

splineFileList = get(handles.splineFileList,'String');
fileData = get(handles.splineFileList,'UserData');

newRow = length(splineFileList)+1;

optionsMatrix = logical([avgSumOfBends,avgAmplitude,maxBend,frequency,avgSpeed,directionMetrics,rms,totalDistance,thrashing]);
%optionsMatrix = logical(maxBend)
fileData(newRow).wormName = wormName;
fileData(newRow).bendNumber = bendNumber;
fileData(newRow).splinePoint = splinePoint;
fileData(newRow).calib = calib;
fileData(newRow).framerate = framerate;
fileData(newRow).framesToAnalyze = [1,totalFrames];
fileData(newRow).optionsMatrix = optionsMatrix;
fileData(newRow).splineFile = splineFilePath;
fileData(newRow).stageFile = stageFilePath;
fileData(newRow).timesFile = timesFilePath;

if splinePoint
    splinePoint = num2str(splinePoint);
else
    splinePoint = 'C';
end

summaryStringOptions = [{'ASoB'},{'AA'},{'MB'},{'F'},{'AS'},{'DM'},{'RMS'},{'TD'},{'T'}];
summaryStringOptions = summaryStringOptions(optionsMatrix);

dashPadding = {' - '};
dashPadding = repelem(dashPadding,max(length(summaryStringOptions)-1,0));

summaryString = cell([1 length(dashPadding)+length(summaryStringOptions)]);
summaryString(1:2:end) = summaryStringOptions; summaryString(2:2:end) = dashPadding;
summaryString = [wormName ': ' cell2mat(summaryString) ' - Bend#: ' num2str(bendNumber) ', SplinePt#: ' splinePoint];

splineFileList = [splineFileList;{summaryString}];

selectedSplineFileList = get(handles.splineFileList,'Value');

if isempty(selectedSplineFileList)
    selectedSplineFileList = 1;
else
    selectedSplineFileList = max(selectedSplineFileList,1);
end

set(handles.splineFileList,'String',splineFileList,'UserData',fileData,'Value',selectedSplineFileList);
set(handles.remove,'Enable','on');
set(handles.set,'Enable','on');

function remove_Callback(hObject, eventdata, handles)

splineFileList = get(handles.splineFileList,'String');
fileData = get(handles.splineFileList,'UserData');
rowNum = get(handles.splineFileList,'Value');

% CHOSE ROW TO LEAVE SELECTED AFTER REMOVING CURRENT ONE
if rowNum==1 && length(splineFileList)==1
    newRowNum = 0;
elseif rowNum==length(splineFileList)
    newRowNum = rowNum-1;
else
    newRowNum =  rowNum;
end

if newRowNum==0
    set(handles.exportPath,'String','Browse to name an Excel file to save results...','Value',0);
end

if rowNum~=0
    
    splineFileList = [splineFileList(1:rowNum-1);splineFileList(rowNum+1:end)];
%     fileData = [fileData(1:rowNum-1),fileData(rowNum+1:end)];
    fileData(rowNum) = [];
    
    set(handles.splineFileList,'String',splineFileList,'UserData',fileData,'Value',newRowNum);
    
    if ~newRowNum
        
        set(hObject,'Enable','off');
        set(handles.set,'Enable','off');
        
    end
    
end

function set_Callback(hObject, eventdata, handles)

rowNum = get(handles.splineFileList,'Value');
splineFileList = get(handles.splineFileList,'String');
fileData = get(handles.splineFileList,'UserData');

avgSumOfBends = get(handles.avgSumOfBends,'Value');
avgAmplitude = get(handles.avgAmplitude,'Value');
maxBend = get(handles.maxBend,'Value');
frequency = get(handles.frequency,'Value');
avgSpeed = get(handles.avgSpeed,'Value');
directionMetrics = get(handles.directionMetrics,'Value');
rms = get(handles.rms,'Value');
totalDistance = get(handles.totalDistance,'Value');
thrashing = get(handles.thrashing,'Value');

bendNumber = get(handles.bendNumber,'Value');
splinePoint = get(handles.splinePoint,'Value')-1;

wormName = fileData(rowNum).wormName;

optionsMatrix = logical([avgSumOfBends,avgAmplitude,maxBend,frequency,avgSpeed,directionMetrics,rms,totalDistance,thrashing]);

fileData(rowNum).bendNumber = bendNumber;
fileData(rowNum).splinePoint = splinePoint;
fileData(rowNum).optionsMatrix = optionsMatrix;

if splinePoint
    splinePoint = num2str(splinePoint);
else
    splinePoint = 'C';
end

summaryStringOptions = [{'ASoB'},{'AA'},{'MB'},{'F'},{'AS'},{'DM'},{'RMS'},{'TD'},{'T'}];
summaryStringOptions = summaryStringOptions(optionsMatrix);

dashPadding = {' - '};
dashPadding = repelem(dashPadding,max(length(summaryStringOptions)-1,0));

summaryString = cell([1 length(dashPadding)+length(summaryStringOptions)]);
summaryString(1:2:end) = summaryStringOptions; summaryString(2:2:end) = dashPadding;
summaryString = [wormName ': ' cell2mat(summaryString) ' - Bend#: ' num2str(bendNumber) ', SplinePt#: ' splinePoint];

splineFileList = [splineFileList(1:rowNum-1);{summaryString};splineFileList(rowNum+1:end)];

if ~get(handles.splineFileList,'Value')
    set(handles.splineFileList,'Value',1);
end

set(handles.splineFileList,'String',splineFileList,'UserData',fileData);

function bendNumber_Callback(hObject, eventdata, handles)

function bendNumber_CreateFcn(hObject, eventdata, handles)

if ispc && isequal(get(hObject,'BackgroundColor'), get(0,'defaultUicontrolBackgroundColor'))
    set(hObject,'BackgroundColor','white');
end

function splinePoint_Callback(hObject, eventdata, handles)

function splinePoint_CreateFcn(hObject, eventdata, handles)

if ispc && isequal(get(hObject,'BackgroundColor'), get(0,'defaultUicontrolBackgroundColor'))
    set(hObject,'BackgroundColor','white');
end

function analyze_Callback(hObject, eventdata, handles)
savePath = get(handles.exportPath,'String');
StageData=get(handles.stageFilePath,'String');
StageData = importdata(StageData);
StageData=StageData.data;
if ~strcmp(get(handles.exportPath,'String'),'Browse to name an Excel file to save results...')
    
    if exist(savePath,'file')
        
        overwriteOption = questdlg('Results Excel file already exists. Ovewrite or append new data?','Overwite confirmation','Overwrite','Append','Cancel','Cancel');

        switch overwriteOption
            
            case 'Overwrite'
                overwriteOption = 1;
            case 'Append'
                overwriteOption = 0;
            case 'Cancel'
                return
                
        end
        
        set(handles.exportPath,'String',savePath,'Value',overwriteOption);
        
    else
        
        set(handles.exportPath,'String',savePath,'Value',1);
        
    end
    
end
savePath = get(handles.exportPath,'String');
overwriteOption = get(handles.exportPath,'Value');

if ~strcmp(savePath,'Browse to name an Excel file to save results...')
    
    fileData = get(handles.splineFileList,'UserData');
    
    batchThreshold = str2double(get(handles.batchThreshold, 'String'));
    batchAnalyze(StageData,fileData,savePath,overwriteOption,batchThreshold);
    
else
    
    disp('Enter path to export Excel file');
    
end

function avgSumOfBends_Callback(hObject, eventdata, handles)


function frequency_Callback(hObject, eventdata, handles)
filefunction rms_Callback(hObject, eventdata, handles)

function avgAmplitude_Callback(hObject, eventdata, handles)

function avgSpeed_Callback(hObject, eventdata, handles)

function totalDistance_Callback(hObject, eventdata, handles)

function maxBend_Callback(hObject, eventdata, handles)
[splineFile,~,~,framerate,~,~,framesToAnalyze,~] = getAnalysisProperties(handles);
batchThreshold = str2double(get(handles.batchThreshold, 'String'));

bendNumber = get(handles.bendNumber,'Value');
fs = framerate;

[~,time,selectedBendAngles] = fftFunction(splineFile,bendNumber,fs,framesToAnalyze);

exc = bendCursor_gui(time,selectedBendAngles, batchThreshold);
exc = round(exc*100)/100;

function directionMetrics_Callback(hObject, eventdata, handles)

function thrashing_Callback(hObject, eventdata, handles)

function exportPath_Callback(hObject, eventdata, handles)

% savePath = get(hObject,'String');
% 
% if exist(savePath,'file')
%     
%     overwriteOption = questdlg('Results Excel file already exists. Ovewrite or append new data?','Overwite confirmation','Overwrite','Append','Cancel','Cancel');
%     
%     switch overwriteOption
%         
%         case 'Overwrite'
%             overwriteOption = 0;
%         case 'Append'
%             overwriteOption = 1;
%         case 'Cancel'
%             return
%             
%     end
%     
%     set(handles.exportPath,'String',savePath,'Value',overwriteOption);
%     
% else
%     
%     set(handles.exportPath,'String',savePath,'Value',0);
%     
% end

function exportPath_CreateFcn(hObject, eventdata, handles)

if ispc && isequal(get(hObject,'BackgroundColor'), get(0,'defaultUicontrolBackgroundColor'))
    set(hObject,'BackgroundColor','white');
end

function browseExport_Callback(hObject, eventdata, handles)

defaultSavePath = get(hObject,'UserData');

if isempty(defaultSavePath)
    defaultSavePath = pwd;
end

[filename,pathname] = uiputfile('*.xlsx', 'Save data in spreadsheet',defaultSavePath);
if ~isnumeric(filename) && ~isnumeric(pathname)
    set(handles.exportPath,'String',[pathname filename]);
end
savePath = [pathname,filename];

% if ~isnumeric(savePath)
% 
%     if exist(savePath,'file')
%         
%         overwriteOption = questdlg('Results Excel file already exists. Ovewrite or append new data?','Overwite confirmation','Overwrite','Append','Cancel','Cancel');
%         
%         switch overwriteOption
%             
%             case 'Overwrite'
%                 overwriteOption = 0;
%             case 'Append'
%                 overwriteOption = 1;
%             case 'Cancel'
%                 return
%                 
%         end
%         
%         set(handles.exportPath,'String',savePath,'Value',overwriteOption);
%         
%     else
%         
%         set(handles.exportPath,'String',savePath,'Value',0);
%         
%     end
%    
% --- Executes during object creation, after setting all properties.
function analyze_CreateFcn(hObject, eventdata, handles)
% hObject    handle to analyze (see GCBO)
% eventdata  reserved - to be defined in a future version of MATLAB
% handles    empty - handles not created until after all CreateFcns called

function analyze_DeleteFcn(hObject, eventdata, handles)

    


function batchThreshold_Callback(hObject, eventdata, handles)
% hObject    handle to batchThreshold (see GCBO)
% eventdata  reserved - to be defined in a future version of MATLAB
% handles    structure with handles and user data (see GUIDATA)

% Hints: get(hObject,'String') returns contents of batchThreshold as text
%        str2double(get(hObject,'String')) returns contents of batchThreshold as a double


% --- Executes during object creation, after setting all properties.
function batchThreshold_CreateFcn(hObject, eventdata, handles)
% hObject    handle to batchThreshold (see GCBO)
% eventdata  reserved - to be defined in a future version of MATLAB
% handles    empty - handles not created until after all CreateFcns called

% Hint: edit controls usually have a white background on Windows.
%       See ISPC and COMPUTER.
if ispc && isequal(get(hObject,'BackgroundColor'), get(0,'defaultUicontrolBackgroundColor'))
    set(hObject,'BackgroundColor','white');
end
