# Supplementary material for: Track-A-Worm 2.0: A Software Suite for Quantifying Properties of C. elegans Locomotion, Bending, Sleep, and Action Potentials
Source: eNeuro. 2025 Aug 13;12(8):ENEURO.0224-25.2025. doi: 10.1523/ENEURO.0224-25.2025 (PMC12393025; doi:10.1523/ENEURO.0224-25.2025)
Supplement: Extended Data 2 — MATLAB codes for the software suite. This folder contains the MATLAB codes of the software. Users can run the software and configure none “standard” hardware with MATLAB (R2021a or later) installed on their computers. Download Extended Data 2, ZIP file. [file eneuro-12-ENEURO.0224-25.2025-s004.zip › Extended Data 2/batchSpline_gui.m]

function varargout = batchSpline_gui(varargin)

gui_Singleton = 1;
gui_State = struct('gui_Name',       mfilename, ...
                   'gui_Singleton',  gui_Singleton, ...
                   'gui_OpeningFcn', @batchSpline_gui_OpeningFcn, ...
                   'gui_OutputFcn',  @batchSpline_gui_OutputFcn, ...
                   'gui_LayoutFcn',  [] , ...
                   'gui_Callback',   []);
if nargin && ischar(varargin{1})
    gui_State.gui_Callback = str2func(varargin{1});
end

if nargout
    [varargout{1:nargout}] = gui_mainfcn(gui_State, varargin{:});
else
    gui_mainfcn(gui_State, varargin{:});
end
% End initialization code - DO NOT EDIT

function batchSpline_gui_OpeningFcn(hObject, eventdata, handles, varargin)

handles.output = hObject;
guidata(hObject, handles);

function varargout = batchSpline_gui_OutputFcn(hObject, eventdata, handles) 

varargout{1} = handles.output;

function folderList_Callback(hObject, eventdata, handles)

rowNum = get(hObject,'Value');
folderData = get(hObject,'UserData');

% UPDATE THRESHOLD TO MATCH THAT OF SELECTED FOLDER
if rowNum
    set(handles.threshold,'String',num2str(folderData{rowNum,2}));   
end

function folderList_CreateFcn(hObject, eventdata, handles)
 set(hObject, 'Value', 1);

    % Update handles structure
    guidata(hObject, handles);

if ispc && isequal(get(hObject,'BackgroundColor'), get(0,'defaultUicontrolBackgroundColor'))
    set(hObject,'BackgroundColor','white');
end

function imagePath_Callback(hObject, eventdata, handles)

function imagePath_CreateFcn(hObject, eventdata, handles)

if ispc && isequal(get(hObject,'BackgroundColor'), get(0,'defaultUicontrolBackgroundColor'))
    set(hObject,'BackgroundColor','white');
end

function browse_Callback(hObject, eventdata, handles)

persistent pathname

if isnumeric(pathname)
    [pathname] = uigetdir(pwd,'Choose Jpeg Folder');
else
    [pathname] = uigetdir(pathname,'Choose Jpeg Folder');
end

if ~isnumeric(pathname)
    
    set(handles.add,'Enable','on');
    set(handles.imagePath,'String',pathname)
    
end

function add_Callback(hObject, eventdata, handles)

try
    
    imagePath = get(handles.imagePath,'String');
    savePath = [imagePath '_spline.txt'];
    
    threshold = str2double(get(handles.threshold,'String'));
    
%     CHECK IF FILE EXISTS AND PROMPT FOR OVERWRITE
    if exist(savePath,'file')
        
        choice = questdlg('Spline file for this recording already exists, overwrite?','Spline file overwrite confirmation','Overwrite','Cancel','Cancel');
        
        switch choice
            
            case 'Overwrite'
            case 'Cancel'
                return
                
        end
        
    end
    
%     FOLDER DATA CONTAINS THE PATH AND NUMERIC THRESHOLD FOR EACH FILE
    newFolderDataRow = [{imagePath},{threshold}];
    
%     PAD THRESHOLD STRING
    if threshold<100 && threshold>9
        threshold = ['0' num2str(threshold)];
    elseif threshold <10
        threshold = ['00' num2str(threshold)];
    else
        threshold = num2str(threshold);
    end
    
    summaryString = [imagePath ' THRESHOLD: ' threshold];
    
    folderList = get(handles.folderList,'String');
    folderData = get(handles.folderList,'UserData');

    folderList = [folderList;{summaryString}];
    folderData = [folderData;newFolderDataRow];
    
    rowNum = get(handles.folderList,'Value');
    
    if ~rowNum
        set(handles.folderList,'Value',1);
    end
    
    set(handles.folderList,'String',folderList,'UserData',folderData);
    set(handles.remove,'Enable','on');
    
catch
    
    disp('Error loading folder');
    
end

function analyze_Callback(hObject, eventdata, handles)

persistent prevX prevY

comp=computer;
if ~strcmp(comp,'PCWIN64') && ~strcmp(comp,'PCWIN32')
    slash='/';
else
    slash='\';
end

inBatchMode = 1;
clow = 0; chigh = 1;

folderData = get(handles.folderList,'UserData');

folderPathList = folderData(:,1);
thresholds = cell2mat(folderData(:,2));

disp('Folders:'); disp(folderPathList);
disp('Thresholds:'); disp(thresholds);
disp(length(folderPathList))
currentLine = get(handles.folderList, 'Value');
    
    

for i=1:length(folderPathList) 
    
    
    imagePath = folderPathList{i};
    
    threshold = thresholds(i);
    
    if i==1
        prevX=[]; prevY=[];
    end
    
    fixNumbers(imagePath);
    fileList = listJpegsInFolder(imagePath);

    img=imread(fileList{1});
    [height, width, ~] = size(img);

    if width == 728 
        %Define a temp folder to store the resized images
        tempFolder = fullfile(imagePath, 'resized_temp');
        if ~exist(tempFolder, 'dir')
            mkdir(tempFolder)
        end
    
        % Get JPEG files
        imageFiles = dir(fullfile(imagePath, '*.jpeg'));
        fileList = {};  % Initialize cell array to hold paths to resized images
    
        % Resize and save to temp folder
        for k = 1:length(imageFiles)
            originalPath = fullfile(imagePath, imageFiles(k).name);
            img = imread(originalPath);
            img_resized = imresize(img, 0.5);
    
            newPath = fullfile(tempFolder, imageFiles(k).name);
            imwrite(img_resized, newPath);
            fileList{end+1} = newPath;  % Store path to resized image
        end

        % Set handles.imagePath to file list
        set(handles.imagePath, 'UserData', fileList);
        disp('resizing done')
    else
        set(handles.imagePath,'UserData',fileList);
        disp('No resizing')
    end
    
    frameNumbers = NaN([length(fileList),1]);
    ventralData = zeros(1,length(fileList));
    splineData = zeros(2*length(fileList),13);
    
    
    for j=1:length(fileList)
        
        currentFile = fileList{j};
        
        lastSlash = find(currentFile==slash);
        lastSlash = lastSlash(end);
        
        currentFile = currentFile(lastSlash+1:end);
        
%         1 = RIGHT
        if strcmp(currentFile(1:2),'R_')
            ventralData(j)=1;
%         2 = LEFT
        elseif strcmp(currentFile(1:2),'L_')
            ventralData(j)=2;
        else
            ventralData(j)=0;
        end
        
        currentFrameNumber = strsplit(fileList{j},{'img','jpeg'});
        currentFrameNumber = currentFrameNumber{2};
        frameNumbers(j) = str2double(currentFrameNumber);
        
    end
    
    analysisLoop
    % Increment the current line or loop back to line one
    currentLine = currentLine + 1;
    set(handles.folderList, 'Value', currentLine);
    if currentLine > length(folderPathList)
        currentLine = 1;
    end
    
    % Set the selected item based on the updated current line
    set(handles.folderList, 'Value', currentLine);
    
    % Update handles structure
    guidata(hObject, handles);
    
    disp('Done Analyzing Frames')
    Done='Done Analyzing Frames';
    set(handles.percentComplete,'String',Done);
    ventralData = repelem(ventralData',2);
    frameNumbers = repelem(frameNumbers,2);
    res = repmat(fliplr(res(1:2))',[size(splineData,1)/2,1,1]);
    size(frameNumbers)
    size(ventralData)
    size(splineData)
    size(crossData)
    data = [frameNumbers,ventralData ,splineData,crossData,res];
    labels = [{'%%FrameNumber'} {'%%Ventral'} {'%%Head'} {'%%2'} {'%%3'} {'%%4'} {'%%5'} {'%%6'} {'%%7'} {'%%8'} {'%%9'} {'%%10'} {'%%11'} {'%%12'} {'%%Tail'} {'%%Cross 1'} {'%%2'} {'%%3'} {'%%4'} {'%%5'} {'%%6'} {'%%7'} {'%%8'} {'%%9'} {'%%10'} {'%%11'} {'%%12'} {'%%13'} {'%%Res'}];

    savePath = [imagePath '_spline.txt'];
    
    disp('Saving data...');
    
    saveDataMatrix(labels,data,savePath);
    
    disp(['Successfully saved data to: ' savePath]); fprintf('\n\n\n')

    % Check if it exists before trying to delete
    if exist(tempFolder, 'dir')
        rmdir(tempFolder, 's');  % 's' means delete subfolders and files
        disp('Temporary folder deleted successfully.');
    else
        disp('Temporary folder does not exist.');
    end

    
end

function remove_Callback(hObject, eventdata, handles)

folderList = get(handles.folderList,'String');
folderData = get(handles.folderList,'UserData');
rowNum = get(handles.folderList,'Value');

% CHOSE ROW TO LEAVE SELECTED AFTER REMOVING CURRENT ONE
if rowNum==1 && length(folderList)==1
    newRowNum = 0;
elseif rowNum==length(folderList)
    newRowNum = rowNum-1;
else
    newRowNum =  rowNum;
end

if rowNum~=0
    
    folderList = [folderList(1:rowNum-1);folderList(rowNum+1:end)];
    folderData = [folderData(1:rowNum-1,:);folderData(rowNum+1:end,:)];
    
    set(handles.folderList,'String',folderList,'UserData',folderData,'Value',newRowNum);
    
    if ~newRowNum
        set(hObject,'Enable','off');
    end
    
end

function threshold_Callback(hObject, eventdata, handles)

function threshold_CreateFcn(hObject, eventdata, handles)

if ispc && isequal(get(hObject,'BackgroundColor'), get(0,'defaultUicontrolBackgroundColor'))
    set(hObject,'BackgroundColor','white');
end

function setThreshold_Callback(hObject, eventdata, handles)

rowNum = get(handles.folderList,'Value');
folderList = get(handles.folderList,'String');
folderData = get(handles.folderList,'UserData');

thresholds = folderData(:,2);
paths = folderData(:,1);

newThreshold = str2double(get(handles.threshold,'String'));

if ~isnan(newThreshold) && rowNum
    thresholds(rowNum) = {newThreshold};  
end

folderData = [folderData(:,1) thresholds];
summaryString = [paths{rowNum} ' T~ ' num2str(newThreshold)];

set(handles.folderList,'String',[folderList(1:rowNum-1);{summaryString};folderList(rowNum+1:end)],'UserData',folderData);


function percentComplete_Callback(hObject, eventdata, handles)
% hObject    handle to percentComplete (see GCBO)
% eventdata  reserved - to be defined in a future version of MATLAB
% handles    structure with handles and user data (see GUIDATA)

% Hints: get(hObject,'String') returns contents of percentComplete as text
%        str2double(get(hObject,'String')) returns contents of percentComplete as a double


% --- Executes during object creation, after setting all properties.
function percentComplete_CreateFcn(hObject, eventdata, handles)
% hObject    handle to percentComplete (see GCBO)
% eventdata  reserved - to be defined in a future version of MATLAB
% handles    empty - handles not created until after all CreateFcns called

% Hint: edit controls usually have a white background on Windows.
%       See ISPC and COMPUTER.
if ispc && isequal(get(hObject,'BackgroundColor'), get(0,'defaultUicontrolBackgroundColor'))
    set(hObject,'BackgroundColor','white');
end


% --- Executes when user attempts to close figure1.
function figure1_CloseRequestFcn(hObject, eventdata, handles)
% hObject    handle to figure1 (see GCBO)
% eventdata  reserved - to be defined in a future version of MATLAB
% handles    structure with handles and user data (see GUIDATA)
% Access handles
    handles = guidata(hObject);

    % Get the imagePath from the handles
    if isfield(handles, 'imagePath')
        if ischar(get(handles.imagePath, 'String'))
            imagePath = get(handles.imagePath, 'String');
        else
            imagePath = get(handles.imagePath, 'UserData');
        end

        % Build the temp folder path
        tempFolder = fullfile(imagePath, 'resized_temp');

        % Delete if exists
        if exist(tempFolder, 'dir')
            try
                rmdir(tempFolder, 's');
                disp('Temporary folder deleted on GUI close.');
            catch ME
                warning('Failed to delete temp folder: %s', E.message);
            end
        end
    end

    % Then close the GUI
    delete(hObject);

% Hint: delete(hObject) closes the figure
delete(hObject);
