# Supplementary material for: Track-A-Worm 2.0: A Software Suite for Quantifying Properties of C. elegans Locomotion, Bending, Sleep, and Action Potentials
Source: eNeuro. 2025 Aug 13;12(8):ENEURO.0224-25.2025. doi: 10.1523/ENEURO.0224-25.2025 (PMC12393025; doi:10.1523/ENEURO.0224-25.2025)
Supplement: Extended Data 2 — MATLAB codes for the software suite. This folder contains the MATLAB codes of the software. Users can run the software and configure none “standard” hardware with MATLAB (R2021a or later) installed on their computers. Download Extended Data 2, ZIP file. [file eneuro-12-ENEURO.0224-25.2025-s004.zip › Extended Data 2/batchTrack_gui.asv]

function varargout = batchTrack_gui(varargin)

gui_Singleton = 1;
gui_State = struct('gui_Name',       mfilename, ...
                   'gui_Singleton',  gui_Singleton, ...
                   'gui_OpeningFcn', @batchTrack_gui_OpeningFcn, ...
                   'gui_OutputFcn',  @batchTrack_gui_OutputFcn, ...
                   'gui_LayoutFcn',  [] , ...
                   'gui_Callback',   []);
if nargin && ischar(varargin{1})
    gui_State.gui_Callback = str2func(varargin{1});
end

if nargout
    [varargout{1:nargout}] = gui_mainfcn(gui_State, varargin{:});
else
    gui_mainfcn(gui_State, varargin{:});
end
% End initialization code - DO NOT EDIT

function batchTrack_gui_OpeningFcn(hObject, eventdata, handles, varargin)

handles.output = hObject;
guidata(hObject, handles);

function varargout = batchTrack_gui_OutputFcn(hObject, eventdata, handles)

varargout{1} = handles.output;

function imagePath_Callback(hObject, eventdata, handles)

imagePath = get(hObject,'String');

if exist(imagePath,'dir')
    
    set(handles.load,'Enable','on');
    set(handles.imagePath,'String',imagePath);
    
    inputSplinePath = [imagePath '_spline.txt'];
    
    if exist(inputSplinePath,'file')
        
        set(handles.loadInputSpline,'Enable','on');
        set(handles.inputSplinePath,'String',inputSplinePath);
        
        flashBox('g',handles.imagePath,handles.inputSplinePath);
        
    else
        
        set(handles.loadInputSpline,'Enable','off');
        set(handles.inputSplinePath,'String','Enter path to spline .txt...');
        
        flashBox('g',handles.imagePath,handles.inputSplinePath);
        
    end
    
else
    
    set(handles.load,'Enable','off');
    
    set(handles.loadInputSpline,'Enable','off');
    set(handles.inputSplinePath,'String','Enter path to spline .txt...');
    
    flashBox('r',handles.imagePath,handles.loadInputPath);
    
end

function imagePath_CreateFcn(hObject, eventdata, handles)

if ispc && isequal(get(hObject,'BackgroundColor'), get(0,'defaultUicontrolBackgroundColor'))
    set(hObject,'BackgroundColor','white');
end

function browseImage_Callback(hObject, eventdata, handles)

persistent lastImagePath

if isempty(lastImagePath)   
    imagePath = uigetdir(pwd);   
else  
    imagePath = uigetdir(lastImagePath);
end

if ~isnumeric(imagePath)
    
    lastImagePath = imagePath;
    
    set(handles.load,'Enable','on');
    set(handles.imagePath,'String',imagePath);
    
    inputSplinePath = [imagePath '_spline.txt'];
    
    if exist(inputSplinePath,'file')
        
        set(handles.loadInputSpline,'Enable','on');
        set(handles.inputSplinePath,'String',inputSplinePath);

        flashBox('g',handles.imagePath,handles.inputSplinePath);
        
    else
        
        set(handles.loadInputSpline,'Enable','off');
        set(handles.inputSplinePath,'String','Enter path to spline .txt...');
        
        flashBox('g',handles.imagePath,'r',handles.inputSplinePath);
    
    end
    
end

function load_Callback(hObject, eventdata, handles)

swapHandles = [handles.swapA,handles.swapB,handles.swapC,handles.swapD,handles.swapE,handles.swapF,handles.swapG,handles.swapH,handles.swapI,handles.swapJ];
manualHandles = [handles.manualA,handles.manualB,handles.manualC,handles.manualD,handles.manualE,handles.manualF,handles.manualG,handles.manualH,handles.manualI,handles.manualJ];
windowHandles = [handles.winA,handles.winB,handles.winC,handles.winD,handles.winE,handles.winF,handles.winG,handles.winH,handles.winI,handles.winJ];
crossHandles = [handles.crossA,handles.crossB,handles.crossC,handles.crossD,handles.crossE,handles.crossF,handles.crossG,handles.crossH,handles.crossI,handles.crossJ];

% FIND APPROPRIATE SLASH FOR USERS'S COMPUTER
comp=computer;
if ~strcmp(comp,'PCWIN64') && ~strcmp(comp,'PCWIN32')
    slash='/';
else
    slash='\';
end

imagePath = get(handles.imagePath,'String');

splinePath = [imagePath '_spline.txt'];

set(handles.inputSplinePath,'UserData',[]);
set(handles.save,'UserData',splinePath);

% REMOVE EXISITING CROSS DATA
set(handles.crossA,'UserData',[]);

% LOAD IMAGES AND CHECK THAT LENGTHS ARE APPROPRIATE
fixNumbers(imagePath);

%Check resolution of images by looking at one image
fiLelist = listJpegsInFolder(imagePath);
img=imread(fileList{1});
[height, width, ~] = size(img);
if height == 728
    %Define a temp folder to store the resized images
    tempFolder = fullfile(imagePath, 'resized_temp');
    if ~exist(tempFolder, 'dir')
    mkdir(tempFolder)
end

% Get JPEG files
imageFiles = dir(fullfile(imagePath, '*.jpeg'));
fileList = {};  % Initialize cell array to hold paths to resized images

% Resize and save to temp folder
for k = 1:length(imageFiles)
    originalPath = fullfile(imagePath, imageFiles(k).name);
    img = imread(originalPath);
    img_resized = imresize(img, 0.5);

    newPath = fullfile(tempFolder, imageFiles(k).name);
    imwrite(img_resized, newPath);
    fileList{end+1} = newPath;  % Store path to resized image
end

% Set handles.imagePath to file list
set(handles.imagePath, 'UserData', fileList);
else
    set(handles.imagePath,'UserData',fileList);

%Define a temp folder to store the resized images
tempFolder = fullfile(imagePath, 'resized_temp');
if ~exist(tempFolder, 'dir')
    mkdir(tempFolder)
end

% Get JPEG files
imageFiles = dir(fullfile(imagePath, '*.jpeg'));
fileList = {};  % Initialize cell array to hold paths to resized images

% Resize and save to temp folder
for k = 1:length(imageFiles)
    originalPath = fullfile(imagePath, imageFiles(k).name);
    img = imread(originalPath);
    img_resized = imresize(img, 0.5);

    newPath = fullfile(tempFolder, imageFiles(k).name);
    imwrite(img_resized, newPath);
    fileList{end+1} = newPath;  % Store path to resized image
end

% Set handles.imagePath to file list
set(handles.imagePath, 'UserData', fileList);


% fixNumbers(imagePath);
% filelist = listJpegsInFolder(imagePath);
% 
% disp('All .jpeg images have been resized by half.');
% class(resizedImages)


numberOfFrames = length(fileList);
m = ceil(numberOfFrames/5);
frameMatrix=zeros(5,m);
frameMatrix(1:numberOfFrames) = 1:numberOfFrames;
frameMatrix=frameMatrix';
set(handles.frame,'UserData',frameMatrix);

% CLEAR ALL IMAGE FRAMES
for i=1:10
    cla(windowHandles(i));
end

% RETURN SCROLL TO TOP ROW (FRAME NUMBERS 1-5)
topRow = 1;
set(handles.topRow,'Value',topRow,'String',num2str(topRow),'Enable','on');
updateBatchTrackFrames(handles,topRow)

% TURN OFF ALL BUTTONS
set(swapHandles,'Enable','off');
set(manualHandles,'Enable','off');
set(crossHandles,'Enable','off');

% GET VENTRAL DIRECTION FROM FILE NAMES
ventralDir = zeros(1,length(fileList)); %0 = none

for i=1:length(fileList)
    
    currentFile = fileList{i};
    
    lastSlash = find(currentFile==slash);
    lastSlash = lastSlash(end);
    
    currentFile = currentFile(lastSlash+1:end);
    
%         1 = LEFT   
    if strcmp(currentFile(1:2),'R_')
        ventralDir(i)=1;
%         2 = LEFT
    elseif strcmp(currentFile(1:2),'L_')
        ventralDir(i)=2;
    else
        ventralDir(i)=0;
    end
    
end
set(handles.ventralMessage,'UserData',ventralDir);

function threshold_Callback(hObject, eventdata, handles)

function threshold_CreateFcn(hObject, eventdata, handles)

if ispc && isequal(get(hObject,'BackgroundColor'), get(0,'defaultUicontrolBackgroundColor'))
    set(hObject,'BackgroundColor','white');
end

function start_Callback(hObject, eventdata, handles)
set(handles.percentComplete,'Enable','on');

persistent prevX prevY

% HANDLES FOR USE IN SOME LOOPS
swapHandles = [handles.swapA,handles.swapB,handles.swapC,handles.swapD,handles.swapE,handles.swapF,handles.swapG,handles.swapH,handles.swapI,handles.swapJ];
manualHandles = [handles.manualA,handles.manualB,handles.manualC,handles.manualD,handles.manualE,handles.manualF,handles.manualG,handles.manualH,handles.manualI,handles.manualJ];
crossHandles = [handles.crossA,handles.crossB,handles.crossC,handles.crossD,handles.crossE,handles.crossF,handles.crossG,handles.crossH,handles.crossI,handles.crossJ];

imagePath = get(handles.imagePath,'String');
%Define a temp folder to store the resized images
tempFolder = fullfile(imagePath, 'resized_temp');
imageFiles = dir(fullfile(tempFolder, '*.jpeg'));
fileList = {};
for k = 1:length(imageFiles)
     newPath = fullfile(tempFolder, imageFiles(k).name);
     fileList{end+1} = newPath;  % Store path to resized image
end
% Set handles.imagePath to file list
set(handles.imagePath, 'UserData', fileList);

%filelist = get(handles.imagePath,'UserData');

disp('Done now');
frameMatrix = get(handles.frame,'UserData');

splineData = zeros(2*length(fileList),13);

clow = 0; chigh = 1;

threshold = str2double(get(handles.threshold,'String'));

% MAIN IMAGE PROCESSING SCRIPT
tic;
analysisLoop
elapsedTime = toc;
disp(elapsedTime)
fprintf('Script executed in %.2f seconds.\n', elapsedTime);

% STORE DATA IN HANDLES' USERDATA -- CROSS DATA IS ONLY RELEVANT FOR IMAGES
% WHERE A CROSS IS IDENTIFIED -- IT IS AN 'ALTERNATIVE' SET OF SPLINE POINT
% IN THESE FRAMES, AND IT IS A 1X13 ROW OF ZEROS IN ALL OTHER FRAMES
set(handles.inputSplinePath,'UserData',splineData);
set(handles.crossA,'UserData',crossData);
%set(handles.manualNeededText,'UserData',manualNeeded);
set(handles.resHolder,'UserData',res);

% DISPLAY RED BOXES AND MANUAL NEEDED MESSAGE IN ANY FRAMES THAT COULD NOT
% BE COMPLETED
%displayManualNeededMessage(handles);

disp('Done Analyzing Frames')
Done='Done Analyzing Frames';
set(handles.percentComplete,'String', Done);
topRow = str2double(get(handles.topRow,'String'));

updateBatchTrackFrames(handles,topRow);

function inputSplinePath_Callback(hObject, eventdata, handles)

inputSplinePath = get(handles.inputSplinePath,'String');

if exist(inputSplinePath,'file')
    
    set(handles.loadInputSpline,'Enable','on');
    
    flashBox('g',handles.inputSplinePath);
    
else
    
    set(handles.loadInputSpline,'Enable','off');
    
    flashBox('r',handles.inputSplinePath);
    
end

function inputSplinePath_CreateFcn(hObject, eventdata, handles)

if ispc && isequal(get(hObject,'BackgroundColor'), get(0,'defaultUicontrolBackgroundColor'))
    set(hObject,'BackgroundColor','white');
end

function browseInputSpline_Callback(hObject, eventdata, handles)

persistent lastInputSplinePath

if isempty(lastInputSplinePath)   
    inputSplinePath = uigetfile('*.txt',pwd);   
else
    inputSplinePath = uigetfile('*.txt',lastInputSplinePath);
end

if ~isnumeric(inputSplinePath)
    
    set(handles.loadInputSpline,'Enable','on');
    
    lastInputSplinePath = inputSplinePath;
    
end

function loadInputSpline_Callback(hObject, eventdata, handles)

swapHandles = [handles.swapA,handles.swapB,handles.swapC,handles.swapD,handles.swapE,handles.swapF,handles.swapG,handles.swapH,handles.swapI,handles.swapJ];
manualHandles = [handles.manualA,handles.manualB,handles.manualC,handles.manualD,handles.manualE,handles.manualF,handles.manualG,handles.manualH,handles.manualI,handles.manualJ];
crossHandles = [handles.crossA,handles.crossB,handles.crossC,handles.crossD,handles.crossE,handles.crossF,handles.crossG,handles.crossH,handles.crossI,handles.crossJ];

splinePath = get(handles.inputSplinePath,'String');

[~,ventralData,splineData,crossData] = parseSplineFile(splinePath);
size(ventralData)
res = parseSplineFileForRes(splinePath);
res

set(handles.inputSplinePath,'UserData',splineData);
set(handles.crossA,'UserData',crossData);
set(handles.resHolder,'UserData',res);
set(handles.ventralMessage,'UserData',ventralData);

topRow = get(handles.topRow,'Value');
updateBatchTrackFrames(handles,topRow);

disp('Loaded previously produced spline data');

set(swapHandles,'Enable','on');
set(manualHandles,'Enable','on');
set(crossHandles,'Enable','on');

function swap_Callback(hObject, eventdata, handles)

swapHandles = [handles.swapA,handles.swapB,handles.swapC,handles.swapD,handles.swapE,handles.swapF,handles.swapG,handles.swapH,handles.swapI,handles.swapJ];

splineData = get(handles.inputSplinePath,'UserData');
crossData = get(handles.crossA,'UserData');

frameMatrix = get(handles.frame,'UserData');
topRow = get(handles.topRow,'Value');
framesToDisplay = frameMatrix(topRow:topRow+1,:);

% FIND THE CURRENT FRAME OF THE AXES USING ITS HANDLE
currentFrameNumber = find(swapHandles==hObject);
currentFrameNumber = framesToDisplay(floor((currentFrameNumber-1)/5)+1,mod(currentFrameNumber-1,5)+1);

% FLIP L/R ORDER OF SPLINE AND CROSS ROWS FOR FRAMENUMBER'S X&Y ROWS AND
% ALL AFTER IT
splineData = [splineData(1:2*(currentFrameNumber-1),:);fliplr(splineData(2*currentFrameNumber-1:end,:))];
crossData = [crossData(1:2*(currentFrameNumber-1),:);fliplr(crossData(2*currentFrameNumber-1:end,:))];

set(handles.inputSplinePath,'UserData',splineData);
set(handles.crossA,'UserData',crossData);

updateBatchTrackFrames(handles,topRow);

function manual_Callback(hObject, eventdata, handles)

% USED IN CASE TOPROW WAS UPDATED RECENTLY
drawnow

topRow = get(handles.topRow,'Value');

% CALL MANUAL GUI AND UPDATE SPLINE DATA
callManualSpline(handles,hObject);

updateBatchTrackFrames(handles,topRow);

function cross_Callback(hObject, eventdata, handles)

crossHandles = [handles.crossA,handles.crossB,handles.crossC,handles.crossD,handles.crossE,handles.crossF,handles.crossG,handles.crossH,handles.crossI,handles.crossJ];

splineData = get(handles.inputSplinePath,'UserData');
crossData = get(handles.crossA,'UserData');

frameMatrix = get(handles.frame,'UserData');
topRow = get(handles.topRow,'Value');
framesToDisplay = frameMatrix(topRow:topRow+1,:);

% FIND THE CURRENT FRAME OF THE AXES USING ITS HANDLE
currentFrameNumber = find(crossHandles==hObject);
currentFrameNumber = framesToDisplay(floor((currentFrameNumber-1)/5)+1,mod(currentFrameNumber-1,5)+1);

% GET CORRESPONDING SPLINE AND CROSS ROWS FOR X&Y OF FRAME ROW
xSpline = splineData(2*currentFrameNumber-1,:); ySpline = splineData(2*currentFrameNumber,:);
xCrossSpline = crossData(2*currentFrameNumber-1,:); yCrossSpline = crossData(2*currentFrameNumber,:);

% SWAP CORRESPONDING SPLINE AND CROSS ROWS FOR X&Y OF FRAME ROW
newSplineData = [splineData(1:2*(currentFrameNumber-1),:);xCrossSpline;yCrossSpline;splineData(2*(currentFrameNumber+1)-1:end,:)];
newCrossData = [crossData(1:2*(currentFrameNumber-1),:);xSpline;ySpline;crossData(2*(currentFrameNumber+1)-1:end,:)];

% SAVE NEW SPLINE AND CROSS DATA
set(handles.inputSplinePath,'UserData',newSplineData);
set(handles.crossA,'UserData',newCrossData);

updateBatchTrackFrames(handles,topRow);

function pageUp_Callback(hObject, eventdata, handles)

frameMatrix = get(handles.frame,'UserData');
frameMatrixLength = length(frameMatrix(:,1));
topRow = str2double(get(handles.topRow,'String'));

if isnan(topRow)
    topRow = 2;
end

topRow = max(topRow-1,1);

set(handles.topRow,'Value',topRow,'String',num2str(topRow));

% ENABLE PAGE DOWN IF ROW HAS MOVED UP TO THE THIRD TO LAST ROW
if topRow == frameMatrixLength-2
    set(handles.pageDown,'Enable','on')
end

% DISABLE PAGE UP IF ROW HAS MOVED UP TO TOP ROW
if topRow==1
    set(handles.pageUp,'Enable','off')
end

updateBatchTrackFrames(handles,topRow);

function topRow_Callback(hObject, eventdata, handles)

drawnow

frameMatrix=get(handles.frame,'UserData');
numberOfRows = size(frameMatrix,1);

oldRowNumber = get(hObject,'Value');
input = str2double(get(hObject,'String'));

if input>numberOfRows-1 || input<=0 || isnan(input)
    
    pause(.2)
    flashBox('r',hObject);
    set(hObject,'String',num2str(oldRowNumber));
    
else
    
    topRow = input;
    pause(.2)
    flashBox('g',hObject);
    set(hObject,'Value',topRow)
    
    if topRow==numberOfRows-1
        set(handles.pageUp,'Enable','on');
        set(handles.pageDown,'Enable','off');
    elseif topRow==1
        set(handles.pageUp,'Enable','off');
        set(handles.pageDown,'Enable','on');
    else
        set(handles.pageUp,'Enable','on');
        set(handles.pageDown,'Enable','on');
    end
    
    updateBatchTrackFrames(handles,topRow);
    
end

function topRow_CreateFcn(hObject, eventdata, handles)

if ispc && isequal(get(hObject,'BackgroundColor'), get(0,'defaultUicontrolBackgroundColor'))
    set(hObject,'BackgroundColor','white');
end

function pageDown_Callback(hObject, eventdata, handles)

frameMatrix = get(handles.frame,'UserData');
frameMatrixLength = length(frameMatrix(:,1));
topRow = str2double(get(handles.topRow,'String'));

if isnan(topRow)
    topRow = 0;
end

topRow = min(topRow+1,frameMatrixLength-1);

set(handles.topRow,'Value',topRow);
set(handles.topRow,'String',num2str(topRow));

% DISABLE PAGE DOWN IF ROW HAS MOVED DOWN TO SECOND TO LAST ROW
if topRow==frameMatrixLength-1
    set(handles.pageDown,'Enable','off')
end

% ENABLE PAGE UP IF ROW HAS MOVED DOWN TO SECOND ROW
if topRow==2
    set(handles.pageUp,'Enable','on')
end

updateBatchTrackFrames(handles,topRow);

function save_Callback(hObject, eventdata, handles)

defaultSavePath = get(hObject,'UserData');

[filename,pathname] = uiputfile('*.txt','Save spline data',defaultSavePath);
savePath = [pathname,filename];

if ~isnumeric(savePath)
    
    splineData = get(handles.inputSplinePath,'UserData');
    ventralData = get(handles.ventralMessage,'UserData');
    size(ventralData)
    crossData = get(handles.crossA,'UserData');
    res = get(handles.resHolder,'UserData');
    filelist = get(handles.imagePath,'UserData');
    
    res = repmat(fliplr(res(1:2))',[size(splineData,1)/2,1,1]);
    
%     DOUBLE THE VENTRAL DATA ARRAY TO ACCOMODATE EACH PAIR OF X/Y ROWS
    ventralData = repelem(ventralData',2);
    size(ventralData)

    
    frameNumbers = NaN([length(filelist),1]);
    
%     GET ORIGINAL FRAME NUMBER FROM EACH FILENAME
    for i=1:length(filelist)
        
        currentFrameNumber = strsplit(filelist{i},{'img','jpeg'});
        currentFrameNumber = currentFrameNumber{2};
        frameNumbers(i) = str2double(currentFrameNumber);
        
    end
    
    frameNumbers = repelem(frameNumbers,2);
    %size(frameNumbers)
    %size(ventralData)
    % size(splineData)
    % size(crossData)
    % size(res)
    data = [frameNumbers,ventralData ,splineData,crossData,res];
    labels = [{'%%FrameNumber'} {'%%Ventral'} {'%%Head'} {'%%2'} {'%%3'} {'%%4'} {'%%5'} {'%%6'} {'%%7'} {'%%8'} {'%%9'} {'%%10'} {'%%11'} {'%%12'} {'%%Tail'} {'%%Cross 1'} {'%%2'} {'%%3'} {'%%4'} {'%%5'} {'%%6'} {'%%7'} {'%%8'} {'%%9'} {'%%10'} {'%%11'} {'%%12'} {'%%13'} {'%%Res'}];
    

    disp('Saving data...');
    Save='Saving data...';
    set(handles.percentComplete,'String', Save);
    
%SAVE FRAMENUMBERS, VENTRAL DATA, SPLINE DATA, AND CROSS DATA
    saveDataMatrix(labels,data,savePath);
    
    disp('Data saved');
    Saved='Data saved';
    set(handles.percentComplete,'String', Saved);

    % Get the path to the temp folder
    imagePath = get(handles.imagePath,'String');
    tempFolder = fullfile(imagePath, 'resized_temp');

    % Check if it exists before trying to delete
    if exist(tempFolder, 'dir')
        rmdir(tempFolder, 's');  % 's' means delete subfolders and files
        disp('Temporary folder deleted successfully.');
    else
        disp('Temporary folder does not exist.');
    end

    
end

function splinePath_Callback(hObject, eventdata, handles)

function splinePath_CreateFcn(hObject, eventdata, handles)

if ispc && isequal(get(hObject,'BackgroundColor'), get(0,'defaultUicontrolBackgroundColor'))
    set(hObject,'BackgroundColor','white');
end

function figure1_WindowKeyPressFcn(hObject, eventdata, handles)

% ALLOWS SCROLLING VIA ARROW KEYS

if strcmp(eventdata.Key,'uparrow') && strcmp(get(handles.pageUp,'Enable'),'on')
    pageUp_Callback(handles.pageUp,[],handles);
elseif strcmp(eventdata.Key,'downarrow') && strcmp(get(handles.pageDown,'Enable'),'on')
    pageDown_Callback(handles.pageDown,[],handles);
end


% --- Executes during object creation, after setting all properties.
function resHolder_CreateFcn(hObject, eventdata, handles)
% hObject    handle to resHolder (see GCBO)
% eventdata  reserved - to be defined in a future version of MATLAB
% handles    empty - handles not created until after all CreateFcns called


function percentComplete_Callback(hObject, eventdata, handles)
% hObject    handle to percentComplete (see GCBO)
% eventdata  reserved - to be defined in a future version of MATLAB
% handles    structure with handles and user data (see GUIDATA)

% Hints: get(hObject,'String') returns contents of percentComplete as text
%        str2double(get(hObject,'String')) returns contents of percentComplete as a double


% --- Executes during object creation, after setting all properties.
function percentComplete_CreateFcn(hObject, eventdata, handles)
% hObject    handle to percentComplete (see GCBO)
% eventdata  reserved - to be defined in a future version of MATLAB
% handles    empty - handles not created until after all CreateFcns called

% Hint: edit controls usually have a white background on Windows.
%       See ISPC and COMPUTER.
if ispc && isequal(get(hObject,'BackgroundColor'), get(0,'defaultUicontrolBackgroundColor'))
    set(hObject,'BackgroundColor','white');
end


% --- Executes during object deletion, before destroying properties.
function percentComplete_DeleteFcn(hObject, eventdata, handles)
% hObject    handle to percentComplete (see GCBO)
% eventdata  reserved - to be defined in a future version of MATLAB
% handles    structure with handles and user data (see GUIDATA)


% --- Executes during object creation, after setting all properties.
function ventralMessage_CreateFcn(hObject, eventdata, handles)
% hObject    handle to ventralMessage (see GCBO)
% eventdata  reserved - to be defined in a future version of MATLAB
% handles    empty - handles not created until after all CreateFcns called


% --- Executes when user attempts to close figure1.
function figure1_CloseRequestFcn(hObject, eventdata, handles)
    % Access handles
    handles = guidata(hObject);

    % Get the imagePath from the handles
    if isfield(handles, 'imagePath')
        if ischar(get(handles.imagePath, 'String'))
            imagePath = get(handles.imagePath, 'String');
        else
            imagePath = get(handles.imagePath, 'UserData');
        end

        % Build the temp folder path
        tempFolder = fullfile(imagePath, 'resized_temp');

        % Delete if exists
        if exist(tempFolder, 'dir')
            try
                rmdir(tempFolder, 's');
                disp('Temporary folder deleted on GUI close.');
            catch ME
                warning('Failed to delete temp folder: %s', E.message);
            end
        end
    end

    % Then close the GUI
    delete(hObject);
