# Supplementary material for: Track-A-Worm 2.0: A Software Suite for Quantifying Properties of C. elegans Locomotion, Bending, Sleep, and Action Potentials
Source: eNeuro. 2025 Aug 13;12(8):ENEURO.0224-25.2025. doi: 10.1523/ENEURO.0224-25.2025 (PMC12393025; doi:10.1523/ENEURO.0224-25.2025)
Supplement: Extended Data 2 — MATLAB codes for the software suite. This folder contains the MATLAB codes of the software. Users can run the software and configure none “standard” hardware with MATLAB (R2021a or later) installed on their computers. Download Extended Data 2, ZIP file. [file eneuro-12-ENEURO.0224-25.2025-s004.zip › Extended Data 2/bendCursor_gui.asv]

function varargout = bendCursor_gui(varargin)
% BENDCURSOR_GUI MATLAB code for bendCursor_gui.fig
%      BENDCURSOR_GUI, by itself, creates a new BENDCURSOR_GUI or raises the existing
%      singleton*.

% Last Modified by GUIDE v2.5 23-Jun-2010 15:05:57

% Begin initialization code - DO NOT EDIT
gui_Singleton = 1;
gui_State = struct('gui_Name',       mfilename, ...
                   'gui_Singleton',  gui_Singleton, ...
                   'gui_OpeningFcn', @bendCursor_gui_OpeningFcn, ...
                   'gui_OutputFcn',  @bendCursor_gui_OutputFcn, ...
                   'gui_LayoutFcn',  [] , ...
                   'gui_Callback',   []);
if nargin && ischar(varargin{1})
    gui_State.gui_Callback = str2func(varargin{1});
end

if nargout
    [varargout{1:nargout}] = gui_mainfcn(gui_State, varargin{:});
else
    gui_mainfcn(gui_State, varargin{:});
end
% End initialization code - DO NOT EDIT


% --- Executes just before bendCursor_gui is made visible.
function bendCursor_gui_OpeningFcn(hObject, eventdata, handles, varargin)
    handles.output = hObject;
    
    % Validate inputs
    if nargin < 4
        error('Required inputs: time, bendAngles, threshMax');
    end
    
    % Initialize parameters
    time = varargin{1};
    bendAngles = varargin{2};
    threshMax = varargin{3};
    threshMin = -threshMax;
    epsilon = 0;

    if ~isreal(bendAngles)
        bendAngles = real(bendAngles);  % Use real part
        warning('Complex values detected in bending angles. Using real parts.');
    end
    
    % Parameters (adjust these based on your data)
    threshold = 8.0;       % Define "near zero" (e.g., |y| < 0.5)
    transition_width = 0.2; % Smooth transition width around threshold
    smoothing_window = 7;  % Window size for smoothing (odd integer)

    % Step 1: Smooth the entire signal (temporarily)
    smoothed_y = movmean(bendAngles, smoothing_window);

    % Step 2: Create a blending weight matrix
    weight = 1 ./ (1 + exp(20*(abs(bendAngles) - threshold))); % Sigmoid transition


    % Step 3: Blend original and smoothed data
    bendAngles = weight .* smoothed_y + (1 - weight) .* bendAngles;

    % Find zero crossings (ensure row vector)
    rawZC = find((bendAngles(1:end-1) < -epsilon & bendAngles(2:end) > epsilon) | ...
            (bendAngles(1:end-1) > epsilon & bendAngles(2:end) < -epsilon));
    rawZC = rawZC(:)';
    zcIndices = unique([1, rawZC, length(bendAngles)]);
    zeroCrossingTimes = time(zcIndices);
    
    % Process segments with conditional comparison
    [maxTimes, posAngles, minTimes, negAngles] = processSegments(zcIndices, time, bendAngles, threshMax, threshMin);
    
    % Store data and plot
    handles.threshMax = threshMax;
    handles.threshMin = threshMin;
    handles.auto_maxTimes = maxTimes;
    handles.auto_posAngles = posAngles;
    handles.auto_minTimes = minTimes;
    handles.auto_negAngles = negAngles;

    % New code 82-117
    % Create structures and combine
    structPos = struct('Time', maxTimes(:), 'BendingAngle', posAngles(:));
    structNeg = struct('Time', minTimes(:), 'BendingAngle', negAngles(:));
    
    allTimes = [structPos.Time; structNeg.Time];
    allBending = [structPos.BendingAngle; structNeg.BendingAngle];
    
    % Sort by time
    [sortedTimes, sortIdx] = sort(allTimes);
    sortedBending = allBending(sortIdx);
    combinedSortedStruct = struct('Time', sortedTimes, 'BendingAngle', sortedBending);

    %disp(combinedSortedStruct.BendingAngle)

    % Apply alternating filter
    filteredStruct = filterAlternatingExtrema(combinedSortedStruct);

    % Calculate filtered values
    filteredPos = filteredStruct.BendingAngle(filteredStruct.BendingAngle > 0);
    filteredNeg = filteredStruct.BendingAngle(filteredStruct.BendingAngle < 0);
    filteredmaxTimes = filteredStruct.Time(filteredStruct.BendingAngle > 0);
    filteredminTimes = filteredStruct.Time(filteredStruct.BendingAngle < 0);
    
    axes(handles.win);
    cla reset;
    plot(time, bendAngles, 'b-', 'LineWidth', 1.5); hold on;
    if ~isempty(filteredmaxTimes)
        plot(filteredmaxTimes, filteredPos, 'ro', 'MarkerFaceColor','r', 'MarkerSize',8);
    end
    if ~isempty(filteredminTimes)
        plot(filteredminTimes, filteredNeg, 'go', 'MarkerFaceColor','g', 'MarkerSize',8);
    end
    
    line([min(time) max(time)], [0 0], 'Color', '#D3D3D3', 'LineWidth', 0.5);
    line([min(time) max(time)], [threshMax threshMax], 'Color', '#FF69B4', 'LineWidth', 0.5,'LineStyle', '--'); 
    line([min(time) max(time)], [threshMin threshMin], 'Color', '#FF69B4', 'LineWidth', 0.5, 'LineStyle', '--');
    % Define how much to shift left
    xShift = 10;  % adjust this value as needed

    % Plot a combined text label with a horizontal line + label
    text( ...
        max(time) - xShift, ...                         % X-position shifted left
        max(bendAngles) * 1.1, ...                      % Y-position
        '------ Threshold', ...                         % Line followed by label
        'Color', '#FF69B4', ...                         % Magenta line + text
        'HorizontalAlignment', 'left', ...
        'VerticalAlignment', 'bottom', ...
        'FontSize', 10, ...
        'BackgroundColor', 'none', ...
        'Margin', 1 ...
    );

    % text( ...
    % max(time), ...                   % X-position: end of the time axis
    % max(bendAngles) * 1.1, ...             % Y-position: top of the bend trace
    % '------ ', ...
    % 'Color', '#FF69B4', ...      % Dark gray (RGB: 0.4,0.4,0.4)
    % 'HorizontalAlignment', 'left', ...  % Align text to the right edge
    % 'VerticalAlignment', 'bottom', ...      % Align text to the top edge
    % 'FontSize', 10, ...
    % 'BackgroundColor', 'none', ...   % Transparent background
    % 'Margin', 1 ...                  % Small margin for readability
    %  );
    % 
    % text( ...
    % max(time), ...                   % X-position: end of the time axis
    % max(bendAngles) * 1.1, ...             % Y-position: top of the bend trace
    % 'Threshold ', ...
    % 'Color', 'k', ...      % Dark gray (RGB: 0.4,0.4,0.4)
    % 'HorizontalAlignment', 'left', ...  % Align text to the right edge
    % 'VerticalAlignment', 'bottom', ...      % Align text to the top edge
    % 'FontSize', 10, ...
    % 'BackgroundColor', 'none', ...   % Transparent background
    % 'Margin', 1 ...                  % Small margin for readability
    %  );
    

    title('Maximum Bend Detection');
    xlabel('Time (s)'); 
    ylabel('Bending Angle (°)');
    hold off;
    datacursormode on;

    guidata(hObject, handles);
    uiwait(handles.figure1);

function [maxTimes, posAngles, minTimes, negAngles] = processSegments(zcIndices, time, bendAngles, threshMax, threshMin)
    maxTimes = []; posAngles = [];
    minTimes = []; negAngles = [];
    
    k = 1;
    while k < length(zcIndices)
        currentSeg = zcIndices(k):zcIndices(k+1);
        if numel(currentSeg) < 2
            k = k + 1;
            continue;
        end
        
        % Determine segment polarity
        isNegative = bendAngles(zcIndices(k)) < 0;
        
        if isNegative
            % --- Process negative segment ---
            [currentVal, idx] = max(bendAngles(currentSeg));
            currentTime = time(currentSeg(idx));
            
            if currentVal >= threshMax
                % Check next segment (k+1) validity
                nextSegValid = true;
                if (k+1) < length(zcIndices)
                    nextSeg = zcIndices(k+1):zcIndices(k+2);
                    [nextVal, ~] = min(bendAngles(nextSeg));
                    nextSegValid = (nextVal <= threshMin);
                end
                
                if ~nextSegValid
                    % Check next-next segment (k+2)
                    if (k+2) < length(zcIndices)
                        nextNextSeg = zcIndices(k+2):zcIndices(k+3);
                        [nextNextVal, nnIdx] = max(bendAngles(nextNextSeg));
                        nextNextTime = time(nextNextSeg(nnIdx));
                        
                        if nextNextVal >= threshMax
                            % Compare and keep better value
                            if currentVal > nextNextVal
                                maxTimes(end+1) = currentTime;
                                posAngles(end+1) = currentVal;
                            else
                                maxTimes(end+1) = nextNextTime;
                                posAngles(end+1) = nextNextVal;
                            end
                            k = k + 3;  % Skip k+1 and k+2
                        else
                            maxTimes(end+1) = currentTime;
                            posAngles(end+1) = currentVal;
                            k = k + 1;
                        end
                    else
                        maxTimes(end+1) = currentTime;
                        posAngles(end+1) = currentVal;
                        k = k + 1;
                    end
                else
                    maxTimes(end+1) = currentTime;
                    posAngles(end+1) = currentVal;
                    k = k + 1;
                end
            else
                k = k + 1;
            end
            
        else
            % --- Process positive segment ---
            [currentVal, idx] = min(bendAngles(currentSeg));
            currentTime = time(currentSeg(idx));
            
            if currentVal <= threshMin
                % Check next segment (k+1) validity
                nextSegValid = true;
                if (k+1) < length(zcIndices)
                    nextSeg = zcIndices(k+1):zcIndices(k+2);
                    [nextVal, ~] = max(bendAngles(nextSeg));
                    nextSegValid = (nextVal >= threshMax);
                end
                
                if ~nextSegValid
                    if (k+2) < length(zcIndices)
                        nextNextSeg = zcIndices(k+2):zcIndices(k+3);
                        [nextNextVal, nnIdx] = min(bendAngles(nextNextSeg));
                        nextNextTime = time(nextNextSeg(nnIdx));
                        
                        if nextNextVal <= threshMin
                            if currentVal < nextNextVal
                                minTimes(end+1) = currentTime;
                                negAngles(end+1) = currentVal;
                            else
                                minTimes(end+1) = nextNextTime;
                                negAngles(end+1) = nextNextVal;
                            end
                            k = k + 3;
                        else
                            minTimes(end+1) = currentTime;
                            negAngles(end+1) = currentVal;
                            k = k + 1;
                        end
                    else
                        minTimes(end+1) = currentTime;
                        negAngles(end+1) = currentVal;
                        k = k + 1;
                    end
                else
                    minTimes(end+1) = currentTime;
                    negAngles(end+1) = currentVal;
                    k = k + 1;
                end
            else
                k = k + 1;
            end
        end
    end


% --- Outputs from this function are returned to the command line.
function varargout = bendCursor_gui_OutputFcn(hObject, eventdata, handles) 
    varargout{1} = handles.output;
    delete(gcf);

% --- Executes on button press in finish.
function finish_Callback(hObject, eventdata, handles)
    dcm_obj = datacursormode(gcf);
    cursorInfo = getCursorInfo(dcm_obj);
    disp(cursorInfo)
    
    % Get thresholds from handles
    threshMax = handles.threshMax;
    threshMin = handles.threshMin;
    
    % Initialize arrays for final positive and negative candidates.
    finalPos = [];
    finalNeg = [];
    finalmaxTimes = [];
    finalminTimes = [];
    
    
    % Process manual selections
    for i = 1:length(cursorInfo)
        pos = cursorInfo(i).Position;  % [time, bending_angle]
        if pos(2) >= threshMax
            finalPos = [finalPos, pos(2)];
            finalmaxTimes = [finalmaxTimes, pos(1)];
        elseif pos(2) <= threshMin
            finalNeg = [finalNeg, pos(2)];
            finalminTimes = [finalminTimes, pos(1)];
        end
    end
    
    % Fallback to auto-detected values if no manual selections
    if isempty(finalPos)
        finalPos = handles.auto_posAngles;
        finalmaxTimes = handles.auto_maxTimes;
    end
    if isempty(finalNeg)
        finalNeg = handles.auto_negAngles;
        finalminTimes = handles.auto_minTimes;
    end
    
    % Create structures and combine
    structPos = struct('Time', finalmaxTimes(:), 'BendingAngle', finalPos(:));
    structNeg = struct('Time', finalminTimes(:), 'BendingAngle', finalNeg(:));
    
    allTimes = [structPos.Time; structNeg.Time];
    allBending = [structPos.BendingAngle; structNeg.BendingAngle];
    
    % Sort by time
    [sortedTimes, sortIdx] = sort(allTimes);
    sortedBending = allBending(sortIdx);
    combinedSortedStruct = struct('Time', sortedTimes, 'BendingAngle', sortedBending);
        
    % Apply alternating filter
    filteredStruct = filterAlternatingExtrema(combinedSortedStruct);
    %disp(filteredStruct.BendingAngle)
    % Calculate excursion from filtered values
    filteredPos = filteredStruct.BendingAngle(filteredStruct.BendingAngle > 0);
    filteredNeg = filteredStruct.BendingAngle(filteredStruct.BendingAngle < 0);
    
    if ~isempty(filteredPos)
        meanPos = mean(filteredPos);
    else 0;
    end
    if ~isempty(filteredNeg)
        meanNeg = mean(filteredNeg);
    else 0;
    end
    excursion = meanPos - meanNeg;
    
    handles.output = excursion;
    guidata(hObject, handles);
    uiresume;

   function filteredStruct = filterAlternatingExtrema(combinedSortedStruct)
    bendingAngles = combinedSortedStruct.BendingAngle(:);
    times = combinedSortedStruct.Time(:);
    
    if isempty(bendingAngles)
        filteredStruct = struct('Time', [], 'BendingAngle', []);
        return;
    end

    filteredTime = [];
    filteredBending = [];
    
    currentSign = sign(bendingAngles(1));
    currentExtremum = bendingAngles(1);
    extremumTime = times(1);

    for i = 2:length(bendingAngles)
        currentAngle = bendingAngles(i);
        currentAngleSign = sign(currentAngle);

        if currentAngleSign == currentSign
            % Update extremum for consecutive same-sign values
            if currentSign > 0
                if currentAngle > currentExtremum
                    currentExtremum = currentAngle;
                    extremumTime = times(i);
                end
            else
                if currentAngle < currentExtremum
                    currentExtremum = currentAngle;
                    extremumTime = times(i);
                end
            end
        else
            % Store previous extremum and start new group
            filteredBending = [filteredBending; currentExtremum];
            filteredTime = [filteredTime; extremumTime];
            
            currentSign = currentAngleSign;
            currentExtremum = currentAngle;
            extremumTime = times(i);
        end
    end

    % Add the last group's extremum
    filteredBending = [filteredBending; currentExtremum];
    filteredTime = [filteredTime; extremumTime];

    % Create filtered structure
    filteredStruct = struct(...
        'Time', filteredTime, ...
        'BendingAngle', filteredBending ...
    );
