# Supplementary material for: Track-A-Worm 2.0: A Software Suite for Quantifying Properties of C. elegans Locomotion, Bending, Sleep, and Action Potentials
Source: eNeuro. 2025 Aug 13;12(8):ENEURO.0224-25.2025. doi: 10.1523/ENEURO.0224-25.2025 (PMC12393025; doi:10.1523/ENEURO.0224-25.2025)
Supplement: Extended Data 2 — MATLAB codes for the software suite. This folder contains the MATLAB codes of the software. Users can run the software and configure none “standard” hardware with MATLAB (R2021a or later) installed on their computers. Download Extended Data 2, ZIP file. [file eneuro-12-ENEURO.0224-25.2025-s004.zip › Extended Data 2/bendExample_new.m]

data = readmatrix('bendExample_acr_12_04.xlsx'); % Replace with your file name
x = data(:, 1); % First column (Column A)
y = data(:, 2); % Second column (Column B)

% plot(x, y);
% xlabel('Column A'); % Label for x-axis
% ylabel('Column B'); % Label for y-axis
% title('Plot of Column B vs Column A');
% grid on; % Optional: Add grid lines

x1 = data(:, 1); % First column (Column A)
y1 = data(:, 2); % Second column (Column B)

% % Define smoothing window size (adjust based on noise level)
% window_size = 5; % Odd integer (e.g., 3, 5, 7)
% smoothed_y = movmean(y1, window_size);
% 
% % Plot original vs. smoothed data
% plot(x1, y1, 'b-', 'LineWidth', 1, 'DisplayName', 'Original');
% hold on;
% plot(x1, smoothed_y, 'r-', 'LineWidth', 1, 'DisplayName', 'Smoothed');
% xlabel('Column A');
% ylabel('Column B');
% title('Smoothed vs. Original Data');
% legend('show');
% grid on;

% % Define Savitzky-Golay parameters
% order = 2;    % Polynomial order (e.g., 2 or 3)
% window = 7;  % Window size (odd integer, larger for more smoothing)
% smoothed_y = sgolayfilt(y1, order, window);
% 
% % Plot results (same as above)
% plot(x1, y1, 'b-', 'LineWidth', 1, 'DisplayName', 'Original');
% hold on;
% plot(x1, smoothed_y, 'r-', 'LineWidth', 1, 'DisplayName', 'Smoothed');
% xlabel('Column A');
% ylabel('Column B');
% title('Savitzky-Golay Smoothed Data');
% legend('show');
% grid on;

% Parameters (adjust these based on your data)
threshold = 10;       % Define "near zero" (e.g., |y| < 0.5)
transition_width = 0.2; % Smooth transition width around threshold
smoothing_window = 7;  % Window size for smoothing (odd integer)

% Step 1: Smooth the entire signal (temporarily)
smoothed_y = movmean(y, smoothing_window);

% Step 2: Create a blending weight matrix

weight = 1 ./ (1 + exp(20*(abs(y) - threshold))); % Sigmoid transition


% Step 3: Blend original and smoothed data
blended_y = weight .* smoothed_y + (1 - weight) .* y;

% Step 4: Plot results
figure;
plot(x, y, 'b-', 'LineWidth', 1, 'DisplayName', 'Original');
hold on;
plot(x, blended_y, 'r-', 'LineWidth', 1, 'DisplayName', 'Selectively Smoothed');
xlabel('Column A');
ylabel('Column B');
title('Selective Smoothing Near y=0');
legend('show');
grid on;
