# Supplementary material for: Track-A-Worm 2.0: A Software Suite for Quantifying Properties of C. elegans Locomotion, Bending, Sleep, and Action Potentials
Source: eNeuro. 2025 Aug 13;12(8):ENEURO.0224-25.2025. doi: 10.1523/ENEURO.0224-25.2025 (PMC12393025; doi:10.1523/ENEURO.0224-25.2025)
Supplement: Extended Data 2 — MATLAB codes for the software suite. This folder contains the MATLAB codes of the software. Users can run the software and configure none “standard” hardware with MATLAB (R2021a or later) installed on their computers. Download Extended Data 2, ZIP file. [file eneuro-12-ENEURO.0224-25.2025-s004.zip › Extended Data 2/bendExample4.m]

%% Example Data (Replace with Your Own)
% Specify your file name (and path if needed)
filename = 'bendExample.xlsx';

% Read all numeric data from the file into a matrix
data = readmatrix(filename);

% Extract columns (time is column 1; bending angle is column 4)
time = data(:, 1);
bending_angle = data(:, 3);

% --- USER-DEFINED PARAMETERS ---
epsilon   = 0;    % Tolerance for crossing (set to zero)
min_gap   = 20;    % Minimum sample gap (set to zero)
threshMax = 20;   % Only accept maxima >= this value
threshMin = -20;  % Only accept minima <= this value
% --------------------------------

%% 1) Detect raw zero-crossings with tolerance:
%    A zero crossing occurs when the signal goes from < -epsilon to > +epsilon or vice versa
rawZC = find( (bending_angle(1:end-1) < -epsilon & bending_angle(2:end) >  epsilon) | ...
              (bending_angle(1:end-1) >  epsilon & bending_angle(2:end) < -epsilon) );

%% 2) Merge zero crossings that are too close (noise artifact)
zcIndices = [];
if ~isempty(rawZC)
    zcIndices = rawZC(1);
    for i = 2:length(rawZC)
        if (rawZC(i) - zcIndices(end)) >= min_gap
            zcIndices(end+1) = rawZC(i); %#ok<AGROW>
        end
    end
end

fprintf('Found %d zero crossings.\n', length(zcIndices));

% Arrays to hold final maxima/minima from automatic detection
maxTimes = [];
maxVals  = [];
minTimes = [];
minVals  = [];

%% 3a) Handle the leftover segment at the *start* (index 1 to first zero crossing)
if ~isempty(zcIndices) && zcIndices(1) > 1
    segStart = 1;
    segEnd   = zcIndices(1);
    segIdx   = segStart : segEnd;
    
    if numel(segIdx) > 2
        if bending_angle(segStart) < 0
            % The trace starts negative, so look for a maximum candidate
            [val, idxLocal] = max(bending_angle(segIdx));
            actualIdx = segIdx(idxLocal);
            if val >= threshMax
                maxTimes(end+1) = time(actualIdx); %#ok<AGROW>
                maxVals(end+1)  = bending_angle(actualIdx); %#ok<AGROW>
            end
        else
            % The trace starts positive, so look for a minimum candidate
            [val, idxLocal] = min(bending_angle(segIdx));
            actualIdx = segIdx(idxLocal);
            if val <= threshMin
                minTimes(end+1) = time(actualIdx); %#ok<AGROW>
                minVals(end+1)  = bending_angle(actualIdx); %#ok<AGROW>
            end
        end
    end
end

%% 3b) Handle each full half cycle (segment between consecutive zero crossings)
for k = 1 : (length(zcIndices) - 1)
    segStart = zcIndices(k);
    segEnd   = zcIndices(k+1);
    segIdx   = segStart : segEnd;
    
    if numel(segIdx) < 2, continue; end
    
    if bending_angle(segStart) < 0
        % Negative -> positive half cycle: candidate is a maximum.
        [val, idxLocal] = max(bending_angle(segIdx));
        actualIdx = segIdx(idxLocal);
        if val >= threshMax
            maxTimes(end+1) = time(actualIdx); %#ok<AGROW>
            maxVals(end+1)  = bending_angle(actualIdx); %#ok<AGROW>
        end
    else
        % Positive -> negative half cycle: candidate is a minimum.
        [val, idxLocal] = min(bending_angle(segIdx));
        actualIdx = segIdx(idxLocal);
        if val <= threshMin
            minTimes(end+1) = time(actualIdx); %#ok<AGROW>
            minVals(end+1)  = bending_angle(actualIdx); %#ok<AGROW>
        end
    end
end

%% 3c) Handle the leftover segment at the *end* (last zero crossing to the final data point)
if ~isempty(zcIndices) && zcIndices(end) < length(bending_angle)
    segStart = zcIndices(end);
    segEnd   = length(bending_angle);
    segIdx   = segStart : segEnd;
    
    if numel(segIdx) > 2
        if bending_angle(segStart) < 0
            % The trace is rising above zero: candidate is a maximum.
            [val, idxLocal] = max(bending_angle(segIdx));
            actualIdx = segIdx(idxLocal);
            if val >= threshMax
                maxTimes(end+1) = time(actualIdx); %#ok<AGROW>
                maxVals(end+1)  = bending_angle(actualIdx); %#ok<AGROW>
            end
        else
            % The trace is going below zero: candidate is a minimum.
            [val, idxLocal] = min(bending_angle(segIdx));
            actualIdx = segIdx(idxLocal);
            if val <= threshMin
                minTimes(end+1) = time(actualIdx); %#ok<AGROW>
                minVals(end+1)  = bending_angle(actualIdx); %#ok<AGROW>
            end
        end
    end
end

%% 4) Plot the automatic detection results
figure;
plot(time, bending_angle, 'b-', 'LineWidth',1.5); hold on;
if ~isempty(maxTimes)
    plot(maxTimes, maxVals, 'ro', 'MarkerFaceColor','r', 'MarkerSize',8);
end
if ~isempty(minTimes)
    plot(minTimes, minVals, 'go', 'MarkerFaceColor','g', 'MarkerSize',8);
end
xlabel('Time (sec)');
ylabel('Bending Angle (deg)');
title('Automatic Detection of Maxima and Minima');
legend('Bend Trace','Auto Maxima','Auto Minima','Location','Best');
grid on;

%% 5) Allow User to Manually Add Missed Points Using Alt+Click
% Enable data cursor mode.
datacursormode on;
disp('Alt+click to add missed points. When finished, press Enter in the command window.');
pause;  % Wait for user input

% Retrieve user-selected points
dcm_obj = datacursormode(gcf);
cursorInfo = getCursorInfo(dcm_obj);

% Process each manually selected point
% (Assume: if the point's bending angle (y-value) > 0 and >= threshMax, add as max;
%  if y < 0 and <= threshMin, add as min)
for i = 1:length(cursorInfo)
    pos = cursorInfo(i).Position;  % [time, bending_angle]
    if pos(2) > 0 && pos(2) >= threshMax
        maxTimes(end+1) = pos(1);
        maxVals(end+1)  = pos(2);
    elseif pos(2) < 0 && pos(2) <= threshMin
        minTimes(end+1) = pos(1);
        minVals(end+1)  = pos(2);
    end
end

% Optional: Clear the datacursor selections so they don't clutter the plot.
datacursormode off;

%% 6) Replot the Final Results Including Manually Added Points
figure;
plot(time, bending_angle, 'b-', 'LineWidth',1.5); hold on;
if ~isempty(maxTimes)
    plot(maxTimes, maxVals, 'ro', 'MarkerFaceColor','r', 'MarkerSize',8);
end
if ~isempty(minTimes)
    plot(minTimes, minVals, 'go', 'MarkerFaceColor','g', 'MarkerSize',8);
end
% Highlight manually added points in different colors (magenta for max, cyan for min)
% To do this, we compare the final arrays with the ones from automatic detection.
% (Here we simply overlay them if needed.)
% You can also choose to mark them with a different marker.
xlabel('Time (sec)');
ylabel('Bending Angle (deg)');
title('Final Results: Auto + Manual Detection');
legend('Bend Trace','Maxima','Minima','Location','Best');
grid on; hold off;
