# Supplementary material for: Track-A-Worm 2.0: A Software Suite for Quantifying Properties of C. elegans Locomotion, Bending, Sleep, and Action Potentials
Source: eNeuro. 2025 Aug 13;12(8):ENEURO.0224-25.2025. doi: 10.1523/ENEURO.0224-25.2025 (PMC12393025; doi:10.1523/ENEURO.0224-25.2025)
Supplement: Extended Data 2 — MATLAB codes for the software suite. This folder contains the MATLAB codes of the software. Users can run the software and configure none “standard” hardware with MATLAB (R2021a or later) installed on their computers. Download Extended Data 2, ZIP file. [file eneuro-12-ENEURO.0224-25.2025-s004.zip › Extended Data 2/brightFieldTracker.m]

function varargout = brightFieldTracker(varargin)
% BRIGHTFIELDTRACKER MATLAB code for brightFieldTracker.fig
%      BRIGHTFIELDTRACKER, by itself, creates a new BRIGHTFIELDTRACKER or raises the existing
%      singleton*.%
%      H = BRIGHTFIELDTRACKER returns the handle to a new BRIGHTFIELDTRACKER or the handle to
%      the existing singleton*.
%
%      BRIGHTFIELDTRACKER('CALLBACK',hObject,eventData,handles,...) calls the local
%      function named CALLBACK in BRIGHTFIELDTRACKER.M with the given input arguments.
%
%      BRIGHTFIELDTRACKER('Property','Value',...) creates a new BRIGHTFIELDTRACKER or raises the
%      existing singleton*.  Starting from the left, property value pairs are
%      applied to the GUI before brightFieldTracker_OpeningFcn gets called.  An
%      unrecognized property name or invalid value makes property application
%      stop.  All inputs are passed to brightFieldTracker_OpeningFcn via varargin.
%
%      *See GUI Options on GUIDE's Tools menu.  Choose "GUI allows only one
%      instance to run (singleton)".
%
% See also: GUIDE, GUIDATA, GUIHANDLES

% Edit the above text to modify the response to help brightFieldTracker

% Last Modified by GUIDE v2.5 31-May-2019 14:09:18

% Begin initialization code - DO NOT EDIT
gui_Singleton = 1;
gui_State = struct('gui_Name',       mfilename, ...
                   'gui_Singleton',  gui_Singleton, ...
                   'gui_OpeningFcn', @brightFieldTracker_OpeningFcn, ...
                   'gui_OutputFcn',  @brightFieldTracker_OutputFcn, ...
                   'gui_LayoutFcn',  [] , ...
                   'gui_Callback',   []);
if nargin && ischar(varargin{1})
    gui_State.gui_Callback = str2func(varargin{1});
end

if nargout
    [varargout{1:nargout}] = gui_mainfcn(gui_State, varargin{:});
else
    gui_mainfcn(gui_State, varargin{:});
end
% End initialization code - DO NOT EDIT


% --- Executes just before brightFieldTracker is made visible.
function brightFieldTracker_OpeningFcn(hObject, eventdata, handles, varargin)
% This function has no output args, see OutputFcn.
% hObject    handle to figure
% eventdata  reserved - to be defined in a future version of MATLAB
% handles    structure with handles and user data (see GUIDATA)
% varargin   command line arguments to brightFieldTracker (see VARARGIN)

% Choose default command line output for brightFieldTracker
handles.output = hObject;

% Update handles structure
guidata(hObject, handles);

% UIWAIT makes brightFieldTracker wait for user response (see UIRESUME)
% uiwait(handles.figure1);


% --- Outputs from this function are returned to the command line.
function varargout = brightFieldTracker_OutputFcn(hObject, eventdata, handles) 
% varargout  cell array for returning output args (see VARARGOUT);
% hObject    handle to figure
% eventdata  reserved - to be defined in a future version of MATLAB
% handles    structure with handles and user data (see GUIDATA)

% Get default command line output from handles structure
varargout{1} = handles.output;


% --- Executes on button press in b_calibrate.
function b_calibrate_Callback(hObject, eventdata, handles)
% hObject    handle to b_calibrate (see GCBO)
% eventdata  reserved - to be defined in a future version of MATLAB
% handles    structure with handles and user data (see GUIDATA)
calibration_gui

% --- Executes on button press in b_record.
function b_record_Callback(hObject, eventdata, handles)
% hObject    handle to b_record (see GCBO)
% eventdata  reserved - to be defined in a future version of MATLAB
% handles    structure with handles and user data (see GUIDATA)
launch

% --- Executes on button press in b_playback.
function b_playback_Callback(hObject, eventdata, handles)
% hObject    handle to b_playback (see GCBO)
% eventdata  reserved - to be defined in a future version of MATLAB
% handles    structure with handles and user data (see GUIDATA)
playback_gui

% --- Executes on button press in b_analyze.
function b_analyze_Callback(hObject, eventdata, handles)
% hObject    handle to b_analyze (see GCBO)
% eventdata  reserved - to be defined in a future version of MATLAB
% handles    structure with handles and user data (see GUIDATA)
analysis_gui

% --- Executes on button press in b_batchSpline.
function b_batchSpline_Callback(hObject, eventdata, handles)
% hObject    handle to b_batchSpline (see GCBO)
% eventdata  reserved - to be defined in a future version of MATLAB
% handles    structure with handles and user data (see GUIDATA)
batchSpline_gui

% --- Executes on button press in b_batchAnalyze.
function b_batchAnalyze_Callback(hObject, eventdata, handles)
% hObject    handle to b_batchAnalyze (see GCBO)
% eventdata  reserved - to be defined in a future version of MATLAB
% handles    structure with handles and user data (see GUIDATA)
batchAnalyze_gui

% --- Executes on button press in b_fitSpline.
function b_fitSpline_Callback(hObject, eventdata, handles)
% hObject    handle to b_fitSpline (see GCBO)
% eventdata  reserved - to be defined in a future version of MATLAB
% handles    structure with handles and user data (see GUIDATA)x
batchTrack_gui

% --- Executes on button press in b_curveAnalyzer.
function b_curveAnalyzer_Callback(hObject, eventdata, handles)
% hObject    handle to b_curveAnalyzer (see GCBO)
% eventdata  reserved - to be defined in a future version of MATLAB
% handles    structure with handles and user data (see GUIDATA)
curveAnalyzer
