# Supplementary material for: Track-A-Worm 2.0: A Software Suite for Quantifying Properties of C. elegans Locomotion, Bending, Sleep, and Action Potentials
Source: eNeuro. 2025 Aug 13;12(8):ENEURO.0224-25.2025. doi: 10.1523/ENEURO.0224-25.2025 (PMC12393025; doi:10.1523/ENEURO.0224-25.2025)
Supplement: Extended Data 2 — MATLAB codes for the software suite. This folder contains the MATLAB codes of the software. Users can run the software and configure none “standard” hardware with MATLAB (R2021a or later) installed on their computers. Download Extended Data 2, ZIP file. [file eneuro-12-ENEURO.0224-25.2025-s004.zip › Extended Data 2/buildSegment_old.m]

function [x,y]=buildSegment_old(xSeq,ySeq,xSeq2,ySeq2)
if  (corner<firstPoint && firstPoint-corner<corner+length(xSeq)-firstPoint)
    x1=fliplr(xSeq(corner:firstPoint));
    y1=fliplr(ySeq(corner:firstPoint)); 
    cornerSlope=[mean(diff(x1(end-10:end-5))) mean(diff(y1(end-10:end-5)))];
    cornerSlope=cornerSlope/norm(cornerSlope);
    perpSlope=[-cornerSlope(2) cornerSlope(1)];
    ln=5:40;
    lnx=xSeq(corner)+perpSlope(1)*ln;
    lny=ySeq(corner)+perpSlope(2)*ln;
    [X0,Y0,I,J] = intersections(xSeq,ySeq,lnx,lny,0); 
    if ~isempty(I)
        I=round(min(I));
        x2e=xSeq(firstPoint:end);
        x2i=[xSeq(firstPoint:end) xSeq(1:I)];
        if I<firstPoint
            x2=[xSeq(firstPoint:end) xSeq(1:I)];
            y2=[ySeq(firstPoint:end) ySeq(1:I)];
        else
            x2=xSeq(firstPoint:I);
            y2=ySeq(firstPoint:I);
        end
    else
        x2=[xSeq(firstPoint:end) xSeq(1:firstPoint-1)];
        y2=[ySeq(firstPoint:end) ySeq(1:firstPoint-1)];
    end
elseif (corner>firstPoint && firstPoint+length(xSeq)-corner<corner-firstPoint)
    x1=[fliplr(xSeq(1:firstPoint)) fliplr(xSeq(corner:end))];
    y1=[fliplr(ySeq(1:firstPoint)) fliplr(ySeq(corner:end))]; 
    cornerSlope=[mean(diff(x1(end-10:end-5))) mean(diff(y1(end-10:end-5)))];
    cornerSlope=cornerSlope/norm(cornerSlope);
    perpSlope=[-cornerSlope(2) cornerSlope(1)];
    ln=5:40;
    lnx=xSeq(corner)+perpSlope(1)*ln;
    lny=ySeq(corner)+perpSlope(2)*ln;
    [X0,Y0,I,J] = intersections(xSeq,ySeq,lnx,lny,0); 
    if ~isempty(I)
        I=round(min(I));
        x2=xSeq(firstPoint:I);
        y2=ySeq(firstPoint:I);
    else
        x2=[xSeq(firstPoint:end) xSeq(1:firstPoint-1)];
        y2=[ySeq(firstPoint:end) ySeq(1:firstPoint-1)];
    end
elseif (corner>firstPoint &&  corner-firstPoint<firstPoint+length(xSeq)-corner) 
    x1=xSeq(firstPoint:corner);
    y1=ySeq(firstPoint:corner);
    cornerSlope=[mean(diff(x1(end-10:end-5))) mean(diff(y1(end-10:end-5)))];
    cornerSlope=cornerSlope/norm(cornerSlope);
    perpSlope=[cornerSlope(2) -cornerSlope(1)];
    ln=5:40;
    lnx=xSeq(corner)+perpSlope(1)*ln;
    lny=ySeq(corner)+perpSlope(2)*ln;
    [X0,Y0,I,J] = intersections(xSeq,ySeq,lnx,lny,0); 
    I=round(min(I));
    if ~isempty(I)
        if firstPoint<I
            x2=[fliplr(xSeq(1:firstPoint)) fliplr(xSeq(I:end))];
            y2=[fliplr(ySeq(1:firstPoint)) fliplr(ySeq(I:end))];
        else
            x2=fliplr(xSeq(I:firstPoint));
            y2=fliplr(ySeq(I:firstPoint));
        end
    else
        x2=[fliplr(xSeq(1:firstPoint-1)) fliplr(xSeq(firstPoint:end))];
        y2=[fliplr(ySeq(1:firstPoint-1)) fliplr(ySeq(firstPoint:end))];
    end
elseif (corner<firstPoint && corner+length(xSeq)-firstPoint<firstPoint-corner)
    x1=[xSeq(firstPoint:end) xSeq(1:corner)];
    y1=[ySeq(firstPoint:end) ySeq(1:corner)];
    cornerSlope=[mean(diff(x1(end-10:end-5))) mean(diff(y1(end-10:end-5)))];
    cornerSlope=cornerSlope/norm(cornerSlope);
    perpSlope=[cornerSlope(2) -cornerSlope(1)];
    ln=5:40;
    lnx=xSeq(corner)+perpSlope(1)*ln;
    lny=ySeq(corner)+perpSlope(2)*ln;
    [X0,Y0,I,J] = intersections(xSeq,ySeq,lnx,lny,0); 
    if ~isempty(I)
        I=round(min(I));
        x2=fliplr(xSeq(I:firstPoint));
        y2=fliplr(ySeq(I:firstPoint));
    else
        x2=[fliplr(xSeq(1:firstPoint-1)) fliplr(xSeq(firstPoint:end))];
        y2=[fliplr(ySeq(1:firstPoint-1)) fliplr(ySeq(firstPoint:end))];
    end
   
end

if L==0
    [newX,newY]=midpoint(x1(end),y1(end),x2(end),y2(end));
    x=[xSeq(firstPoint) newX];
    y=[ySeq(firstPoint) newY];
elseif L~=0  
    previousPoint=[xSeq(firstPoint) ySeq(firstPoint)];
    points=previousPoint';
    thetas=[];
    angDiffs=[];
    widths=[];
    edges=[];
    previousTheta=[];
    done=0;

    while ~done
        done=checkIfDone(x1,y1,x2,y2,previousPoint,edges,L);
        if ~done
            [newPoint,newTheta,angDiff,width,edge]=findNextPoint(x1,y1,x2,y2,previousPoint,previousTheta,L)
            points=[points newPoint'];
            thetas=[thetas newTheta];
            angDiffs=[angDiffs angDiff];
            widths=[widths width];
            edges=[edges edge'];
            previousPoint=newPoint;
            previousTheta=newTheta;
            if length(thetas)~=0
                if angDiffs(end)>2*mean(angDiffs(1:end-1)) || widths(end)>2*mean(widths(1:end-1)) || isempty(newTheta) || isempty(newPoint)
                    done=1;
                end
            end

        end

    end
    x=points(1,:);
    y=points(2,:);
    [newX,newY]=midpoint(x1(end),y1(end),x2(end),y2(end));
    pd=ptDist(x(end),y(end),newX,newY);
    if pd>5 && pd<L
        x=[x newX];
        y=[y newY];
    end
end
