# Supplementary material for: Track-A-Worm 2.0: A Software Suite for Quantifying Properties of C. elegans Locomotion, Bending, Sleep, and Action Potentials
Source: eNeuro. 2025 Aug 13;12(8):ENEURO.0224-25.2025. doi: 10.1523/ENEURO.0224-25.2025 (PMC12393025; doi:10.1523/ENEURO.0224-25.2025)
Supplement: Extended Data 2 — MATLAB codes for the software suite. This folder contains the MATLAB codes of the software. Users can run the software and configure none “standard” hardware with MATLAB (R2021a or later) installed on their computers. Download Extended Data 2, ZIP file. [file eneuro-12-ENEURO.0224-25.2025-s004.zip › Extended Data 2/calibration_DF.m]

 function varargout = calibration_DF(varargin)
% CALIBRATION_DF MATLAB code for calibration_DF.fig
%      CALIBRATION_DF, by itself, creates a new CALIBRATION_DF or raises the existing
%      singleton*.
%
%      H = CALIBRATION_DF returns the handle to a new CALIBRATION_DF or the handle to
%      the existing singleton*.
%
%      CALIBRATION_DF('CALLBACK',hObject,eventData,handles,...) calls the local
%      function named CALLBACK in CALIBRATION_DF.M with the given input arguments.
%
%      CALIBRATION_DF('Property','Value',...) creates a new CALIBRATION_DF or raises the
%      existing singleton*.  Starting from the left, property value pairs are
%      applied to the GUI before calibration_DF_OpeningFcn gets called.  An
%      unrecognized property name or invalid value makes property application
%      stop.  All inputs are passed to calibration_DF_OpeningFcn via varargin.
%
%      *See GUI Options on GUIDE's Tools menu.  Choose "GUI allows only one
%      instance to run (singleton)".
%
% See also: GUIDE, GUIDATA, GUIHANDLES

% Edit the above text to modify the response to help calibration_DF

% Last Modified by GUIDE v2.5 05-Jun-2019 10:06:19

% Begin initialization code - DO NOT EDIT
gui_Singleton = 1;
gui_State = struct('gui_Name',       mfilename, ...
                   'gui_Singleton',  gui_Singleton, ...
                   'gui_OpeningFcn', @calibration_DF_OpeningFcn, ...
                   'gui_OutputFcn',  @calibration_DF_OutputFcn, ...
                   'gui_LayoutFcn',  [] , ...
                   'gui_Callback',   []);
if nargin && ischar(varargin{1})
    gui_State.gui_Callback = str2func(varargin{1});
end

if nargout
    [varargout{1:nargout}] = gui_mainfcn(gui_State, varargin{:});
else
    gui_mainfcn(gui_State, varargin{:});
end
% End initialization code - DO NOT EDIT


% --- Executes just before calibration_DF is made visible.
function calibration_DF_OpeningFcn(hObject, eventdata, handles, varargin)
% This function has no output args, see OutputFcn.
% hObject    handle to figure
% eventdata  reserved - to be defined in a future version of MATLAB
% handles    structure with handles and user data (see GUIDATA)
% varargin   command line arguments to calibration_DF (see VARARGIN)

% Choose default command line output for calibration_DF
handles.output = hObject;

% Update handles structure
guidata(hObject, handles);

% UIWAIT makes calibration_DF wait for user response (see UIRESUME)
% uiwait(handles.figure1);


% --- Outputs from this function are returned to the command line.
function varargout = calibration_DF_OutputFcn(hObject, eventdata, handles) 
% varargout  cell array for returning output args (see VARARGOUT);
% hObject    handle to figure
% eventdata  reserved - to be defined in a future version of MATLAB
% handles    structure with handles and user data (see GUIDATA)

% Get default command line output from handles structure
varargout{1} = handles.output;


% --- Executes on button press in d_connectCamera.
function d_connectCamera_Callback(hObject, eventdata, handles)
% hObject    handle to d_connectCamera (see GCBO)
% eventdata  reserved - to be defined in a future version of MATLAB
% handles    structure with handles and user data (see GUIDATA)

%THIS FUNCTION CONNECTS THE CAMERA AND SETS IT TO THE FRAME 
%try
%     vid = videoinput('hamamatsu', 1); 
%     src = getselectedsource(vid); 
vid = videoinput('hamamatsu', 1); 
src = getselectedsource(vid);
set(vid, 'Timeout', 10) %changed from 30 to 60 to possibly delay the automatic screen 
set(vid, 'FramesPerTrigger', 60);
set(handles.d_connectCamera, 'UserData', vid);
set(vid, 'FrameGrabInterval', 2);
%src.FrameRate = 15;
    
axes(handles.d_videoInput);
frame = getsnapshot(vid);
himage = imshow(frame);
preview(vid, himage); %display live video
hold on
set(himage, 'buttondownfcn', {@click, handles, himage})
set(handles.d_messagesText, 'String', 'Click two points along the calibration slide.');
    
% catch
%     disp(('Failed to connect Hamamatsu Camera'));
%     set(handles.d_messagesText, 'String', 'No Camera Detected');
%     set(hObject, 'Enable', 'on');
%     


function d_brightnessInput_Callback(hObject, eventdata, handles)
% hObject    handle to d_brightnessInput (see GCBO)
% eventdata  reserved - to be defined in a future version of MATLAB
% handles    structure with handles and user data (see GUIDATA)

% Hints: get(hObject,'String') returns contents of d_brightnessInput as text
%        str2double(get(hObject,'String')) returns contents of d_brightnessInput as a double


% --- Executes during object creation, after setting all properties.
function d_brightnessInput_CreateFcn(hObject, eventdata, handles)
% hObject    handle to d_brightnessInput (see GCBO)
% eventdata  reserved - to be defined in a future version of MATLAB
% handles    empty - handles not created until after all CreateFcns called

% Hint: edit controls usually have a white background on Windows.
%       See ISPC and COMPUTER.
if ispc && isequal(get(hObject,'BackgroundColor'), get(0,'defaultUicontrolBackgroundColor'))
    set(hObject,'BackgroundColor','white');
end


function d_exposureInput_Callback(hObject, eventdata, handles)
% hObject    handle to d_exposureInput (see GCBO)
% eventdata  reserved - to be defined in a future version of MATLAB
% handles    structure with handles and user data (see GUIDATA)

% Hints: get(hObject,'String') returns contents of d_exposureInput as text
%        str2double(get(hObject,'String')) returns contents of d_exposureInput as a double


% --- Executes during object creation, after setting all properties.
function d_exposureInput_CreateFcn(hObject, eventdata, handles)
% hObject    handle to d_exposureInput (see GCBO)
% eventdata  reserved - to be defined in a future version of MATLAB
% handles    empty - handles not created until after all CreateFcns called

% Hint: edit controls usually have a white background on Windows.
%       See ISPC and COMPUTER.
if ispc && isequal(get(hObject,'BackgroundColor'), get(0,'defaultUicontrolBackgroundColor'))
    set(hObject,'BackgroundColor','white');
end


% --- Executes on button press in d_disconnectCamera.
function d_disconnectCamera_Callback(hObject, eventdata, handles)
% hObject    handle to d_disconnectCamera (see GCBO)
% eventdata  reserved - to be defined in a future version of MATLAB
% handles    structure with handles and user data (see GUIDATA)
vid = get(handles.d_connectCamera, 'UserData');

if ~isempty(vid)
    stop(vid)
    stoppreview(vid)
    clear vid
    set(handles.d_messagesText, 'String', 'Camera Disconnected')
    set(hObject, 'Value', 1);
end

% --- Executes on button press in d_apply.
function d_apply_Callback(hObject, eventdata, handles)
% hObject    handle to d_apply (see GCBO)
% eventdata  reserved - to be defined in a future version of MATLAB
% handles    structure with handles and user data (see GUIDATA)
try
    vid = get(handles.d_connectCamera, 'UserData');
    src = getselectedsource(vid);
    brightness = round(str2double(get(handles.d_brightnessInput, 'String')));
    exposure = round(str2double(get(handles.d_exposureInput, 'String')));
    set(src, 'Brightness', brightness);
    set(src, 'Exposure', exposure);
catch
    disp(('Attribute Under Revision'))
    set(handles.d_messagesText, 'String', 'Apply Function Unavailable')
    set(hObject, 'Value', 1);
end

function d_lengthInput_Callback(hObject, eventdata, handles)
% hObject    handle to d_lengthInput (see GCBO)
% eventdata  reserved - to be defined in a future version of MATLAB
% handles    structure with handles and user data (see GUIDATA)

% Hints: get(hObject,'String') returns contents of d_lengthInput as text
%        str2double(get(hObject,'String')) returns contents of d_lengthInput as a double


% --- Executes during object creation, after setting all properties.
function d_lengthInput_CreateFcn(hObject, eventdata, handles)
% hObject    handle to d_lengthInput (see GCBO)
% eventdata  reserved - to be defined in a future version of MATLAB
% handles    empty - handles not created until after all CreateFcns called

% Hint: edit controls usually have a white background on Windows.
%       See ISPC and COMPUTER.
if ispc && isequal(get(hObject,'BackgroundColor'), get(0,'defaultUicontrolBackgroundColor'))
    set(hObject,'BackgroundColor','white');
end


% --- Executes on button press in d_done.
function d_done_Callback(hObject, eventdata, handles)
% hObject    handle to d_done (see GCBO)
% eventdata  reserved - to be defined in a future version of MATLAB
% handles    structure with handles and user data (see GUIDATA)

%THIS FUNCTION FINDS THE SCALE OF um PER CAM PIXEL
um_length = str2double(get(handles.d_lengthInput, 'String'));
currentData = get(handles.d_done, 'UserData');
px_x_dist = abs(currentData(2,1) - currentData(1,1));
py_y_dist = abs(currentData(2,2) - currentData(1,2));
px_length = sqrt(px_x_dist^2 + py_y_dist^2);
k = um_length / px_length;  
calibstring = strcat(num2str(k), ' um per cam pixel');
set(handles.d_resultsText, 'String', calibstring);


function click(gcbo, hObject, handles, himage)
p = get(gca, 'CurrentPoint');
p = p(1, 1:2);
plot (p(1), p(2), '.', 'MarkerSize', 12, 'Color', 'r');

data = get(gcbo, 'UserData');
data = [data; p];

if size(data, 1) == 2
    line([data(1,1) data(2,1)], [data(1,2) data(2,2)], 'Color', 'r',...
        'LineWidth', 2, 'Marker', '.', 'MarkerSize', 6)
    hold off
    set(handles.d_done, 'UserData', data);
    set(handles.d_messagesText, 'String',...
        'Enter Calibration Values and Press ''Done''')
    set(himage, 'buttondownfcn', {});
end
set(gcbo, 'UserData', data);
disp(p)


function figure1_CloseRequestFcn(hObject, eventdata, handles)
 
d_disconnectCamera_Callback(handles.d_disconnectCamera, [], handles)
delete(hObject)
