# Supplementary material for: Track-A-Worm 2.0: A Software Suite for Quantifying Properties of C. elegans Locomotion, Bending, Sleep, and Action Potentials
Source: eNeuro. 2025 Aug 13;12(8):ENEURO.0224-25.2025. doi: 10.1523/ENEURO.0224-25.2025 (PMC12393025; doi:10.1523/ENEURO.0224-25.2025)
Supplement: Extended Data 2 — MATLAB codes for the software suite. This folder contains the MATLAB codes of the software. Users can run the software and configure none “standard” hardware with MATLAB (R2021a or later) installed on their computers. Download Extended Data 2, ZIP file. [file eneuro-12-ENEURO.0224-25.2025-s004.zip › Extended Data 2/calibration_gui.m]

 function varargout = calibration_DF(varargin)
% CALIBRATION_DF MATLAB code for calibration_DF.fig
%      CALIBRATION_DF, by itself, creates a new CALIBRATION_DF or raises the existing
%      singleton*.
%
%      H = CALIBRATION_DF returns the handle to a new CALIBRATION_DF or the handle to
%      the existing singleton*.
%
%      CALIBRATION_DF('CALLBACK',hObject,eventData,handles,...) calls the local
%      function named CALLBACK in CALIBRATION_DF.M with the given input arguments.
%
%      CALIBRATION_DF('Property','Value',...) creates a new CALIBRATION_DF or raises the
%      existing singleton*.  Starting from the left, property value pairs are
%      applied to the GUI before calibration_DF_OpeningFcn gets called.  An
%      unrecognized property name or invalid value makes property application
%      stop.  All inputs are passed to calibration_DF_OpeningFcn via varargin.
%
%      *See GUI Options on GUIDE's Tools menu.  Choose "GUI allows only one
%      instance to run (singleton)".
%
% See also: GUIDE, GUIDATA, GUIHANDLES

% Edit the above text to modify the response to help calibration_DF

% Last Modified by GUIDE v2.5 09-Sep-2024 14:31:03

% Begin initialization code - DO NOT EDIT
gui_Singleton = 1;
gui_State = struct('gui_Name',       mfilename, ...
                   'gui_Singleton',  gui_Singleton, ...
                   'gui_OpeningFcn', @calibration_DF_OpeningFcn, ...
                   'gui_OutputFcn',  @calibration_DF_OutputFcn, ...
                   'gui_LayoutFcn',  [] , ...
                   'gui_Callback',   []);
if nargin && ischar(varargin{1})
    gui_State.gui_Callback = str2func(varargin{1});
end

if nargout
    [varargout{1:nargout}] = gui_mainfcn(gui_State, varargin{:});
else
    gui_mainfcn(gui_State, varargin{:});
end
% End initialization code - DO NOT EDIT


% --- Executes just before calibration_DF is made visible.
function calibration_DF_OpeningFcn(hObject, eventdata, handles, varargin)
% This function has no output args, see OutputFcn.
% hObject    handle to figure
% eventdata  reserved - to be defined in a future version of MATLAB
% handles    structure with handles and user data (see GUIDATA)
% varargin   command line arguments to calibration_DF (see VARARGIN)

% Choose default command line output for calibration_DF
handles.output = hObject;

% Update handles structure
guidata(hObject, handles);

% UIWAIT makes calibration_DF wait for user response (see UIRESUME)
% uiwait(handles.figure1);


% --- Outputs from this function are returned to the command line.
function varargout = calibration_DF_OutputFcn(hObject, eventdata, handles) 
% varargout  cell array for returning output args (see VARARGOUT);
% hObject    handle to figure
% eventdata  reserved - to be defined in a future version of MATLAB
% handles    structure with handles and user data (see GUIDATA)

% Get default command line output from handles structure
varargout{1} = handles.output;


% --- Executes on button press in connectCamera.
function connectCamera_Callback(hObject, eventdata, handles)
% hObject    handle to connectCamera (see GCBO)
% eventdata  reserved - to be defined in a future version of MATLAB
% handles    structure with handles and user data (see GUIDATA)

%THIS FUNCTION CONNECTS THE CAMERA AND SETS IT TO THE FRAME 
cameraString= get(handles.cameraName, 'String');
cameraIndex = get(handles.cameraName, 'value');
try
    switch cameraString{cameraIndex}
        case 'ALLIED VISION'
            vid = videoinput('gige', 1, 'Mono8');
            src = getselectedsource(vid);
            set(handles.connectCamera,'UserData', vid);
            src.ExposureAuto = 'Off';
            set(vid, 'Timeout', 30)
            src.ExposureTimeAbs = 5000;
             src.AcquisitionFrameRateAbs = 15;
             axes(handles.win);
            frame = getsnapshot(vid);
            himage = imshow(frame);
            preview(vid, himage); %display live video
            hold on
            set(himage, 'buttondownfcn', {@click, handles, himage})
            %set(handles.messages, 'String', 'Click two points along the calibration slide.');
        case 'HAMAMATSU'
            vid = videoinput('hamamatsu', 1); 
            src = getselectedsource(vid);
            set(vid, 'Timeout', 30) %changed from 30 to 60 to possibly delay the automatic screen 
            set(vid, 'FramesPerTrigger', 60);
            set(handles.connectCamera, 'UserData', vid);
            set(vid, 'FrameGrabInterval', 2);
            axes(handles.win);
            frame = getsnapshot(vid);
            himage = imshow(frame);
            preview(vid, himage); %display live video
            hold on
            set(himage, 'buttondownfcn', {@click, handles, himage})
            %set(handles.messages, 'String', 'Click two points along the calibration slide.');
        case 'TISIMAQ'
            vid = videoinput('tisimaq_r2013_64',1,'RGB24 (1024x768)');
            src = getselectedsource(vid);
            set(vid, 'Timeout', 30);
            set(vid, 'FramesPerTrigger', 60);
            set(handles.connectCamera,'UserData', vid);
            set(vid, 'FrameGrabInterval', 2);
            src.FrameRate = 15;
            axes(handles.win);
            frame = getsnapshot(vid);
            himage = imshow(frame);
            preview(vid, himage); %display live video
            hold on
            set(himage, 'buttondownfcn', {@click, handles, himage})
            %set(handles.messages, 'String', 'Click two points along the calibration slide.');
        case 'Choose Camera...'
            f = msgbox('Choose a camera.');
    end
catch
    disp('Failed to connect camera. Check connections and try again.')
    %set(handles.messages, 'String', 'Can not connect to camera.  Check connections and try again.');
end
set(handles.disconnectCamera,'Enable','on');
set(handles.connectCamera,'Enable','off');


function brightness_Callback(hObject, eventdata, handles)
% hObject    handle to brightnessInput (see GCBO)
% eventdata  reserved - to be defined in a future version of MATLAB
% handles    structure with handles and user data (see GUIDATA)

% Hints: get(hObject,'String') returns contents of brightnessInput as text
%        str2double(get(hObject,'String')) returns contents of brightnessInput as a double


% --- Executes during object creation, after setting all properties.
function brightness_CreateFcn(hObject, eventdata, handles)
% hObject    handle to brightnessInput (see GCBO)
% eventdata  reserved - to be defined in a future version of MATLAB
% handles    empty - handles not created until after all CreateFcns called

% Hint: edit controls usually have a white background on Windows.
%       See ISPC and COMPUTER.
if ispc && isequal(get(hObject,'BackgroundColor'), get(0,'defaultUicontrolBackgroundColor'))
    set(hObject,'BackgroundColor','white');
end


function exposure_Callback(hObject, eventdata, handles)
% hObject    handle to exposureInput (see GCBO)
% eventdata  reserved - to be defined in a future version of MATLAB
% handles    structure with handles and user data (see GUIDATA)

% Hints: get(hObject,'String') returns contents of exposureInput as text
%        str2double(get(hObject,'String')) returns contents of exposureInput as a double


% --- Executes during object creation, after setting all properties.
function exposure_CreateFcn(hObject, eventdata, handles)
% hObject    handle to exposureInput (see GCBO)
% eventdata  reserved - to be defined in a future version of MATLAB
% handles    empty - handles not created until after all CreateFcns called

% Hint: edit controls usually have a white background on Windows.
%       See ISPC and COMPUTER.
if ispc && isequal(get(hObject,'BackgroundColor'), get(0,'defaultUicontrolBackgroundColor'))
    set(hObject,'BackgroundColor','white');
end


% --- Executes on button press in disconnectCamera.
function disconnectCamera_Callback(hObject, eventdata, handles)
% hObject    handle to disconnectCamera (see GCBO)
% eventdata  reserved - to be defined in a future version of MATLAB
% handles    structure with handles and user data (see GUIDATA)
vid = get(handles.connectCamera, 'UserData');

if ~isempty(vid)
    stop(vid)
    stoppreview(vid)
    clear vid
    %set(handles.messages, 'String', 'Camera Disconnected')
    set(hObject, 'Value', 1);
end
set(handles.disconnectCamera,'Enable','off');
set(handles.connectCamera,'Enable','on');

% --- Executes on button press in apply.
function apply_Callback(hObject, eventdata, handles)
% hObject    handle to apply (see GCBO)
% eventdata  reserved - to be defined in a future version of MATLAB
% handles    structure with handles and user data (see GUIDATA)
try
    vid = get(handles.connectCamera, 'UserData');
    src = getselectedsource(vid);
    brightness = round(str2double(get(handles.brightnessInput, 'String')));
    exposure = round(str2double(get(handles.exposureInput, 'String')));
    set(src, 'Brightness', brightness);
    set(src, 'Exposure', exposure);
catch
    disp(('Attribute Under Revision'))
    %set(handles.messages, 'String', 'Apply Function Unavailable')
    set(hObject, 'Value', 1);
end

function length_Callback(hObject, eventdata, handles)
% hObject    handle to length (see GCBO)
% eventdata  reserved - to be defined in a future version of MATLAB
% handles    structure with handles and user data (see GUIDATA)

% Hints: get(hObject,'String') returns contents of length as text
%        str2double(get(hObject,'String')) returns contents of length as a double


% --- Executes during object creation, after setting all properties.
function length_CreateFcn(hObject, eventdata, handles)
% hObject    handle to length (see GCBO)
% eventdata  reserved - to be defined in a future version of MATLAB
% handles    empty - handles not created until after all CreateFcns called

% Hint: edit controls usually have a white background on Windows.
%       See ISPC and COMPUTER.
if ispc && isequal(get(hObject,'BackgroundColor'), get(0,'defaultUicontrolBackgroundColor'))
    set(hObject,'BackgroundColor','white');
end


% --- Executes on button press in done.
function done_Callback(hObject, eventdata, handles)
% hObject    handle to done (see GCBO)
% eventdata  reserved - to be defined in a future version of MATLAB
% handles    structure with handles and user data (see GUIDATA)

%THIS FUNCTION FINDS THE SCALE OF um PER CAM PIXEL
um_length = str2double(get(handles.length, 'String'));
currentData = get(handles.done, 'UserData');
if isempty(currentData)
    f = msgbox('Choose two points along the calibration slide.');
end
px_x_dist = abs(currentData(2,1) - currentData(1,1));
py_y_dist = abs(currentData(2,2) - currentData(1,2));
px_length = sqrt(px_x_dist^2 + py_y_dist^2);
k = um_length / px_length;  
calibstring = strcat(num2str(k));
set(handles.results, 'String', calibstring);


function click(gcbo, hObject, handles, himage)
p = get(gca, 'CurrentPoint');
p = p(1, 1:2);
plot (p(1), p(2), '.', 'MarkerSize', 12, 'Color', 'r');

data = get(gcbo, 'UserData');
data = [data; p];

if size(data, 1) == 2
    line([data(1,1) data(2,1)], [data(1,2) data(2,2)], 'Color', 'r',...
        'LineWidth', 2, 'Marker', '.', 'MarkerSize', 6)
    hold off
    set(handles.done, 'UserData', data);
    %set(handles.messages, 'String',...
        %'Enter Calibration Values and Press ''Done''')
    set(himage, 'buttondownfcn', {});
end
set(gcbo, 'UserData', data);
disp(p)


function figure1_CloseRequestFcn(hObject, eventdata, handles)
 
disconnectCamera_Callback(handles.disconnectCamera, [], handles)
delete(hObject)


% --- Executes on selection change in cameraName.
function cameraName_Callback(hObject, eventdata, handles)
% hObject    handle to cameraName (see GCBO)
% eventdata  reserved - to be defined in a future version of MATLAB
% handles    structure with handles and user data (see GUIDATA)

% Hints: contents = cellstr(get(hObject,'String')) returns cameraName contents as cell array
%        contents{get(hObject,'Value')} returns selected item from cameraName


% --- Executes during object creation, after setting all properties.
function cameraName_CreateFcn(hObject, eventdata, handles)
% hObject    handle to cameraName (see GCBO)
% eventdata  reserved - to be defined in a future version of MATLAB
% handles    empty - handles not created until after all CreateFcns called

% Hint: popupmenu controls usually have a white background on Windows.
%       See ISPC and COMPUTER.
if ispc && isequal(get(hObject,'BackgroundColor'), get(0,'defaultUicontrolBackgroundColor'))
    set(hObject,'BackgroundColor','white');
end


function results_Callback(hObject, eventdata, handles)
% hObject    handle to results (see GCBO)
% eventdata  reserved - to be defined in a future version of MATLAB
% handles    structure with handles and user data (see GUIDATA)

% Hints: get(hObject,'String') returns contents of results as text
%        str2double(get(hObject,'String')) returns contents of results as a double


% --- Executes during object creation, after setting all properties.
function results_CreateFcn(hObject, eventdata, handles)
% hObject    handle to results (see GCBO)
% eventdata  reserved - to be defined in a future version of MATLAB
% handles    empty - handles not created until after all CreateFcns called

% Hint: edit controls usually have a white background on Windows.
%       See ISPC and COMPUTER.
if ispc && isequal(get(hObject,'BackgroundColor'), get(0,'defaultUicontrolBackgroundColor'))
    set(hObject,'BackgroundColor','white');
end


% --- Executes when figure1 is resized.
function figure1_SizeChangedFcn(hObject, eventdata, handles)
% hObject    handle to figure1 (see GCBO)
% eventdata  reserved - to be defined in a future version of MATLAB
% handles    structure with handles and user data (see GUIDATA)
