# Supplementary material for: Track-A-Worm 2.0: A Software Suite for Quantifying Properties of C. elegans Locomotion, Bending, Sleep, and Action Potentials
Source: eNeuro. 2025 Aug 13;12(8):ENEURO.0224-25.2025. doi: 10.1523/ENEURO.0224-25.2025 (PMC12393025; doi:10.1523/ENEURO.0224-25.2025)
Supplement: Extended Data 2 — MATLAB codes for the software suite. This folder contains the MATLAB codes of the software. Users can run the software and configure none “standard” hardware with MATLAB (R2021a or later) installed on their computers. Download Extended Data 2, ZIP file. [file eneuro-12-ENEURO.0224-25.2025-s004.zip › Extended Data 2/callManualCurve.m]

function callManualCurve(handles,hObject)

fixHandles = [handles.fixA,handles.fixB,handles.fixC,handles.fixD,handles.fixE,handles.fixF,handles.fixG,handles.fixH,handles.fixI,handles.fixJ];

overrideData = get(handles.fixA,'UserData');
splineData = get(handles.inputSplinePath,'UserData');
ventralData = get(handles.ventralMessage,'UserData');

frameMatrix = get(handles.frame,'UserData');
topRow = get(handles.topRow,'Value');
framesToDisplay = frameMatrix(topRow:topRow+1,:);

currentFrameNumber = find(fixHandles==hObject);
currentFrameNumber = framesToDisplay(floor((currentFrameNumber-1)/5)+1,mod(currentFrameNumber-1,5)+1);

x = splineData(1:2:end,:); y = splineData(2:2:end,:);

% xSpline & ySpline ARE 1x24 ROW VETCTORS
xSpline = x(currentFrameNumber,:); ySpline = y(currentFrameNumber,:);
xSpline = interp(xSpline,9); ySpline = interp(ySpline,9);
xSpline = xSpline(1:5:end); ySpline = ySpline(1:5:end);

xySpline = [xSpline' ySpline'];

ventralDir = ventralData(currentFrameNumber);

pointsSelected = manualCurve_gui(xSpline,ySpline);

pointsSelectedIndices = NaN([1 size(pointsSelected,1)]);

for i=1:size(pointsSelected,1)
   pointsSelectedIndices(i) = findClosestPoint(pointsSelected(i,1),pointsSelected(i,2),xSpline,ySpline);
end

pointsSelectedIndices = sort(pointsSelectedIndices)';

% CREATE Nx2 LIST OF SEGMENTS, WITH START POINTS AND END POINTS FROM pointsSelectedIndices
pointsSelectedIndices = [pointsSelectedIndices(1:end-1),pointsSelectedIndices(2:end)];


% CONVERT SELECTION DATA TO INDICES NORMALIZED TO CURVE xSpline,ySpline (RANGE [1,24])
% for i=1:size(pointsSelected,1)
%    pointsSelectedIndices(i) = findClosestPoint(pointsSelected(i,1),pointsSelected(i,2),xSpline,ySpline);
% end
% 
% pointsSelectedIndices = fliplr(pointsSelectedIndices);
% 
% pointsSelectedIndicesChange = diff(pointsSelectedIndices)>0;
% 
% % ANY POINTS NOT IN INCREASING ORDER ARE DISCARDED
% for i=1:length(pointsSelectedIndicesChange)
%     if ~pointsSelectedIndicesChange(i)
%         pointsSelectedIndices(i+1) = NaN;
%     end   
% end

% CREATE Nx2 LIST OF SEGMENTS, WITH START POINTS AND END POINTS FROM pointsSelectedIndices
% pointsSelectedIndices = pointsSelectedIndices(~isnan(pointsSelectedIndices));
% pointsSelectedIndices = [pointsSelectedIndices(1:end-1)',pointsSelectedIndices(2:end)'];

% LENGTH OF WORM
L = pathLength(xSpline,ySpline);

rPrime = NaN([1 size(pointsSelectedIndices,1)]);
circlevdDirs = cell(length(pointsSelectedIndices),1);
wormCircles = cell(length(pointsSelectedIndices),1);
wormCircleCenters = cell(length(pointsSelectedIndices),1);

newPointsSelectedIndices = cell([1 length(pointsSelectedIndices)]);

for i=1:length(pointsSelectedIndices(:,1))
    
    segStart = pointsSelectedIndices(i,1);
    segEnd = pointsSelectedIndices(i,2);
    
    segmentPoints = segStart:segEnd;
    
    xSeg = xSpline(segmentPoints);
    ySeg = ySpline(segmentPoints);
    
    xySeg = [xSeg' ySeg'];
    
    circle = CircleFitByKasa(xySeg);
    a = circle(1); b = circle(2); r = circle(3);
    
    rL = r/L;
    wL = pathLength(xSeg,ySeg);
    
    if rL>0.01 && rL<.8 && wL>3
        
        if isClockwise(xSeg,ySeg) && ventralDir==1
%           DORSAL
            circlevdDirs{i} = -1;
        elseif isClockwise(xSeg,ySeg) && ventralDir==2
%           VENTRAL
            circlevdDirs{i} = 1;
        elseif ~isClockwise(xSeg,ySeg) && ventralDir==1
%           VENTRAL
            circlevdDirs{i} = 1;
        elseif ~isClockwise(xSeg,ySeg) && ventralDir==2
%           DORSAL
            circlevdDirs{i} = -1;
        elseif ventralDir==0
            circlevdDirs{i} = 0;
        end
        
        rPrime(i) = rL;
        
        thetas = 0:.05:2*pi;
        cx = a+r*cos(thetas);
        cy = b+r*sin(thetas);
        
        wormCircles{i} = [cx' cy'];
        wormCircleCenters{i} = [a b];
        
        newPointsSelectedIndices{i} = [segStart,segEnd];
        
    end
end

% DISCARD ANY MISSING CELLS DUE TO UNUSED WORM SEGMENTS
circlevdDirs = circlevdDirs(~cellfun('isempty',circlevdDirs));
wormCircles = wormCircles(~cellfun('isempty',wormCircles));
wormCircleCenters = wormCircleCenters(~cellfun('isempty',wormCircleCenters));

pointsSelectedIndices = newPointsSelectedIndices(~cellfun('isempty',newPointsSelectedIndices))';
pointsSelectedIndices = cell2mat(pointsSelectedIndices);

circlevdDirs = cell2mat(circlevdDirs)';

rLInverses = rPrime.^-1;

curvature = rLInverses;

overrideRow = [{currentFrameNumber} {curvature} {circlevdDirs} {xySpline} {pointsSelectedIndices} {wormCircles} {wormCircleCenters}];

if ~isempty(overrideData)
    overridenFrames = [overrideData{:,1}];
else
    overridenFrames = [];
end

% IF NEW OVERRIDE IS PERFORMED, ADD TO OVERRIDE LIST AND SORT
if ~ismember(currentFrameNumber,overridenFrames)
    
    overrideData = [overrideData;overrideRow];
    overrideData = sortrows(overrideData,1);
    
% OTHERWISE REPLACE THE EXISTING OVERRIDE OF THE FRAME
else
    
    overrideRowNumber = find(overridenFrames==currentFrameNumber);
    overrideData = [[overrideData{1:overrideRowNumber-1,:}];overrideRow;[overrideData{overrideRowNumber+1:end,:}]];
    
end

set(handles.fixA,'UserData',overrideData);
