# Supplementary material for: Track-A-Worm 2.0: A Software Suite for Quantifying Properties of C. elegans Locomotion, Bending, Sleep, and Action Potentials
Source: eNeuro. 2025 Aug 13;12(8):ENEURO.0224-25.2025. doi: 10.1523/ENEURO.0224-25.2025 (PMC12393025; doi:10.1523/ENEURO.0224-25.2025)
Supplement: Extended Data 2 — MATLAB codes for the software suite. This folder contains the MATLAB codes of the software. Users can run the software and configure none “standard” hardware with MATLAB (R2021a or later) installed on their computers. Download Extended Data 2, ZIP file. [file eneuro-12-ENEURO.0224-25.2025-s004.zip › Extended Data 2/camera_gui.m]

function varargout = camera_gui(varargin)
 
gui_Singleton = 1;
gui_State = struct('gui_Name',       mfilename, ...
                   'gui_Singleton',  gui_Singleton, ...
                   'gui_OpeningFcn', @camera_gui_OpeningFcn, ...
                   'gui_OutputFcn',  @camera_gui_OutputFcn, ...
                   'gui_LayoutFcn',  [] , ...
                   'gui_Callback',   []);
if nargin && ischar(varargin{1})
    gui_State.gui_Callback = str2func(varargin{1});
end
 
if nargout
    [varargout{1:nargout}] = gui_mainfcn(gui_State, varargin{:});
else
    gui_mainfcn(gui_State, varargin{:});
end
 
function camera_gui_OpeningFcn(hObject, eventdata, handles, varargin)
 
handles.output = hObject;
guidata(hObject, handles);
 
function varargout = camera_gui_OutputFcn(hObject, eventdata, handles)
 
varargout{1} = handles.output;
 
function connectCamera_Callback(hObject, eventdata, handles)
 
set(hObject,'Enable','off');
set(handles.messages,'String',('Connecting'));
 
% deviceInfo = imaqhwinfo('tisimaq_r2013_64');
% deviceInfo = deviceInfo.DeviceInfo;
% deviceInfo = deviceInfo.SupportedFormats;
%
% for i=1:length(deviceInfo)
%     disp(deviceInfo{i});
% end
 
% THE IMAGE SOURCE CAMERA, LOWRES
%vid = videoinput('tisimaq_r2013_64',1,'RGB24 (640x480) [2x Skipping]');
 
try
%     
%     THE IMAGING SOURCE CAMERA, FULL RES
    cameraString = get(handles.cameraName, 'String');
    cameraIndex = get(handles.cameraName, 'Value');
    switch cameraString{cameraIndex}
        case 'ALLIED VISION'
            disp('yes')
            vid = videoinput('gige', 1, 'Mono8');
            src = getselectedsource(vid);
            src.ExposureAuto = 'Off';
            
            expoSet= get(handles.expoSet,'String'); 
            src.ExposureTimeAbs = str2double(expoSet)*1000;
            %src.GainAuto = Off;
            src.Gain=0;
            src.AcquisitionFrameRateAbs = 15;
            %src.Gain = 25;
    
        case 'HAMAMATSU W/ IMAGE SPLITTER'
            vid = videoinput('hamamatsu', 1, 'MONO16_2048x2048_FastMode');
            src = getselectedsource(vid);
           % set(src, 'ExposureTime' , 1/30);
        case 'HAMAMATSU'
            vid = videoinput('hamamatsu', 1, 'MONO16_2048x2048_FastMode'); 
            src = getselectedsource(vid); 
            src.ExposureTimeControl = 'normal';
            set(src,'ExposureTime',1/25);
%         case 'TISIMAQ'
%             vid = videoinput('tisimaq_r2013_64',1,'RGB24 (1024x768)');
%             src = getselectedsource(vid); 
%             set(src,'FrameRate',25);
%             set(src, 'ExposureAuto', 'Off');
        case 'Choose Camera...'
            msg = msgbox('Choose a camera.');
    end
   
     
    % BRIGHTNESS CODE NOT IN USE FOR THIS CAMERA
    % brightness = round(str2double(get(handles.brightness,'String')));
    % set(src,'Brightness',brightness);
% % ADDED THIS PART
% triggerconfig(vid,'manual');
% set(vid,'LoggingMode','memory')
% set(src,'FrameRate',15)
% set(vid,'TimeOut',30)
% set(handles.connectCamera,'UserData',vid);
% brightness=round(str2double(get(handles.brightness,'String')));
% exposure=round(str2double(get(handles.exposure,'String')));
% framerate=get(handles.fps,'Value');
% switch framerate
%     case 1
%         FrameGrabInterval=1;
%         FramesPerTrigger=15;
%     case 2
%         FrameGrabInterval=3;
%         FramesPerTrigger=5;
%     case 3
%         FrameGrabInterval=5;
%         FramesPerTrigger=3;
%     case 4
%         FrameGrabInterval=15;
%         FramesPerTrigger=1;
% end
% set(src,'Brightness',brightness);
% set(src,'AutoExposure',exposure);
% set(src,'FrameRate','15');
% set(vid,'FrameGrabInterval',FrameGrabInterval)
% set(vid,'FramesPerTrigger',FramesPerTrigger)
% % END ADDED PART 8/27/2019
    % SET FPS TO 25 FOR PREVIEW -- OTHERWISE SYSTEM WILL LAG DUE TO HIGH
    % BANDWITH FROM CAMERA
    if cameraString{cameraIndex} == "ALLIED VISION"
        set(src,'AcquisitionFrameRateAbs', 25);
    else
        set(src,'FrameRate',25);
    end
    set(handles.connectCamera,'UserData',vid);
    
    % CREATE PREVIEW IN WINDOW FRAME
    axes(handles.win);
    hImage = imshow(getsnapshot(vid));
    preview(vid,hImage);
     
    % SIGNAL CAMERA IS CONNECTED
    set(handles.cameraStatus,'ForegroundColor','g');
    set(handles.messages,'String',('Camera Connected'));
     
    set(hObject,'Enable','off');
    set(handles.disconnectCamera,'Enable','on');
     
    % if isempty(readyToRecord(handles))
    %     set(handles.start,'Enable','on');
    % else
    %     set(handles.start,'Enable','off');
    % end
 
catch
     
    disp(('Failed to connect camera'));
    set(handles.messages,'String',('No camera detected'));
    set(hObject,'Enable','on');
     
end
 
function connectStage_Callback(hObject, eventdata, handles)
 
stageButtons = [handles.up,handles.left,handles.right,handles.down,handles.bigup,handles.bigleft,handles.bigright,handles.bigdown,handles.centerStage];
 
set(hObject,'Enable','off');
 
% COUNTER FOR CONNECTION ATTEMPTS
attemptsRemaining = 3;
 
% INDICATOR IF STAGE IS CONNECTED
stageConnected = 0;
 
% CONNECTION CODE

% if isempty(ports)
%     %warndlg('No stage is connected','Stage connection','modal');
%     obj.serial_com.String = 'NO COM';
% else
%     obj.serial_com.String = ports;
%     obj.serial_com.Value = 2;
% end
comPort = ['COM',get(handles.comPort,'String')];
stage = serial(comPort, 'BaudRate', 9600, 'Terminator', 'CR');
set(stage, 'ReadAsyncMode', 'manual');

%% niu
try
    fopen(stage);
    set(handles.connectStage,'UserData',stage);
    set(handles.messages,'String','Connecting');
    set(handles.messages,'String','Stage Connected');
    set(handles.stageStatus,'ForegroundColor','g');
    stageConnected = 1;
    % fprintf(stage,'SMS,100');
    % fprintf(stage,'SAS,100');
    fprintf(stage,'SMS,20');
    fprintf(stage,'BLZH,0');
    set(hObject,'Enable','off');
    set(handles.disconnectStage,'Enable','on');
    
    for i=1:length(stageButtons)
        set(stageButtons(i),'Enable','on');
    end
catch ME
    % Catch the error if fopen() fails and display the message in a msgbox
    %errorMessage = ME.message;  % Extract the error message
    %msgbox(errorMessage, 'COM Port Error', 'error');  % Show error in a message box
end
             
     
 
%{
while attemptsRemaining>0 && ~stageConnected
 
    try 
        
        fopen(stage);
        
        set(handles.connectStage,'UserData',stage)
        set(handles.messages,'String','Connecting')
         
        pause(3)
         
%         TEST STAGE OUTPUT
        fprintf(stage,'$');
        out = fscanf(stage);
         
        %if str2double(out)==0
         if isempty(out)     
            set(handles.messages,'String','Stage Connected');
            set(handles.stageStatus,'ForegroundColor','g');
            stageConnected = 1;
            % fprintf(stage,'SMS,100');
            % fprintf(stage,'SAS,100');
            fprintf(stage,'SMS,20');
            fprintf(stage,'BLZH,0');
            set(hObject,'Enable','off');
            set(handles.disconnectStage,'Enable','on');
             
            % if isempty(readyToRecord(handles))
            %     set(handles.start,'Enable','on');
            % else
            %     set(handles.start,'Enable','off');
            % end
             
            for i=1:length(stageButtons)
                set(stageButtons(i),'Enable','on');
            end
             
            drawnow
 
        elseif attemptsRemaining>0
             
            disp('Stage output mismatch. Reattempting connection...')
            attemptsRemaining = attemptsRemaining-1;
             
        else
             
            disp('Stage output mismatch');
            attemptsRemaining = attemptsRemaining-1;
             
        end
         
    catch
 
        disp('Crash during connection phase detected.')
        attemptsRemaining = attemptsRemaining-1;
         
    end
     
end 
%}
new = get(handles.connectStage,'UserData');
if ~stageConnected
     
%     ATTEMPT TO CLOSE ANY COM PORTS
    try  
        fclose(instrfind);
    catch
    end
         
    clear stage
     
    set(hObject,'Enable','on');
     
    msgbox('Please Check Connections--Stage Not Detected.  See Matlab Command Window for Debug.');
    set(handles.messages,'String','Stage not connected');
     
end
% calib = str2double(get(handles.calib,'String'));
% if isempty(calib)
%      
%     pause(.5);
%     flashBox('g',handles.calib);
%      
%     if isempty(readyToRecord(handles))
%         set(handles.start,'Enable','on');
%     else
%         set(handles.start,'Enable','off');
%     end
     
% else
%      
%     pause(.5);
%     flashBox('r',handles.calib);
%      
%     set(handles.start,'Enable','off');
%      
% end 
 
function disconnectCamera_Callback(hObject, eventdata, handles)
 
vid = get(handles.connectCamera,'UserData');
 
stop(vid)
stoppreview(vid)
 
clear vid
 
set(handles.connectCamera,'UserData',[]);
 
set(handles.cameraStatus,'ForegroundColor','r')
set(handles.messages,'String','Camera Disconnected')
 
set(hObject,'Enable','off');
set(handles.connectCamera,'Enable','on');
 
set(handles.start,'Enable','off');
 
function disconnectStage_Callback(hObject, eventdata, handles)
 
stageButtons = [handles.up,handles.left,handles.right,handles.down,handles.bigup,handles.bigleft,handles.bigright,handles.bigdown,handles.centerStage];
 
stage = get(handles.connectStage,'UserData');
 
fclose(stage);
status = stage.Status;
 
if strcmp(status,'closed')
     
    clear stage
     
    set(handles.connectStage,'UserData',[]);
     
    set(handles.messages,'String','Stage Disconnected')
    set(handles.stageStatus,'ForegroundColor','r')
     
    set(hObject,'Enable','off');
    set(handles.connectStage,'Enable','on');
     
    set(handles.start,'Enable','off');
     
    for i=1:length(stageButtons)
        set(stageButtons(i),'Enable','off');
    end
     
    drawnow
     
else
     
    msgbox('Could Not Disconnect.  See MATLAB Command Window for Debug.')
     
end
 
function comPort_Callback(hObject, eventdata, handles)
 
function comPort_CreateFcn(hObject, eventdata, handles)
 
if ispc && isequal(get(hObject,'BackgroundColor'), get(0,'defaultUicontrolBackgroundColor'))
    set(hObject,'BackgroundColor','white');
end
 
function framerate_Callback(hObject, eventdata, handles)
r=get(handles.framerate,'value');
setappdata(0,'rate',r)

 
function framerate_CreateFcn(hObject, eventdata, handles)
 
if ispc && isequal(get(hObject,'BackgroundColor'), get(0,'defaultUicontrolBackgroundColor'))
    set(hObject,'BackgroundColor','white');
end
 
function rectime_Callback(hObject, eventdata, handles)
 
function rectime_CreateFcn(hObject, eventdata, handles)
 
if ispc && isequal(get(hObject,'BackgroundColor'), get(0,'defaultUicontrolBackgroundColor'))
    set(hObject,'BackgroundColor','white');
end
 
function noVentral_Callback(hObject, eventdata, handles)
 
val=get(hObject,'Value');
 
if val==1
    set(handles.ventralLeft,'Value',0);
    set(handles.ventralRight,'Value',0);
elseif val==0
    set(handles.noVentral,'Value',1);
end
 
function ventralLeft_Callback(hObject, eventdata, handles)
 
val=get(hObject,'Value');
 
if val==1
    set(handles.ventralRight,'Value',0);
    set(handles.noVentral,'Value',0);
elseif val==0
    set(handles.noVentral,'Value',1);
end
 
function ventralRight_Callback(hObject, eventdata, handles)
 
val=get(hObject,'Value');
 
if val==1
    set(handles.ventralLeft,'Value',0);
    set(handles.noVentral,'Value',0);
elseif val==0
    set(handles.noVentral,'Value',1);
end
 
function enableStage_Callback(hObject, eventdata, handles)
 
function tifPath_Callback(hObject, eventdata, handles)
 
tifPath = get(hObject,'String');
 
if ~isempty(tifPath)
     
    pause(.5);
    flashBox('g',handles.tifPath);
     
    if isempty(readyToRecord(handles))
        set(handles.start,'Enable','on');
    else
        set(handles.start,'Enable','off');
    end
     
else
     
    pause(.5);
    flashBox('r',handles.tifPath);
     
    set(handles.start,'Enable','off');
     
end
 
function tifPath_CreateFcn(hObject, eventdata, handles)
 
if ispc && isequal(get(hObject,'BackgroundColor'), get(0,'defaultUicontrolBackgroundColor'))
    set(hObject,'BackgroundColor','white');
end
 
function browse_Callback(hObject, eventdata, handles)
set(handles.start,'Enable','on');
comp=computer;
 
if ~strcmp(comp,'PCWIN64') && ~strcmp(comp,'PCWIN32')
    slash='/';
else
    slash='\';
end
 
persistent lastPathname
 
if ~isnumeric(lastPathname)
    pathname = uigetdir(lastPathname);
else
    pathname = uigetdir();
end
 
if ~isnumeric(pathname)
     
    set(handles.tifPath,'String',pathname)
    lastPathname = pathname;
     
end
% calib = str2double(get(handles.calib,'String'));
% if isempty(calib)
%      
%     pause(.5);
%     flashBox('g',handles.calib);
%      
%     if isempty(readyToRecord(handles))
%         set(handles.start,'Enable','on');
%     else
%         set(handles.start,'Enable','off');
%     end
     
% else
%      
%     pause(.5);
%     flashBox('r',handles.calib);
%      
%     set(handles.start,'Enable','off');
%      
% end 
% if isempty(readyToRecord(handles))
%     set(handles.start,'Enable','on');
% else
%     set(handles.start,'Enable','off');
% end
 
function trackingThreshold_Callback(hObject, eventdata, handles)
 
function trackingThreshold_CreateFcn(hObject, eventdata, handles)
 
if ispc && isequal(get(hObject,'BackgroundColor'), get(0,'defaultUicontrolBackgroundColor'))
    set(hObject,'BackgroundColor','white');
end
 
function calib_Callback(hObject, eventdata, handles)
calib = str2double(get(handles.calib,'String')); 
if isnan(calib)
        flashBox('r',handles.calib);
        set(handles.start,'Enable','off');
%         set(handles.forceStop,'Enable','on');
elseif ~isnan(calib)
        flashBox('g',handles.calib);
        set(handles.start,'Enable','on');
%         set(handles.forceStop,'Enable','off');
end


% if isempty(calib)
%      
%     pause(.5);
%     flashBox('g',handles.calib);
%      
%     if isempty(readyToRecord(handles))
%         set(handles.start,'Enable','on');
%     else
%         set(handles.start,'Enable','off');
%     end
%      
% else
%      
%     pause(.5);
%     flashBox('r',handles.calib);
%      
%     set(handles.start,'Enable','off');
%      
% end

% if ~isempty(calib)
%      
%     pause(.5);
%     flashBox('g',handles.calib);
%      
%     if isempty(readyToRecord(handles))
%         set(handles.start,'Enable','on');
%     else
%         set(handles.start,'Enable','off');
%     end
%      
% else
%      
%     pause(.5);
%     flashBox('r',handles.calib);
%      
%     set(handles.start,'Enable','off');
%      
% end
 
function calib_CreateFcn(hObject, eventdata, handles)
 
if ispc && isequal(get(hObject,'BackgroundColor'), get(0,'defaultUicontrolBackgroundColor'))
    set(hObject,'BackgroundColor','white');
end
 
function start_Callback(hObject, eventdata, handles)
 
set(hObject,'Enable','off');
set(handles.forceStop,'Enable','on');
 
comp=computer;
if ~strcmp(comp,'PCWIN64') && ~strcmp(comp,'PCWIN32')
    slash='/';
else
    slash='\';
end
 
set(handles.forceStop,'UserData',[]);

% MAKE IMAGE DIRECTORY IF NOT ALREADY EXISTENT
tifPath = get(handles.tifPath,'String');
mkdir(tifPath);
 
% GET TRACKING SETTINGS
calib = str2double(get(handles.calib,'String'));

if isnan(calib)
        msgbox('Enter a calibration value.');
        return;

%         set(handles.forceStop,'Enable','on');
% elseif ~isempty(calib) && ~isnan(calib)
%         set(handles.start,'Enable','on');
%         set(handles.forceStop,'Enable','off');
end
% if isempty(calib)
%      
%     pause(.5);
%     flashBox('g',handles.calib);
%      
%     if isempty(readyToRecord(handles))
%         set(handles.start,'Enable','on');
%     else
%         set(handles.start,'Enable','off');
%     end
%      
% else
%      
%     pause(.5);
%     flashBox('r',handles.calib);
%      
%     set(handles.start,'Enable','off');
%      
% end
%if isempty(calib)
    %mes=msgbox('Enter Calibration.');
    %set(handles.forceStop,'Enable','off'); 
%end
    %set(handles.forceStop,'Enable','on');
trackingThreshold = str2double(get(handles.trackingThreshold,'String'));
 
% GET PRE-MADE VIDEO & STAGE OBJECTS
vid = get(handles.connectCamera,'UserData');
stage = get(handles.connectStage,'UserData');
 
src = getselectedsource(vid);
 
% FIND CENTER OF IMAGE FOR CENTERING STAGE
try
    res = get(vid,'VideoResolution');
catch 
    res = [728, 544];
end
cameraString = get(handles.cameraName, 'String');
cameraIndex = get(handles.cameraName, 'Value');
   switch cameraString{cameraIndex}
       case 'HAMAMATSU W/ IMAGE SPLITTER'
           centerOfImage = [1536, 1024];
       case 'HAMAMATSU'
           centerOfImage = [1024,1024];
       case 'TISIMAQ'
           centerOfImage = .5*res;
       case 'ALLIED VISION'
           centerOfImage  = .5*res;
       case 'Choose Camera...'
           mes = msgbox('Choose a camera.');
    end
% GET RECORDING SETTTINGS
rectime = get(handles.rectime,'String'); rectime=str2double(rectime);
framerate = get(handles.framerate,'Value');
 
switch framerate
     
    case 1
        framerate = 15;
    case 2
        framerate = 5;
    case 3
        framerate = 3;
    case 4
        framerate = 1;
end
 
% PREALLOCATE DISPLACEMENT VALUES
dx = zeros(rectime,1);
dy = zeros(rectime,1);
 
% PREPARE WINDOW FOR VIDEO
try
    stoppreview(vid);
catch
    closePreview(vid);
end
axes(handles.win);
 
% CHOOSE APPROPRIATE TIME INTERVAL FOR UPDATING PROGRESS BAR
if rectime>=60
    progressIncrement = rectime/20;
elseif rectime<10
    progressIncrement = rectime/5;
else
    progressIncrement = rectime/10;
end
 
nextProgressMark = progressIncrement;
 
% GET DAQ SEQUENCES
useSequence = get(handles.useSequence,'Value');
mydaq = get(handles.connectdaq,'UserData');
 
% CODE FOR PREPARING DAQ SEQUENCE
if ~isempty(mydaq) && useSequence
     
    ch1 = get(handles.ch1,'Value');
    ch2 = get(handles.ch2,'Value');
    ch3 = get(handles.ch3,'Value');
     
    seq1 = get(handles.sequence1,'UserData');
    seq2 = get(handles.sequence2,'UserData');
    seq3 = get(handles.sequence3,'UserData');
     
    rpt1 = str2double(get(handles.repeat1,'String'));
    rpt2 = str2double(get(handles.repeat2,'String'));
    rpt3 = str2double(get(handles.repeat3,'String'));
 
    if ch1
        seq1 = processSequence(seq1,rpt1,rectime);
    else
        seq1 = processSequence('0',1,rectime);
    end
     
    if ch2
        seq2 = processSequence(seq2,rpt2,rectime);
    else
        seq2 = processSequence('0',1,rectime);
    end
 
    if ch3
        seq3 = processSequence(seq3,rpt3,rectime);
    else
        seq3 = processSequence('0',1,rectime);
    end
 
    seqs = [{seq1};{seq2};{seq3}];
     
else
    seqs = [];
end
 
% DISABLE STAGE IF IN TESTING MODE
enableStage = get(handles.enableStage,'Value');
 
set(handles.messages,'String','Recording: 0% complete');
 
% SET VIDEO OBJECT SETTINGS FOR RECORDING
triggerconfig(vid,'manual');
set(vid, 'LoggingMode', 'memory', 'TimeOut', Inf, 'TriggerRepeat', rectime-1);
vid.FramesPerTrigger = framerate;
cameraString = get(handles.cameraName, 'String');
cameraIndex = get(handles.cameraName, 'Value');
switch cameraString{cameraIndex}
    case 'HAMAMATSU W/ IMAGE SPLITTER'
        src.ExposureTime = 1/framerate;
    case 'HAMAMATSU'
        src.ExposureTime = 1/framerate; 
    case 'TISIMAQ'
        set(src,'FrameRate',framerate);
    case 'ALLIED VISION'
        src.AcquisitionFrameRateAbs = framerate;
end
disp('Starting video logging');
 
start(vid);
 
% BEGIN STOPWATCH FOR TIME VERIFICATION
%testingTime = tic;
 
for i=1:rectime
     
%     UPDATE PROGRESS MESSAGE IF NEXT INTERVAL IS REACHED
    if i>=nextProgressMark
         
        set(handles.messages,'String',['Recording: ' num2str(round(nextProgressMark/rectime*100)) '% complete']);
        nextProgressMark = nextProgressMark+progressIncrement;
         
    end
     
%     OUTPUT SEQUENCE IF DAQ IS SET UP
    if ~isempty(seqs)
         
        state1 = str2double(seqs{1}(i));
        state2 = str2double(seqs{2}(i));
        state3 = str2double(seqs{3}(i));
        outputString = [state1 state2 state3];
        mydaq.write(outputString);
         
    end
    
    
    trigger(vid);
    
    

    % wait(vid,30,'logging')
%     CREATE BINARY FILES TO WRITE IMAGE AND TIME DATA TO
    tempFramesFile = [tifPath slash 'tempFrameFile_' num2str(i) '.bi'];
    tempFramesFile = fopen(tempFramesFile,'w');
    
    tempTimesFile = [tifPath slash 'tempTimesFile_' num2str(i) '.bi'];
    tempTimesFile = fopen(tempTimesFile,'w');
%     COLLECT DATA 
    [f,t] = getdata(vid);
    %disp(size(f(:,:,1,end)));
%     WRITE IMAGE AND TIME DATA
    fwrite(tempFramesFile,f,'uint8'); fwrite(tempTimesFile,t,'double');
    %disp(tempFramesFile);
%     BINARIZE LAST FRAME OF COLLECTED RECORDING
     lastframe = f(:,:,1,end);
%     figure;
%     imshow(lastframe);
%     lastframe = imresize(lastframe,.5);
    lastframeBinary = imbinarize(lastframe,trackingThreshold/255);
     %   x = lastframe(1:2048, 800:2048);
   %     FIND CENTROID OF BINARIZED IMAGE (IF REGIONS EXIST)
   switch cameraString{cameraIndex}
        case 'TISIMAQ'
            cogValue = regionprops(1-lastframeBinary,lastframe,'WeightedCentroid');
  
            try
                cogValue = cogValue.WeightedCentroid;
            catch
                cogValue = centerOfImage;
            end
             
  
        %     SHOW LAST FRAME, BINARIZED IF SELECTED
            if get(handles.showThresh,'Value')
  
                imshow(lastframeBinary)
                hold on
                plot(cogValue(1),cogValue(2),'r*');
                hold off
  
            else
  
                imshow(f(:,:,1,end))
  
            end
            displacement = -calib*(centerOfImage-cogValue);
       case 'HAMAMATSU'
            cogValue = regionprops(1-lastframeBinary,lastframe,'WeightedCentroid');
  
            try
                cogValue = cogValue.WeightedCentroid;
            catch
                cogValue = centerOfImage;
            end
             
  
        %     SHOW LAST FRAME, BINARIZED IF SELECTED
            if get(handles.showThresh,'Value')
  
                imshow(lastframeBinary)
                hold on
                plot(cogValue(1),cogValue(2),'r*');
                hold off
  
            else
  
                imshow(f(:,:,1,end))
  
            end
            displacement = -calib*(centerOfImage-cogValue);
        case 'HAMAMATSU W/ IMAGE SPLITTER'
             
            cogValue = splitimage(x);
            if get(handles.showThresh,'Value')
  
                imshow(lastframeBinary)
                hold on
                plot(cogValue(1),cogValue(2),'r*');
                hold off
  
            else
  
                imshow(f(:,:,1,end))
  
            end
            displacement = calib*(centerOfImage-cogValue);
        case 'ALLIED VISION'
           cogValue = regionprops(1-lastframeBinary,lastframe,'WeightedCentroid');
  
            try
                cogValue = cogValue.WeightedCentroid;
            catch
                cogValue = centerOfImage;
            end
             
  
        %     SHOW LAST FRAME, BINARIZED IF SELECTED
            if get(handles.showThresh,'Value')
  
                imshow(lastframeBinary)
                hold on
                plot(cogValue(1),cogValue(2),'r*');
                hold off
  
            else
  
                imshow(f(:,:,1,end))
  
            end
            displacement = -calib*(centerOfImage-cogValue);
    end
%     FIND DISPLACEMENT IN px, CONVERT TO um
%     IF X<0, MOVE LEFT; >0, MOVE RIGHT
%     IF Y<0, MOVE DOWN; >0, MOVE UP
 %   displacement = calib*(centerOfImage-cogValue);
 
%     MOVE STAGE BY DISPLACEMENT AND SAVE VALUES
    moveRelative(stage,-displacement(1),-displacement(2),enableStage);
    disp(['Moved ' num2str(displacement(1)) ',' num2str(displacement(2))]);
    dx(i)=displacement(1);
    dy(i)=displacement(2);
     
%     IF STOP HAS BEEN PUSHED, END RECORDING
    stop = get(handles.forceStop,'UserData');
     
    if stop
         
        set(handles.messages,'String','Cancelling... Please Wait');
        pause(2);
        disconnectCamera_Callback(handles.disconnectCamera,[],handles);
        set(handles.messages,'String','Cancelled.');
         
        set(hObject,'Enable','on')
        set(handles.forceStop,'Enable','off');
         
        return
         
    end
    if i==1
        tic;
    end
    if i==rectime
        toc;
    end
    
%     CLOSE BINARY FILES;
  fclose(tempFramesFile); fclose(tempTimesFile);
    
end

%testingTime = toc(testingTime);
% DO NOT REMOVE - NECESSARY TO PREVENT BINARY FILES FROM BEING LEFT OPEN ON
% LONG RECORDINGS

fclose('all');
 
% DISPLAY VERIFICATION TIME
%testingTime = toc(testingTime); 
set(handles.messages,'String','Recording: 100% complete');
 
set(handles.forceStop,'Enable','off');
 
% IF DAQ IS CONNECTED, TURN OFF LIGHTS
if ~isempty(seqs)
     
    outputString = [0 0 0];
    mydaq.write(outputString);
     
end
             
pause(1)
 
% FIND SELECTED VENTRAL SIDE, AND FIND CORRESPONDING FILE NAME PREFIX
vd=[0 0 0];
vd(1)=get(handles.ventralRight,'Value');
vd(2)=get(handles.ventralLeft,'Value');
vd(3)=get(handles.noVentral,'Value');
 
if vd(1)
    ventralDir='R_';
elseif vd(2)
    ventralDir='L_';
elseif vd(3)
    ventralDir='';
end
 
% GET FACTOR TO RESIZE IMAGES, IN DECIMAL FORM
imageResizeFactor = get(handles.imageScale,'Value');
imageResizeString = get(handles.imageScale,'String');
imageResizeFactor = imageResizeString{imageResizeFactor};
switch imageResizeFactor
     
    case '100%'
        imageResizeFactor = 1;
    case '50%'
        imageResizeFactor = .5;
    case '25%'
        imageResizeFactor = .25;
end
 
% RESET PROGRESS MESSAGE (FOR SAVING)
nextProgressMark = progressIncrement;
 
set(handles.messages,'String','Saving images: 0% complete');
 
% SAVING USUALLY IS FASTER, drawnow COMMAND NEEDED TO ENSURE THAT TEXT
% FIELD FOR PROGRESS IS CONTRINUOUSLY UPDATED
drawnow
 
times = NaN([1 rectime*framerate]);
 
for i=1:rectime
     
%     UPDATE PROGRESS MESSAGE IF NEXT INTERVAL IS REACHED
    if i>ceil(nextProgressMark)
         
        set(handles.messages,'String',['Saving images: ' num2str(round(nextProgressMark/rectime*100)) '% complete']);
        nextProgressMark = nextProgressMark+progressIncrement;
         
        drawnow
         
    end
     
%     FIND NAME OF EXISTENT FRAME BINARY FILE AND OPEN IT
    tempFramesFileName = [tifPath slash 'tempFrameFile_' num2str(i) '.bi'];
    tempFramesFile = fopen(tempFramesFileName);
%     RESHAPE DATA INTO IMAGE SIZE (DATA IS READ AS A COLUMN VECTOR)
   
    currentFramesData = fread(tempFramesFile,Inf,'uint8');
   
    try
        currentFramesData = reshape(currentFramesData,[res(2) res(1) 3 framerate]);
    catch
        currentFramesData = reshape(currentFramesData, [res(2) res(1) 1 framerate]);
    end
    currentFramesData = uint8(currentFramesData);
 
     
    for j=1:size(currentFramesData,4)
         
        currentImg = currentFramesData(:,:,:,j);
        currentImg = mat2gray(currentImg);
%     IF RESIZE FACTOR ~1, RESIZE EACH IMAGE FRAME
        if imageResizeFactor ~= 1
            currentImg = imresize(currentImg,imageResizeFactor);
        end
         
%         CREATE IMAGE NAME FROM V/D PREFIX AND FRAME NUMBER
        frameNum = (i-1)*framerate+j;
        frameNum = pad(num2str(frameNum),5,'left','0');
        imagePath = [tifPath slash ventralDir 'img' frameNum '.jpeg'];
         
         
%         SAVE IMAGE AS jpeg
        imwrite(currentImg,imagePath,'jpeg');        
    end
     
%     CLOSE BIANRY FRAMES FILE, AND DELETE IT
    fclose(tempFramesFile);
    delete(tempFramesFileName);
     
%     FIND NAME OF EXISTENT TIMES BINARY FILE AND OPEN IT
    tempTimesFileName = [tifPath slash 'tempTimesFile_' num2str(i) '.bi'];
    tempTimesFile = fopen(tempTimesFileName);
     
%     READ BINARY DATA AS A COLUMN VECTOR
    currentTimesData = fread(tempTimesFile,15,'double');
     
%     ADD CURRENT BIANRY FILE'S TIME DATA TO LARGE times ARRAY
    times((i-1)*framerate+1:i*framerate) = currentTimesData;
     
%     CLOSE BINARY TIMES FILE, AND DELETE IT
    fclose(tempTimesFile);
    delete(tempTimesFileName);
     
end
 
set(handles.messages,'String','Saving images: 100% complete');
     
set(handles.messages,'String','Saving coordinate data')
 
% GENERATE NAMES OF STAGE AND TIMES FILE, USING DIRECTORY NAME
lastSlash = find(tifPath==slash);
lastSlash = lastSlash(end);
stageName = [tifPath slash tifPath(lastSlash+1:end) '.txt'];
timesName = [tifPath slash tifPath(lastSlash+1:end) '_times.txt'];
 
stageLabels=[{'%%delta-x'} {'%%delta-y'} {'%%calib-factor'}];
timesLabels =[{'%%current-t'} {'%%framerate'}];
 
% FLIP dy DATA (FROM STAGE COORDINATE SYSTEM TO IMAGE COORDINATE SYSTEM)
dx(isnan(dx)) = 0;  dy(isnan(dy)) = 0;
dx = num2cell(dx); dy = num2cell(-dy);
 
% CREATE FILLER COLUMN OF calib VALUES
calib = calib/imageResizeFactor;
calibData = cell(size(dx));
calibData(:) = {calib};
 
% CREATE CELL ARRAY CONTAINING STAGE DATA
stageData = [dx dy calibData];
stageData = [{0} {0} {calib};stageData];
 
% CREATE CELL ARRAY CONTAING TIME STAMPS AND A FRAMERATE FILLER COLUMN
timesData = [times' framerate*ones([length(times) 1])];
 
% SAVE BOOTH CELL ARRAYS
saveDataMatrix(stageLabels,stageData,stageName);
saveDataMatrix(timesLabels,timesData,timesName);
 
set(handles.messages,'String','Saving Complete');
 
% RESET VIDEO PREVIEW
hImage = imshow(getsnapshot(vid));
preview(vid,hImage);
 
set(hObject,'Enable','on');
 
function forceStop_Callback(hObject, eventdata, handles)
set(handles.forceStop,'UserData',1);
 
function imageScale_Callback(hObject, eventdata, handles)
 
function imageScale_CreateFcn(hObject, eventdata, handles)
if ispc && isequal(get(hObject,'BackgroundColor'), get(0,'defaultUicontrolBackgroundColor'))
    set(hObject,'BackgroundColor','white');
end
 
function showThresh_Callback(hObject, eventdata, handles)
% if get(handles.start, 'Value')==0
%     if get(handles.showThresh, 'Value') == 1
%         rectime = get(handles.rectime,'String'); rectime=str2double(rectime);
%     framerate = get(handles.framerate,'Value');
%      vid = get(handles.connectCamera,'UserData');
%     switch framerate
% 
%         case 1
%             framerate = 15;
%         case 2
%             framerate = 5;
%         case 3
%             framerate = 3;
%         case 4
%             framerate = 1;
%     end
% 
%     trackingThreshold = str2double(get(handles.trackingThreshold,'String'));
% 
%     if get(handles.showThresh,'Value')
%         stoppreview(vid);
%         triggerconfig(vid,'manual');
%         set(vid,'LoggingMode','memory','TimeOut',Inf,'TriggerRepeat',rectime-1);
%         vid.FramesPerTrigger = framerate;
%         start(vid);
%         while get(handles.showThresh, 'Value') 
%             trigger(vid);
%             [f,t] = getdata(vid);
%             lastframe = f(:,:,1,end);
%             lastframeBinary = imbinarize(lastframe,trackingThreshold/255);
%             x = lastframe(1:2048, 20:2048);
%             cogValue = splitimage(x);
%             imshow(lastframe)
%             hold on
%             plot(cogValue(1),cogValue(2),'r*');
%             hold off
%         end
%         stop(vid);
%         axes(handles.win);
%         hImage = imshow(getsnapshot(vid));
%         preview(vid,hImage);
%     end
%     end
% end
 
% STAGE MOVEMENT FUNCTIONS
function moveRelative(s,x,y,enableStage)
 
if enableStage
    cmd = ['GR,' num2str(x) ',' num2str(y)];
    fprintf(s,cmd);
    
end
% dis = sqrt((x*x)+ (y*y));
% z = dis/8000;
% pause(z);
 
function up_Callback(hObject, eventdata, handles)
stage = get(handles.connectStage,'UserData');
fprintf(stage,'F,10');
 
function left_Callback(hObject, eventdata, handles)
stage = get(handles.connectStage,'UserData');
fprintf(stage,'L,10');
 
function right_Callback(hObject, eventdata, handles)
stage = get(handles.connectStage,'UserData');
fprintf(stage,'R,10');
 
function down_Callback(hObject, eventdata, handles)
stage = get(handles.connectStage,'UserData');
fprintf(stage,'B,10');
 
function bigup_Callback(hObject, eventdata, handles)
stage = get(handles.connectStage,'UserData');
fprintf(stage,'F,100');
 
function bigdown_Callback(hObject, eventdata, handles)
stage = get(handles.connectStage,'UserData');
fprintf(stage,'B,100');
 
function bigright_Callback(hObject, eventdata, handles)
stage = get(handles.connectStage,'UserData');
fprintf(stage,'R,100');
 
function bigleft_Callback(hObject, eventdata, handles)
stage = get(handles.connectStage,'UserData');
fprintf(stage,'L,100');
 
function centerStage_Callback(hObject, eventdata, handles)

stage = get(handles.connectStage,'UserData');
fprintf(stage,'G,0,0');
 
% MyDAQ FUNCTIONS

function connectdaq_Callback(hObject, eventdata, handles)
set(handles.messages,'String','Connecting');
 
% daqButtonHandles = [handles.disconnectdaq,handles.lightswitch,handles.useSequence,handles.showSequenceGraph];
% daqTickHandles = [handles.useSequence,handles.ch1,handles.ch2,handles.ch3];
% sequenceHandles = [handles.sequence1,handles.sequence2,handles.sequence3];
% repeatHandles = [handles.repeat1,handles.repeat2,handles.repeat3];
 
daqHandles = [handles.disconnectdaq,handles.lightswitch,handles.useSequence];
 
% allDaqHandles = [daqButtonHandles,daqTickHandles,sequenceHandles,repeatHandles];
 
for i=1:length(daqHandles)
    set(daqHandles(i),'Enable','on');
end
 
try
     
    mydaq = daq("ni");
    mydaq.addoutput('myDAQ1','port0/line5','Digital');
    mydaq.addoutput('myDAQ1','port0/line6','Digital');
    mydaq.addoutput('myDAQ1','port0/line7','Digital');
     
    
    set(handles.daqStatus,'ForegroundColor','g');
    set(hObject,'UserData',mydaq,'Enable','off');
     
    set(handles.messages,'String','External Device Connected');
     
    set(handles.disconnectdaq,'Enable','on');
     
catch
     
    set(handles.messages,'String','Error connecting NI MyDAQ')
     
end
 
 
function connectdaq_CreateFcn(hObject, eventdata, handles)
 
if ispc && isequal(get(hObject,'BackgroundColor'), get(0,'defaultUicontrolBackgroundColor'))
    set(hObject,'BackgroundColor','white');
end
 
function disconnectdaq_Callback(hObject, eventdata, handles)
 
daqHandles = [handles.disconnectdaq,handles.lightswitch,handles.useSequence];
 
% daqButtonHandles = [handles.disconnectdaq,handles.lightswitch,handles.useSequence,handles.showSequenceGraph];
% daqTickHandles = [handles.ch1,handles.ch2,handles.ch3];
% sequenceHandles = [handles.sequence1,handles.sequence2,handles.sequence3];
% repeatHandles = [handles.repeat1,handles.repeat2,handles.repeat3];
 
mydaq = get(handles.connectdaq,'UserData');
 
mydaq.removechannel(1);
delete(mydaq);
 
set(handles.messages,'String','External Device Disconnected');
set(handles.daqStatus,'ForegroundColor','r');
set(handles.connectdaq,'Enable','on','UserData',[]);
 
for i=1:length(daqHandles)
    set(daqHandles(i),'Enable','off');
end
 
set(handles.useSequence,'Value',0);
 
function disconnectdaq_CreateFcn(hObject, eventdata, handles)
 
if ispc && isequal(get(hObject,'BackgroundColor'), get(0,'defaultUicontrolBackgroundColor'))
    set(hObject,'BackgroundColor','white');
end
 
function lightswitch_Callback(hObject, eventdata, handles)
 
mydaq = get(handles.connectdaq,'UserData');
laserState = get(handles.lightswitch,'UserData');

 
if isempty(laserState)   
    laserState = 0;
end
 
if laserState==0 && ~isempty(mydaq)
     
    mydaq.write([1 1 1]);
    set(handles.lightswitch,'UserData',1);
    set(handles.useSequence,'Enable','off');
     
elseif laserState==1 && ~isempty(mydaq)
     
    mydaq.write([0 0 0]);
    set(handles.lightswitch,'UserData',0);
    set(handles.useSequence,'Enable','on');
     
end
 
function lightswitch_CreateFcn(hObject, eventdata, handles)
 
if ispc && isequal(get(hObject,'BackgroundColor'), get(0,'defaultUicontrolBackgroundColor'))
    set(hObject,'BackgroundColor','white');
end
 
function useSequence_Callback(hObject, eventdata, handles)
 
value = get(hObject,'Value');
 
switch value
     
    case 1
         
        set(handles.lightswitch,'Enable','off');
        set(handles.sequence1,'Enable','on','String',('0 = OFF, 1 = ON'));
        set(handles.sequence2,'Enable','on','String',('0 = OFF, 1 = ON'));
        set(handles.sequence3,'Enable','on','String',('0 = OFF, 1 = ON'));
        set(handles.ch1,'Enable','on','Value',0);
        set(handles.ch2,'Enable','on','Value',0);
        set(handles.ch3,'Enable','on','Value',0);
        set(handles.showSequenceGraph,'Enable','on');
        set(handles.repeat1,'Enable','on','Value',1);
        set(handles.repeat2,'Enable','on','Value',1);
        set(handles.repeat3,'Enable','on','Value',1);
         
    case 0
         
        set(handles.lightswitch,'Enable','on');
        set(handles.sequence1,'Enable','off','String',('0 = OFF, 1 = ON'));
        set(handles.sequence2,'Enable','off','String',('0 = OFF, 1 = ON'));
        set(handles.sequence3,'Enable','off','String',('0 = OFF, 1 = ON'));
        set(handles.ch1,'Enable','off','Value',0);
        set(handles.ch2,'Enable','off','Value',0);
        set(handles.ch3,'Enable','off','Value',0);
        set(handles.showSequenceGraph,'Enable','off');
        set(handles.repeat1,'Enable','off','Value',1);
        set(handles.repeat2,'Enable','off','Value',1);
        set(handles.repeat3,'Enable','off','Value',1);
         
end
 
function ch_Callback(hObject, eventdata, handles)
 
allSeqLength = [0 0 0];
allSeqLength(1) = length(get(handles.sequence1,'Value'))*get(handles.ch1,'Value');
allSeqLength(2) = length(get(handles.sequence2,'Value'))*get(handles.ch2,'Value');
allSeqLength(3) = length(get(handles.sequence3,'Value'))*get(handles.ch3,'Value');
allSeqLength = max(allSeqLength);
 
set(handles.seqLength,'String',num2str(allSeqLength),'Value',allSeqLength);
 
function sequence_Callback(hObject, eventdata, handles)
 
sequenceHandles = [handles.sequence1,handles.sequence2,handles.sequence3];
repeatHandles = [handles.repeat1,handles.repeat2,handles.repeat3];
 
drawnow
 
seq = get(hObject,'String');
oldSeq = get(hObject,'UserData');
 
if isempty(oldSeq)
    oldSeq = '0 = OFF, 1 = ON';
end
 
if isempty(seq(~(seq==' ' | seq=='*' | seq==',' | seq=='*')))
     
    flashBox('r',hObject);
    set(hObject,'String',oldSeq);
     
else
     
    processedSeq = processSequence(seq,get(repeatHandles(sequenceHandles==hObject),'Value'));
    processedSeqNum = NaN([1,length(processedSeq)]);
     
    if ~isempty(processedSeq(~(processedSeq=='0' | processedSeq=='1')))
         
        flashBox('r',hObject);
        set(hObject,'String',oldSeq);
         
         
    else
         
        flashBox('g',hObject);
         
        for i=1:length(processedSeq)
            processedSeqNum(i) = str2double(processedSeq(i));
        end
         
        set(hObject,'String',seq,'UserData',seq,'Value',processedSeqNum);
         
        allSeqLength = [0 0 0];
        allSeqLength(1) = length(get(handles.sequence1,'Value'))*get(handles.ch1,'Value');
        allSeqLength(2) = length(get(handles.sequence2,'Value'))*get(handles.ch2,'Value');
        allSeqLength(3) = length(get(handles.sequence3,'Value'))*get(handles.ch3,'Value');
        allSeqLength = max(allSeqLength);
         
        set(handles.seqLength,'String',num2str(allSeqLength),'Value',allSeqLength);
         
    end
     
end
 
function sequence_CreateFcn(hObject, eventdata, handles)
 
if ispc && isequal(get(hObject,'BackgroundColor'), get(0,'defaultUicontrolBackgroundColor'))
    set(hObject,'BackgroundColor','white');
end
 
function repeat_Callback(hObject, eventdata, handles)
 
sequenceHandles = [handles.sequence1,handles.sequence2,handles.sequence3];
repeatHandles = [handles.repeat1,handles.repeat2,handles.repeat3];
 
oldRepeat = get(hObject,'Value');
 
repeat = get(hObject,'String');
repeat = str2double(repeat);
 
if ~isnan(repeat) && floor(repeat)==repeat && repeat>=1
     
    flashBox('g',hObject);
    set(hObject,'Value',repeat,'String',num2str(repeat));
     
    processedSeq = processSequence(get(handles.sequence1,'UserData'),repeat);
    processedSeqNum = NaN([1,length(processedSeq)]);
     
    for i=1:length(processedSeq)
        processedSeqNum(i) = str2double(processedSeq(i));
    end
     
    set(sequenceHandles(repeatHandles==hObject),'Value',processedSeqNum);
     
    allSeqLength = [0 0 0];
    allSeqLength(1) = length(get(handles.sequence1,'Value'))*get(handles.ch1,'Value');
    allSeqLength(2) = length(get(handles.sequence2,'Value'))*get(handles.ch2,'Value');
    allSeqLength(3) = length(get(handles.sequence3,'Value'))*get(handles.ch3,'Value');
    allSeqLength = max(allSeqLength);
     
    set(handles.seqLength,'String',num2str(allSeqLength),'Value',allSeqLength);
     
else
     
    flashBox('r',hObject);
    set(hObject,'String',num2str(oldRepeat));
     
end
 
allSeqLength = [0 0 0];
allSeqLength(1) = length(get(handles.sequence1,'Value'))*get(handles.ch1,'Value');
allSeqLength(2) = length(get(handles.sequence2,'Value'))*get(handles.ch2,'Value');
allSeqLength(3) = length(get(handles.sequence3,'Value'))*get(handles.ch3,'Value');
allSeqLength = max(allSeqLength);
 
set(handles.seqLength,'String',num2str(allSeqLength),'Value',allSeqLength);
 
function repeat_CreateFcn(hObject, eventdata, handles)
 
if ispc && isequal(get(hObject,'BackgroundColor'), get(0,'defaultUicontrolBackgroundColor'))
    set(hObject,'BackgroundColor','white');
end
 
function showSequenceGraph_Callback(hObject, eventdata, handles)
 
sequences = cell([1,3]);
 
sequenceHandles = [handles.sequence1,handles.sequence2,handles.sequence3];
repeatHandles = [handles.repeat1,handles.repeat2,handles.repeat3];
channelHandles = [handles.ch1,handles.ch2,handles.ch3];
 
rectime = str2double(get(handles.rectime,'String'));
 
if isempty(rectime)
    rectime = get(handles.seqLength,'Value');
end
 
for i=1:3
    if get(channelHandles(i),'Value')
        sequences{i} = processSequence(get(sequenceHandles(i),'String'),get(repeatHandles(i),'Value'),rectime);
    else
        sequences{i} = zeros([1,max(get(handles.seqLength,'Value'),rectime)]);
    end
end
 
stimGraph(sequences{1},sequences{2},sequences{3});
 
function isReady = readyToRecord(handles)
 
isReady = [0 0 0];
 
isReady(1) = isempty(get(handles.connectCamera,'UserData'));
isReady(2) = isempty(get(handles.connectStage,'UserData'));
%isReady(3) = strcmp(get(handles.tifPath,'String'),('Directory to save .jpeg images'));
isReady(3) = strcmp(get(handles.tifPath, 'String'), ('Directory to save .jpeg images'));
 
isReady = find(isReady);
 
%---------------------------Helper Functions-------------------------------
 
 
% function fileList = listTifsInFolder(path)
% 
% comp=computer;
% if ~strcmp(comp,'PCWIN64') && ~strcmp(comp,'PCWIN32')
%     slash='/';
% else
%     slash='\';
% end
% 
% % CREATE LIST OF .tif FILES IN DIRECTORY
% list = dir([path slash '*.Tif']);
% fileList = NaN(size(list));
% 
% for i=1:length(list)
%     
%     fileList(i) = {[path slash list(i).name]};
%     
% end
 
% function showFrame(number,handles)
% 
% filelist=get(handles.mainpanel,'UserData');
% 
% clow=get(handles.clow,'String');    clow=str2double(clow);
% chigh=get(handles.chigh,'String');  chigh=str2double(chigh);
% 
% imgContrast=prepImage(filelist{number},clow,chigh);
% axes(handles.win)
% imshow(imgContrast);
% set(handles.win,'UserData',imgContrast);
 
% function setPos(handles,position)
% set(handles.X,'String',num2str(position(1)));
% set(handles.Y,'String',num2str(position(2)));
% set(handles.X,'UserData',position(1));
% set(handles.Y,'UserData',position(2));
 
% function [x,y]=getPos(handles)
% x=get(handles.X,'UserData');
% y=get(handles.Y,'UserData');
 
% function [x,y]=cog(img)
% img=double(img);
% img=255-img;
% img=img/max(max(img));
% s=sum(sum(img));
% xt=zeros(1,length(img(1,:)));
% for i=1:length(img(1,:))
%     xt(i)=sum(img(:,i))*i;
% end
% x=sum(xt)/s;
% yt=zeros(1,length(img(:,1)));
% for i=1:length(img(:,1))
%     yt(i)=sum(img(i,:))*i;
% end
% y=sum(yt)/s;
 
% function [xDisplacement,yDisplacement]=centerWorm(stage,cogX,cogY,calib,res)
% centerOfImageX = 0.5 * res(1); centerOfImageY = 0.5 * res(2);
% xMove = calib*(centerOfImageX-cogX);  %if <0, move left; if >0, move right.  xMove is in micrometers, not pixels
% yMove = calib*(centerOfImageY-cogY);  %if <0, move down; if >0, move up.  yMove is in um.
% disp(['Moved ' num2str(xMove) ',' num2str(yMove)]);
% xDisplacement = -xMove; yDisplacement = -yMove;  
% %the signs are reversed to reflect movement of the coordinate system, not camera.
% moveRelative(stage,xMove,yMove,1);
 
% function moveLeft(s,n)
% cmd=['L,' num2str(n)];
% fprintf(s,cmd);
% 
% function moveRight(s,n)
% cmd=['R,' num2str(n)];
% fprintf(s,cmd);
% 
% function moveUp(s,n)
% cmd=['F,' num2str(n)];
% fprintf(s,cmd);
% 
% function moveDown(s,n)
% cmd=['B,' num2str(n)];
% fprintf(s,cmd);
 
% function apply_Callback(hObject, eventdata, handles)
% 
% vid = get(handles.connectCamera,'UserData');
% src = getselectedsource(vid);
% 
% brightness = round(str2double(get(handles.brightness,'String')));
% 
% set(src,'Brightness',brightness);
 
% function adjust_Callback(hObject, eventdata, handles)
% 
% showFrame(1,handles);
 
 
% function tifPath_KeyPressFcn(hObject, eventdata, handles)
% 
% comp=computer;
% if ~strcmp(comp,'PCWIN64') && ~strcmp(comp,'PCWIN32')
%     slash='/';
% else
%     slash='\';
% end
% 
% if strcmp(eventdata.Key,'return')
%     
%     pause(.5)
%     flashBox('g',handles.tifPath);
%     
%     if isempty(readyToRecord(handles))
%         set(handles.start,'Enable','on');
%     else
%         set(handles.start,'Enable','off');
%     end
%     
% end
 
 
% function stop=checkStopButton(stopButton)
% 
% stop = get(stopButton,'UserData');
% 
% if stop==1
%     stop=1;
% else
%     stop=0;
% end
     
 
 
% --- Executes on selection change in cameraName.
function cameraName_Callback(hObject, eventdata, handles)
% hObject    handle to cameraName (see GCBO)
% eventdata  reserved - to be defined in a future version of MATLAB
% handles    structure with handles and user data (see GUIDATA)
 
% Hints: contents = cellstr(get(hObject,'String')) returns cameraName contents as cell array
%        contents{get(hObject,'Value')} returns selected item from cameraName
 
 
% --- Executes during object creation, after setting all properties.
function cameraName_CreateFcn(hObject, eventdata, handles)
% hObject    handle to cameraName (see GCBO)
% eventdata  reserved - to be defined in a future version of MATLAB
% handles    empty - handles not created until after all CreateFcns called
 
% Hint: popupmenu controls usually have a white background on Windows.
%       See ISPC and COMPUTER.
if ispc && isequal(get(hObject,'BackgroundColor'), get(0,'defaultUicontrolBackgroundColor'))
    set(hObject,'BackgroundColor','white');
end


% --- If Enable == 'on', executes on mouse press in 5 pixel border.
% --- Otherwise, executes on mouse press in 5 pixel border or over cameraName.
function cameraName_ButtonDownFcn(hObject, eventdata, handles)
% hObject    handle to cameraName (see GCBO)
% eventdata  reserved - to be defined in a future version of MATLAB
% handles    structure with handles and user data (see GUIDATA)


% --- Executes during object creation, after setting all properties.
function messages_CreateFcn(hObject, eventdata, handles)
% hObject    handle to messages (see GCBO)
% eventdata  reserved - to be defined in a future version of MATLAB
% handles    empty - handles not created until after all CreateFcns called


function exposure_Callback(hObject, eventdata, handles)
% hObject    handle to exposure (see GCBO)
% eventdata  reserved - to be defined in a future version of MATLAB
% handles    structure with handles and user data (see GUIDATA)

% Hints: get(hObject,'String') returns contents of exposure as text
%        str2double(get(hObject,'String')) returns contents of exposure as a double


% --- Executes during object creation, after setting all properties.
function exposure_CreateFcn(hObject, eventdata, handles)
% hObject    handle to exposure (see GCBO)
% eventdata  reserved - to be defined in a future version of MATLAB
% handles    empty - handles not created until after all CreateFcns called

% Hint: edit controls usually have a white background on Windows.
%       See ISPC and COMPUTER.
if ispc && isequal(get(hObject,'BackgroundColor'), get(0,'defaultUicontrolBackgroundColor'))
    set(hObject,'BackgroundColor','white');
end


function expoSet_Callback(hObject, eventdata, handles)
% hObject    handle to expoSet (see GCBO)
% eventdata  reserved - to be defined in a future version of MATLAB
% handles    structure with handles and user data (see GUIDATA)

% Hints: get(hObject,'String') returns contents of expoSet as text
%        str2double(get(hObject,'String')) returns contents of expoSet as a double
flashBox('g',handles.expoSet);
vid = get(handles.connectCamera,'UserData');
 
stop(vid)
stoppreview(vid)
 
clear vid
set(handles.connectCamera, 'Enable','on');
set(handles.disconnectCamera,'Enable','off');

% --- Executes during object creation, after setting all properties.
function expoSet_CreateFcn(hObject, eventdata, handles)
% hObject    handle to expoSet (see GCBO)
% eventdata  reserved - to be defined in a future version of MATLAB
% handles    empty - handles not created until after all CreateFcns called

% Hint: edit controls usually have a white background on Windows.
%       See ISPC and COMPUTER.
if ispc && isequal(get(hObject,'BackgroundColor'), get(0,'defaultUicontrolBackgroundColor'))
    set(hObject,'BackgroundColor','white');
end
