# Supplementary material for: Track-A-Worm 2.0: A Software Suite for Quantifying Properties of C. elegans Locomotion, Bending, Sleep, and Action Potentials
Source: eNeuro. 2025 Aug 13;12(8):ENEURO.0224-25.2025. doi: 10.1523/ENEURO.0224-25.2025 (PMC12393025; doi:10.1523/ENEURO.0224-25.2025)
Supplement: Extended Data 2 — MATLAB codes for the software suite. This folder contains the MATLAB codes of the software. Users can run the software and configure none “standard” hardware with MATLAB (R2021a or later) installed on their computers. Download Extended Data 2, ZIP file. [file eneuro-12-ENEURO.0224-25.2025-s004.zip › Extended Data 2/colorChange.m]

figure; 
hold on; 
axis equal; 

% Sample data for demonstration
xPlot = linspace(0, 10, 50);
yPlot = sin(xPlot); 

% Plot the line segments with gray color by default
plot(xPlot, yPlot, 'color', [0.5 0.5 0.5], 'LineWidth', 1)

% Plot the starting point with a red X
plot(xPlot(1), yPlot(1), 'X', 'MarkerFaceColor', 'r', 'MarkerSize', 15, 'LineWidth', 2);

title('Worm path (''X'' marks the starting point)')
xlabel('x position (um)');
ylabel('y position (um)');

% Color line segments differently based on the difference between consecutive x-coordinates
for i = 1:length(xPlot)-1
    if xPlot(i+1) - xPlot(i) < 0
        plot(xPlot(i:i+1), yPlot(i:i+1), 'color', 'r', 'LineWidth', 1); % Color segments with negative x difference as red
    end
end

% Add scatter plot if needed
% scatter(xPlot, yPlot, 20, 'filled', 'MarkerFaceColor', '#0072BD');
