# Supplementary material for: Track-A-Worm 2.0: A Software Suite for Quantifying Properties of C. elegans Locomotion, Bending, Sleep, and Action Potentials
Source: eNeuro. 2025 Aug 13;12(8):ENEURO.0224-25.2025. doi: 10.1523/ENEURO.0224-25.2025 (PMC12393025; doi:10.1523/ENEURO.0224-25.2025)
Supplement: Extended Data 2 — MATLAB codes for the software suite. This folder contains the MATLAB codes of the software. Users can run the software and configure none “standard” hardware with MATLAB (R2021a or later) installed on their computers. Download Extended Data 2, ZIP file. [file eneuro-12-ENEURO.0224-25.2025-s004.zip › Extended Data 2/count_3x3_matrices.m]

function num_matrices = count_3x3_matrices(binary_matrix)
    [m, n] = size(binary_matrix);
    num_matrices = 0;

    for i = 2:m-1
        for j = 2:n-1
            % Check if current element is 1
            if binary_matrix(i, j) == 1
                % Check the 3x3 matrix centered around the current element
                sub_matrix = binary_matrix(i-1:i+1, j-1:j+1);
                % Check if all elements in the sub-matrix are 1
                if all(sub_matrix(:))
                    num_matrices = num_matrices + 1;
                end
            end
        end
    end
end
