# Supplementary material for: Track-A-Worm 2.0: A Software Suite for Quantifying Properties of C. elegans Locomotion, Bending, Sleep, and Action Potentials
Source: eNeuro. 2025 Aug 13;12(8):ENEURO.0224-25.2025. doi: 10.1523/ENEURO.0224-25.2025 (PMC12393025; doi:10.1523/ENEURO.0224-25.2025)
Supplement: Extended Data 2 — MATLAB codes for the software suite. This folder contains the MATLAB codes of the software. Users can run the software and configure none “standard” hardware with MATLAB (R2021a or later) installed on their computers. Download Extended Data 2, ZIP file. [file eneuro-12-ENEURO.0224-25.2025-s004.zip › Extended Data 2/curveAnalyzer.m]

function varargout = curveAnalyzer(varargin)

% Begin initialization code - DO NOT EDIT
gui_Singleton = 1;
gui_State = struct('gui_Name',       mfilename, ...
                   'gui_Singleton',  gui_Singleton, ...
                   'gui_OpeningFcn', @curveAnalyzer_OpeningFcn, ...
                   'gui_OutputFcn',  @curveAnalyzer_OutputFcn, ...
                   'gui_LayoutFcn',  [] , ...
                   'gui_Callback',   []);
if nargin && ischar(varargin{1})
    gui_State.gui_Callback = str2func(varargin{1});
end

if nargout
    [varargout{1:nargout}] = gui_mainfcn(gui_State, varargin{:});
else
    gui_mainfcn(gui_State, varargin{:});
end
% End initialization code - DO NOT EDIT

function curveAnalyzer_OpeningFcn(hObject, eventdata, handles, varargin)
handles.output = hObject;
guidata(hObject, handles);

function varargout = curveAnalyzer_OutputFcn(hObject, eventdata, handles) 
varargout{1} = handles.output;

function inputSplinePath_Callback(hObject, eventdata, handles)

inputSplinePath = get(hObject,'String');

if exist(inputSplinePath,'file')

    set(handles.load,'Enable','on');
    
    flashBox('g',hObject);
    
else
    
    set(handles.load,'Enable','off');
    
    flashBox('r',hObject);
    
end

function inputSplinePath_CreateFcn(hObject, eventdata, handles)

if ispc && isequal(get(hObject,'BackgroundColor'), get(0,'defaultUicontrolBackgroundColor'))
    set(hObject,'BackgroundColor','white');
end

function browseInputSpline_Callback(hObject, eventdata, handles)

persistent lastInputSplinePath

if isempty(lastInputSplinePath)   
    [filename,pathname] = uigetfile('*.txt',pwd);
else
    [filename,pathname] = uigetfile('*.txt',lastInputSplinePath);
end

inputSplinePath = [pathname,filename];

if ~isnumeric(inputSplinePath)
    
    set(handles.inputSplinePath,'String',inputSplinePath);
    
    set(handles.load,'Enable','on');
    
    lastInputSplinePath = inputSplinePath;
    
end

function load_Callback(hObject, eventdata, handles)

inputSplinePath = get(handles.inputSplinePath,'String');

savePath = [inputSplinePath(1:end-11) '_curvature_results'];
savebinPath = [inputSplinePath(1:end-11) '_curvature_binnedData'];

set(handles.save,'Enable','on','UserData',savePath);
set(handles.savebin,'Enable','on','UserData',savebinPath);

[frameNumbers,ventralData,splineData,~] = parseSplineFile(inputSplinePath);
frameNumbers = frameNumbers(1:2:end);

% UPDATE ALL DATA POSSIBLY SAVED FROM OTHER RECORDINGS
set(handles.ventralMessage,'UserData',ventralData);
set(handles.inputSplinePath,'UserData',splineData);
%set(handles.fixA,'UserData',{});

numberOfFrames = size(frameNumbers,1);

% THE FRAME MATRIX IS AN Nx5 MATRIX, WHERE N IS THE MINIMUM NUMBER OF ROWS
% TO CONTAIN ALL FRAMES OF THE SPLINE FILE -- THE MATRIX DETERMINES WHICH
% FRAMES SHOULD BE DISPLAYED IN EACH BOX WHEN NAVIGATING THE GUI

numberOfRows = ceil(numberOfFrames/5);
frameMatrix = zeros(5,numberOfRows);
frameMatrix(1:numberOfFrames) = 1:numberOfFrames;
frameMatrix = frameMatrix';
set(handles.frame,'UserData',frameMatrix);

%  SELECTEDCURVES IS A 1xM MATRIX, WHERE M IS THE NUMBER OF FRAMES, CONTAINING
%  THE USER-SELECTED CURVE NUMBER FOR EACH FRAMES OR ZERO IF UNSELECTED

selectedCurves = zeros(numberOfFrames);
set(handles.curveSelectAll,'UserData',selectedCurves);

set(handles.frameCountText,'UserData',frameNumbers);
set(handles.frameCountText,'String',[num2str(numberOfFrames) ' frames']);

topRow = 1;
set(handles.topRow,'Value',topRow,'Enable','on','String',num2str(topRow));
set(handles.pageDown,'Enable','on');

updateCurveAnalysisFrames(handles,topRow);

function dontSegment_Callback(hObject, eventdata, handles)

function curveSelectAll_Callback(hObject, eventdata, handles)

function curveSelectAll_CreateFcn(hObject, eventdata, handles)

if ispc && isequal(get(hObject,'BackgroundColor'), get(0,'defaultUicontrolBackgroundColor'))
    set(hObject,'BackgroundColor','white');
end

function setCurveNums_Callback(hObject, eventdata, handles)

splineFile = get(handles.inputSplinePath,'String');
[frameNumbers,~,~,~] = parseSplineFile(splineFile);

curveHandles = [handles.curveA,handles.curveB,handles.curveC,handles.curveD,handles.curveE,handles.curveF,handles.curveG,handles.curveH,handles.curveI,handles.curveJ];

% GENERATE NEW CURVEDATA ARRAY OF DIMENSION 1xN, WHERE N IS NUMBER OF
% FRAMES
newCurveNum = str2double(get(handles.curveSelectAll,'String'));
newCurveData = newCurveNum*ones([1,size(frameNumbers,1)/2]);
set(handles.curveSelectAll,'UserData',newCurveData);

% UPDATE ALL CURVE NUMBER FIELDS DISPLAYED
for i=1:10
    set(curveHandles(i),'String',num2str(newCurveNum));
end

function pageUp_Callback(hObject, eventdata, handles)

frameMatrix = get(handles.frame,'UserData');
frameMatrixLength = length(frameMatrix(:,1));
topRow = str2double(get(handles.topRow,'String'));

if isnan(topRow)
    topRow = 2;
end

topRow = max(topRow-1,1);

set(handles.topRow,'Value',topRow,'String',num2str(topRow));

% ENABLE PAGE DOWN IF ROW HAS MOVED UP TO THE THIRD TO LAST ROW
if topRow == frameMatrixLength-2
    set(handles.pageDown,'Enable','on')
end

% DISABLE PAGE UP IF ROW HAS MOVED UP TO TOP ROW
if topRow==1
    set(handles.pageUp,'Enable','off')
end

updateCurveAnalysisFrames(handles,topRow);

function pageDown_Callback(hObject, eventdata, handles)

frameMatrix = get(handles.frame,'UserData');
frameMatrixLength = length(frameMatrix(:,1));
topRow = str2double(get(handles.topRow,'String'));

if isnan(topRow)
    topRow = 0;
end

topRow = min(topRow+1,frameMatrixLength-1);

set(handles.topRow,'Value',topRow);
set(handles.topRow,'String',num2str(topRow));

% DISABLE PAGE DOWN IF ROW HAS MOVED DOWN TO SECOND TO LAST ROW
if topRow==frameMatrixLength-1
    set(handles.pageDown,'Enable','off')
end

% ENABLE PAGE UP IF ROW HAS MOVED DOWN TO SECOND ROW
if topRow==2
    set(handles.pageUp,'Enable','on')
end

updateCurveAnalysisFrames(handles,topRow);

function topRow_Callback(hObject, eventdata, handles)

topRow = get(handles.topRow,'String');
topRow = str2double(topRow);
oldTopRow = get(handles.topRow,'Value');

frameMatrix = get(handles.frame,'UserData');

% REVERT TO OLD VALUE IF NEW VALUE IS INVALID
if topRow > size(frameMatrix,1) || topRow <= 0 || isnan(topRow)
    
    flashBox('r',handles.topRow)
    set(handles.topRow,'String',num2str(oldTopRow));

% OTHERWISE SET NEW VALUE AND UPDATE ALL FRAMES
else
    
    flashBox('g',handles.topRow)
    set(handles.topRow,'String',num2str(topRow));
    set(handles.topRow,'Value',topRow);
    updateCurveAnalysisFrames(handles,topRow);
    
end

function topRow_CreateFcn(hObject, eventdata, handles)

if ispc && isequal(get(hObject,'BackgroundColor'), get(0,'defaultUicontrolBackgroundColor'))
    set(hObject,'BackgroundColor','white');
end

function curve_Callback(hObject, eventdata, handles)

function curve_CreateFcn(hObject, eventdata, handles)

if ispc && isequal(get(hObject,'BackgroundColor'), get(0,'defaultUicontrolBackgroundColor'))
    set(hObject,'BackgroundColor','white');
end

function curve_KeyPressFcn(hObject, eventdata, handles)

drawnow

curveHandles = [handles.curveA,handles.curveB,handles.curveC,handles.curveD,handles.curveE,handles.curveF,handles.curveG,handles.curveH,handles.curveI,handles.curveJ];
frameCountHandles = [handles.frameCountA,handles.frameCountB,handles.frameCountC,handles.frameCountD,handles.frameCountE,handles.frameCountF,handles.frameCountG,handles.frameCountH,handles.frameCountI,handles.frameCountJ];

currentFrameNumber = find(curveHandles==hObject);
currentFrameNumber = get(frameCountHandles(currentFrameNumber),'Value');

curveData = get(handles.curveSelectAll,'UserData');

if strcmp(eventdata.Key,'return')
    
    oldCurveNum = get(hObject,'Value');
    input = str2double(get(hObject,'String'));
    
%     DO NOTHING IF DEFAULT VALUE OF '#'
    if get(hObject,'String')=='#'
    
%     SET NEW VALUE AND UPDATE CURVEDATA IF VALID INPUT
    elseif ~isnan(input) && isnumeric(input)
        
        pause(.2)
        flashBox('g',hObject);
        curveData(currentFrameNumber) = input;
        set(hObject,'Value',input)
        set(handles.curveSelectAll,'UserData',curveData);
        
%     REVERT TO PREVIOUS VALUE IF INPUT INVALID
    else
        
        pause(.2)
        flashBox('r',hObject);
        
        if isnan(oldCurveNum)
            set(hObject,'String','#');
        else
            set(hObject,'String',num2str(oldCurveNum));
        end
        
    end
    
end

function fix_Callback(hObject, eventdata, handles)

callManualCurve(handles,hObject);
topRow = get(handles.topRow,'Value');
updateCurveAnalysisFrames(handles,topRow);

function save_Callback(hObject, eventdata, handles)

defaultSavePath = get(hObject,'UserData');

% USER SELECTS NEW PATH TO EXPORT TO OR EXISTING FILE
[filename,pathname] = uiputfile('*.xlsx', 'Save data in spreadsheet',defaultSavePath);
savePath = [pathname,filename];

% GET ALREADY CURVE OVERRIDES FROM fixA USERDATA
overrideData = {};
dontSegment = get(handles.dontSegment,'Value');

saveSelected = get(handles.saveSelected,'Value');
saveAll = get(handles.saveAll,'Value');

splineData =get(handles.inputSplinePath,'UserData');
selectedCurves = get(handles.curveSelectAll,'UserData');
ventralData = get(handles.ventralMessage,'UserData');
frameNumbers = get(handles.frameCountText,'UserData');

numberOfFrames = length(frameNumbers);

x = splineData(1:2:end,:);
y = splineData(2:2:end,:);

% CELL ARRAYS ULTIMATELY USED FOR EXPORT FILE -- ONE ROW PER FRAME
curvatureData = cell([numberOfFrames,1]);
vdOrientation = cell([numberOfFrames,1]);
curveDataToBin = cell([numberOfFrames,1]);
pointMidptsData = cell([numberOfFrames,1]);

if ~isempty(overrideData)
    overridenFrames = [overrideData{:,1}];
end

if mean(filename~=0) && mean(pathname~=0)
    
    if saveSelected
        if selectedCurves<=0
                msgbox('Select a curve');
                return;
        end
        
%         ONLY ONE CURVE, SO COLUMN COUNT IS KNOWN
        labels = [{'Frame'} {'Curve #'} {'Nomalized Midpt'} {'Length/Radius Ratio'} {'Ventral/Dorsal'}];
        
        
        for i=1:numberOfFrames
            
            ventralDir = ventralData(i);
            
            xSpline = x(i,:); ySpline = y(i,:);
            
%             GENERATE DATA IF CURVE IS NOT OVERRIDED
            if isempty(overrideData) || ~ismember(i,overridenFrames)
                
                [curvature,circlevdDirs,~,pointsSelectedIndices,~,~] = wormCurvature(xSpline,ySpline,ventralDir,dontSegment);
                
%             OTHERWISE LOAD OVERRIDE DATA
            else
                
                overrideRow = overrideData(overridenFrames==i,:);
                
                curvature = overrideRow{2};
                circlevdDirs = overrideRow{3};
                pointsSelectedIndices = overrideRow{5};
                
            
            end
            
%             GET SELECTED CURVE FOR CURRENT FRAME
            currentFrameSelectedCurve = selectedCurves(i);
            
            
%             IF SELECTED CURVE IS NOT GREATER THAN THE NUMBER OF CURVES
            if currentFrameSelectedCurve<=length(curvature)
            
%                 GATHER SELECTED CRUVE'S CURVATURE AND VD DATA
                selectedCurveCurvature = curvature(currentFrameSelectedCurve);
                selectedCurvevdData = circlevdDirs(currentFrameSelectedCurve);
                
%                 CONVERT VD DIRECTION TO APPROPRIATE CHARACTER
                switch selectedCurvevdData
                    
                    case -1
                        selectedCurvevdData = {'V'};
                    case 1
                        selectedCurvevdData = {'D'};
                    case 0
                        selectedCurvevdData = {'U'};
                        
                end
                
%                 ADD CURRENT FRAME'S DATA TO CELL ARRAYS OF DATA
                curvatureData{i} = selectedCurveCurvature;
                vdOrientation(i) = selectedCurvevdData;
            
%             OTHERWISE SET FRAME'S DATA IN CELL ARRAY TO NaN
            else
                
                curvatureData{i} = NaN;
                vdOrientation{i} = NaN;
                
            end
            
%             THIS NUMBER IS DEPENDENT ON INTERP. FACTOR IN wormCurvature,
%             AND IS 24 A.T.M. - IT IS NUMBER OF POINTS CREATED FOR WORM IN
%             wormCurvature ANALYSIS
            pointCount = pointsSelectedIndices(end);
            
            
            
%             FIND AVERAGE VALUE OF POINT INDICES (IE MIDDLE OF WORM
%             SPLINE)
            pointsSelectedIndices = pointsSelectedIndices(1:length(curvature),:);
            pointMidpts = mean(pointsSelectedIndices,2)';
            
%             NORMALIZE DATA TO WORM LENGTH AND ROUND MIDPT TO .001 
            pointMidptsData(i) = num2cell(round(1000*pointMidpts(currentFrameSelectedCurve)/pointCount)/1000);
%             ADD MIDPT DATA TO BINNING DATA CELL ARRAY
            curveDataToBin{i} = [pointMidpts',curvature'];
            
        end
        
%         SAVE ALL DATA CELL ARRAYS TO ONE CELL ARRAY AND ADD LABELS
        data = cell([numberOfFrames+1 4]);
        data(2:end,1) = num2cell(frameNumbers);
        data(2:end,2) = num2cell(selectedCurves');
        data(2:end,3) = pointMidptsData;
        data(2:end,4) = curvatureData;
        data(2:end,5) = vdOrientation;
        data(1,:) = labels;
        
    elseif saveAll
        
%         THIS VALUE WILL BE INCREASED WHENEVER A HIGHER NUMBER OF CURVES
%         IS ENCOUNTERED
        maxNumberOfCurves = 0;

        % Arrays to store max dorsal and ventral curvature for each frame
        maxDorsalCurvature = nan(numberOfFrames, 1); 
        maxVentralCurvature = nan(numberOfFrames, 1);
        point=0;
        numberOfFrames
        for i=1:numberOfFrames
            
%             FIND CURRENT FRAME'S VENTRAL DATA
            ventralDir = ventralData(i);
            
            xSpline = x(i,:); ySpline = y(i,:);
            
%             GENERATE DATA IF CURVE IS NOT OVERRIDED
            if isempty(overrideData) || ~ismember(i,overridenFrames)
                
                [curvature,circlevdDirs,~,pointsSelectedIndices,~,~] = wormCurvature(xSpline,ySpline,ventralDir,dontSegment);
                point=point+1
              
%             OTHERWISE LOAD OVERRIDE DATA
            else
                
                overrideRow = overrideData(overridenFrames==i,:);
                
                curvature = overrideRow{2};
                circlevdDirs = overrideRow{3};
                pointsSelectedIndices = overrideRow{5};
            
            end

%             FIND NUMBER OF CURVES IN CURRENT FRAME
            numberOfCurves = length(curvature);
            
            if numberOfCurves>maxNumberOfCurves
                
%                 ADD EXTRA COLUMN TO ALL PREVIOUS DATA CELL ARRAYS' ROWS - NEW
%                 COLUMN HAS PLACEHOLDER '-' CHARACTER
                pointMidptsData(i:i-1,maxNumberOfCurves+1:numberOfCurves) = {'-'};
                curvatureData(1:i-1,maxNumberOfCurves+1:numberOfCurves) = {'-'};
                vdOrientation(1:i-1,maxNumberOfCurves+1:numberOfCurves) = {'-'};
                
%                 UPDATE MAX CURVE NUMBER
                maxNumberOfCurves = numberOfCurves;
                
%                 dasPadding IS EMPTY - CURRENT FRAME'S ROW IS ALREADY
%                 EQUAL TO ALL PREVIOUS ROWS' LENGHTS
                dashPadding = {};
            
%             OTHERWISE CURRENT FRAME DOES NOT HAVE THE MOST CURVES OF ALL
%             OTHER FRAMES
            else
                                
%                 CREATE A ROW CELL ARRAY dashPadding, WHICH WOULD MAKE THE
%                 CURRENT FRAME'S ROW THE SAME LENGHT AS ALL OTHER ROWS
                dashPadding = cell([1 (maxNumberOfCurves-numberOfCurves)]);
                dashPadding(:) = {'-'};
                
            end
            
%             FIND INDICIES OF V/D IN VD DATA
            vIndices = circlevdDirs==1;
            dIndices = circlevdDirs==-1;
            
            circlevdDirs = cell([1 length(circlevdDirs)]);
            
%             CREATE CHARACTER CELL ARRAY FROM VD DATA
            circlevdDirs(:) = {'U'};
            circlevdDirs(dIndices) = {'D'};
            circlevdDirs(vIndices) = {'V'};
            
%             THIS NUMBER IS DEPENDENT ON INTERP. FACTOR IN wormCurvature,
%             AND IS 24 A.T.M. - IT IS NUMBER OF POINTS CREATED FOR WORM IN
%             wormCurvature ANALYSIS
            pointCount = pointsSelectedIndices(end);
            
%             FIND AVERAGE VALUE OF POINT INDICES (IE MIDDLE OF WORM
%             SPLINE)
            pointsSelectedIndices = pointsSelectedIndices(1:length(curvature),:);
            pointMidpts = mean(pointsSelectedIndices,2)';
            
%             SAVE CURRENT FRAME'S DATA TO A ROW IN CURVATURE AND VD DATA
%             CELL ARRAYS
            curvatureData(i,1:maxNumberOfCurves) = [num2cell(curvature) dashPadding];
            vdOrientation(i,1:maxNumberOfCurves) = [circlevdDirs dashPadding];
            
%             NORMALIZE DATA TO WORM LENGTH AND ROUND MIDPT TO .001       
            pointMidptsData(i,1:maxNumberOfCurves) = [num2cell(round(1000*pointMidpts/pointCount)/1000) dashPadding];
%             ADD MIDPT DATA TO BINNING DATA CELL ARRAY
            curveDataToBin{i} = [pointMidpts',curvature'];

            % Calculate maximum dorsal and ventral curvatures
            maxDorsalCurvature(i) = max(curvature(dIndices));  % Maximum dorsal curvature
            maxVentralCurvature(i) = max(curvature(vIndices)); % Maximum ventral curvature
            
        end

        % Calculate average values for dorsal and ventral curvatures
        avgMaxDorsalCurvature = mean(maxDorsalCurvature, 'omitnan');
        avgMaxVentralCurvature = mean(maxVentralCurvature, 'omitnan');
    
        
%         CREATE LABEL ARRAY BASED ON MAXIMUM NUMBER OF CURVES
        labels = cell([1 (3*maxNumberOfCurves)+3]);
        labels{1} = 'Frame';
        
        for i=1:maxNumberOfCurves
            
            labels{3*i-1} = ['Normalized Midpt-#' num2str(i)];
            labels{3*i} = ['Curvature-#' num2str(i)];
            labels{3*i+1} = ['V/D-#' num2str(i)];
            
        end
        labels{end-2} = 'Maximum dorsal curvature';
        labels{end-1} = 'Maximum ventral curvature';
        %labels{end} = 'Averages'; % For the averages row
        
%         SAVE ALL DATA CELL ARRAYS TO ONE CELL ARRAY AND ADD LABELS
        data = cell([numberOfFrames+2 1+(3*maxNumberOfCurves)+2]);
        data(2:end-1,1) = num2cell(frameNumbers);
        data(2:end-1,2:3:end-3) = pointMidptsData;
        data(2:end-1,3:3:end-2) = curvatureData;
        data(2:end-1,4:3:end-1) = vdOrientation;
        data(2:end-1,end-2) = num2cell(maxDorsalCurvature);
        data(2:end-1,end-1) = num2cell(maxVentralCurvature);
        data(1,:) = labels;

        % Insert average values at the bottom
        data(end, end-2) = {avgMaxDorsalCurvature};
        data(end, end-1) = {avgMaxVentralCurvature};
        data(end,1) = {'Averages'};
        
    end
    
    curveDataToBin = cell2mat(curveDataToBin);
    
    numberOfBins = str2double(get(handles.numberOfBins,'String'));
    
    if isnan(numberOfBins)
        
        disp('Bin number error -- using 5 bins')
        numberOfBins = 5;
        
    end
    
%     CREATE ARRAY OF BIN EDGES, WITH LENGTH numberOfBins+1;
    bins = 1:(pointCount-1)/numberOfBins:pointCount;
    
    sortedToBins = discretize(curveDataToBin(:,1),bins);
    binnedData = cell([numberOfBins,2]);
    
%     ADJUST SO THAT MINIMUM EDGE HAS VALUE ZERO, AND NORMALIZE TO WORM
%     LENGTH (pointsSelectedIndices TOTAL NUMBER OF POINTS)
    bins = (bins-1)/(pointCount-1);
    binLabels = {'Segment' 'AvgCurvature' 'SDCurvature'};
    binEdgeLabels = cell([numberOfBins 1]);
    
%     BIN DATA
    for i=1:numberOfBins
        
        binIndices = sortedToBins(:,1)==i;
        binnedData{i,1} = mean(curveDataToBin(binIndices,2));
        binnedData{i,2} = std(curveDataToBin(binIndices,2));
        
        currentBinEdgeLabel = ['[' num2str(bins(i)) '-' num2str(bins(i+1)) ')'];
        
        if i==numberOfBins
            
            currentBinEdgeLabel(end) = ']';
            
        end
        
        binEdgeLabels{i} = currentBinEdgeLabel;
    end
    
%     ADD LABELS AND EDGE VALUES
    binnedData = [binLabels;binEdgeLabels,binnedData];
    
    disp('Saving data to spreadsheet');
    
    if exist(savePath,'file')
        delete(savePath);
        disp('Existing data overwritten');
    end
    %disp(data)
    %disp(binnedData)
    
%     SAVE DATA TO EXCEL FILE
    try
        
        xlswrite(savePath,data,1);
        disp('Data saved successfully');
        
    catch
        
        disp('Error saving data');
        
    end
    
end


function saveSelected_Callback(hObject, eventdata, handles)

saveSelected=get(handles.saveSelected,'Value');
saveAll=get(handles.saveAll,'Value');
if saveSelected
    set(handles.saveSelected,'Value',1);
    set(handles.saveAll,'Value',0);
elseif ~saveSelected && ~saveAll
    set(handles.saveSelected,'Value',1);
    set(handles.saveAll,'Value',0);
end

function saveAll_Callback(hObject, eventdata, handles)

saveSelected=get(handles.saveSelected,'Value');
saveAll=get(handles.saveAll,'Value');
if saveAll
    set(handles.saveAll,'Value',1);
    set(handles.saveSelected,'Value',0);
elseif ~saveSelected && ~saveAll
    set(handles.saveSelected,'Value',1);
    set(handles.saveAll,'Value',0);
end

function numberOfBins_Callback(hObject, eventdata, handles)

function numberOfBins_CreateFcn(hObject, eventdata, handles)

if ispc && isequal(get(hObject,'BackgroundColor'), get(0,'defaultUicontrolBackgroundColor'))
    set(hObject,'BackgroundColor','white');
end

function frame_WindowKeyPressFcn(hObject, eventdata, handles)

% CHECK THAT PAGE UP/DOWN IS ENABLE, AND CALL PAGE UP/DOWN WHEN RESPECTIVE
% ARROW KEY IS PRESSED
if strcmp(eventdata.Key,'uparrow') && strcmp(get(handles.pageUp,'Enable'),'on')
    pageUp_Callback(handles.pageUp,[],handles);
elseif strcmp(eventdata.Key,'downarrow') && strcmp(get(handles.pageDown,'Enable'),'on')
    pageDown_Callback(handles.pageDown,[],handles);
end


% --- Executes on button press in savebin.
function savebin_Callback(hObject, eventdata, handles)
% hObject    handle to savebin (see GCBO)
% eventdata  reserved - to be defined in a future version of MATLAB
% handles    structure with handles and user data (see GUIDATA)
defaultSavePath = get(hObject,'UserData');

% USER SELECTS NEW PATH TO EXPORT TO OR EXISTING FILE
[filename,pathname] = uiputfile('*.xlsx', 'Save data in spreadsheet',defaultSavePath);
savePath = [pathname,filename];

% GET ALREADY CURVE OVERRIDES FROM fixA USERDATA
overrideData = {};
dontSegment = get(handles.dontSegment,'Value');

saveSelected = get(handles.saveSelected,'Value');
saveAll = get(handles.saveAll,'Value');

splineData =get(handles.inputSplinePath,'UserData');
selectedCurves = get(handles.curveSelectAll,'UserData');
ventralData = get(handles.ventralMessage,'UserData');
frameNumbers = get(handles.frameCountText,'UserData');

numberOfFrames = length(frameNumbers);

x = splineData(1:2:end,:);
y = splineData(2:2:end,:);

% CELL ARRAYS ULTIMATELY USED FOR EXPORT FILE -- ONE ROW PER FRAME
curvatureData = cell([numberOfFrames,1]);
vdOrientation = cell([numberOfFrames,1]);
curveDataToBin = cell([numberOfFrames,1]);
pointMidptsData = cell([numberOfFrames,1]);

if ~isempty(overrideData)
    overridenFrames = [overrideData{:,1}];
end

if mean(filename~=0) && mean(pathname~=0)
    
    if saveSelected
        
%         ONLY ONE CURVE, SO COLUMN COUNT IS KNOWN
        labels = [{'Frame'} {'Curve #'} {'Nomalized Midpt'} {'Radius/Length Ratio'} {'Ventral/Dorsal'}];
        
        for i=1:numberOfFrames
            
            ventralDir = ventralData(i);
            
            xSpline = x(i,:); ySpline = y(i,:);
            
%             GENERATE DATA IF CURVE IS NOT OVERRIDED
            if isempty(overrideData) || ~ismember(i,overridenFrames)
                
                [curvature,circlevdDirs,~,pointsSelectedIndices,~,~] = wormCurvature(xSpline,ySpline,ventralDir,dontSegment);
             
%             OTHERWISE LOAD OVERRIDE DATA
            else
                
                overrideRow = overrideData(overridenFrames==i,:);
                
                curvature = overrideRow{2};
                circlevdDirs = overrideRow{3};
                pointsSelectedIndices = overrideRow{5};
            
            end
            
%             GET SELECTED CURVE FOR CURRENT FRAME
            currentFrameSelectedCurve = selectedCurves(i);
            
%             IF SELECTED CURVE IS NOT GREATER THAN THE NUMBER OF CURVES
            if currentFrameSelectedCurve<=length(curvature)
            
%                 GATHER SELECTED CRUVE'S CURVATURE AND VD DATA
                selectedCurveCurvature = curvature(currentFrameSelectedCurve);
                selectedCurvevdData = circlevdDirs(currentFrameSelectedCurve);
                
%                 CONVERT VD DIRECTION TO APPROPRIATE CHARACTER
                switch selectedCurvevdData
                    
                    case -1
                        selectedCurvevdData = {'V'};
                    case 1
                        selectedCurvevdData = {'D'};
                    case 0
                        selectedCurvevdData = {'U'};
                        
                end
                
%                 ADD CURRENT FRAME'S DATA TO CELL ARRAYS OF DATA
                curvatureData{i} = selectedCurveCurvature;
                vdOrientation(i) = selectedCurvevdData;
            
%             OTHERWISE SET FRAME'S DATA IN CELL ARRAY TO NaN
            else
                
                curvatureData{i} = NaN;
                vdOrientation{i} = NaN;
                
            end
            
%             THIS NUMBER IS DEPENDENT ON INTERP. FACTOR IN wormCurvature,
%             AND IS 24 A.T.M. - IT IS NUMBER OF POINTS CREATED FOR WORM IN
%             wormCurvature ANALYSIS
            pointCount = pointsSelectedIndices(end);
            
%             FIND AVERAGE VALUE OF POINT INDICES (IE MIDDLE OF WORM
%             SPLINE)
            pointsSelectedIndices = pointsSelectedIndices(1:length(curvature),:);
            pointMidpts = mean(pointsSelectedIndices,2)';
            
%             NORMALIZE DATA TO WORM LENGTH AND ROUND MIDPT TO .001 
            pointMidptsData(i) = num2cell(round(1000*pointMidpts(currentFrameSelectedCurve)/pointCount)/1000);
%             ADD MIDPT DATA TO BINNING DATA CELL ARRAY
            curveDataToBin{i} = [pointMidpts',curvature'];
            
        end
        
%         SAVE ALL DATA CELL ARRAYS TO ONE CELL ARRAY AND ADD LABELS
        data = cell([numberOfFrames+1 4]);
        data(2:end,1) = num2cell(frameNumbers);
        data(2:end,2) = num2cell(selectedCurves');
        data(2:end,3) = pointMidptsData;
        data(2:end,4) = curvatureData;
        data(2:end,5) = vdOrientation;
        data(1,:) = labels;
        
    elseif saveAll
        
%         THIS VALUE WILL BE INCREASED WHENEVER A HIGHER NUMBER OF CURVES
%         IS ENCOUNTERED
        maxNumberOfCurves = 0;
        
        for i=1:numberOfFrames
            
%             FIND CURRENT FRAME'S VENTRAL DATA
            ventralDir = ventralData(i);
            
            xSpline = x(i,:); ySpline = y(i,:);
            
%             GENERATE DATA IF CURVE IS NOT OVERRIDED
            if isempty(overrideData) || ~ismember(i,overridenFrames)
                
                [curvature,circlevdDirs,~,pointsSelectedIndices,~,~] = wormCurvature(xSpline,ySpline,ventralDir,dontSegment);
              
%             OTHERWISE LOAD OVERRIDE DATA
            else
                
                overrideRow = overrideData(overridenFrames==i,:);
                
                curvature = overrideRow{2};
                circlevdDirs = overrideRow{3};
                pointsSelectedIndices = overrideRow{5};
            
            end

%             FIND NUMBER OF CURVES IN CURRENT FRAME
            numberOfCurves = length(curvature);
            
            if numberOfCurves>maxNumberOfCurves
                
%                 ADD EXTRA COLUMN TO ALL PREVIOUS DATA CELL ARRAYS' ROWS - NEW
%                 COLUMN HAS PLACEHOLDER '-' CHARACTER
                pointMidptsData(i:i-1,maxNumberOfCurves+1:numberOfCurves) = {'-'};
                curvatureData(1:i-1,maxNumberOfCurves+1:numberOfCurves) = {'-'};
                vdOrientation(1:i-1,maxNumberOfCurves+1:numberOfCurves) = {'-'};
                
%                 UPDATE MAX CURVE NUMBER
                maxNumberOfCurves = numberOfCurves;
                
%                 dasPadding IS EMPTY - CURRENT FRAME'S ROW IS ALREADY
%                 EQUAL TO ALL PREVIOUS ROWS' LENGHTS
                dashPadding = {};
            
%             OTHERWISE CURRENT FRAME DOES NOT HAVE THE MOST CURVES OF ALL
%             OTHER FRAMES
            else
                                
%                 CREATE A ROW CELL ARRAY dashPadding, WHICH WOULD MAKE THE
%                 CURRENT FRAME'S ROW THE SAME LENGHT AS ALL OTHER ROWS
                dashPadding = cell([1 (maxNumberOfCurves-numberOfCurves)]);
                dashPadding(:) = {'-'};
                
            end
            
%             FIND INDICIES OF V/D IN VD DATA
            vIndices = circlevdDirs==1;
            dIndices = circlevdDirs==-1;
            
            circlevdDirs = cell([1 length(circlevdDirs)]);
            
%             CREATE CHARACTER CELL ARRAY FROM VD DATA
            circlevdDirs(:) = {'U'};
            circlevdDirs(dIndices) = {'D'};
            circlevdDirs(vIndices) = {'V'};
            
%             THIS NUMBER IS DEPENDENT ON INTERP. FACTOR IN wormCurvature,
%             AND IS 24 A.T.M. - IT IS NUMBER OF POINTS CREATED FOR WORM IN
%             wormCurvature ANALYSIS
            pointCount = pointsSelectedIndices(end);
            
            
%             FIND AVERAGE VALUE OF POINT INDICES (IE MIDDLE OF WORM
%             SPLINE)
            pointsSelectedIndices = pointsSelectedIndices(1:length(curvature),:);
            pointMidpts = mean(pointsSelectedIndices,2)';
            
%             SAVE CURRENT FRAME'S DATA TO A ROW IN CURVATURE AND VD DATA
%             CELL ARRAYS
            curvatureData(i,1:maxNumberOfCurves) = [num2cell(curvature) dashPadding];
            vdOrientation(i,1:maxNumberOfCurves) = [circlevdDirs dashPadding];
            
%             NORMALIZE DATA TO WORM LENGTH AND ROUND MIDPT TO .001       
            pointMidptsData(i,1:maxNumberOfCurves) = [num2cell(round(1000*pointMidpts/pointCount)/1000) dashPadding];
%             ADD MIDPT DATA TO BINNING DATA CELL ARRAY
            curveDataToBin{i} = [pointMidpts',curvature'];
            
        end
        
        
%         CREATE LABEL ARRAY BASED ON MAXIMUM NUMBER OF CURVES
        labels = cell([1 (3*maxNumberOfCurves)+1]);
        labels{1} = 'Frame';
        
        for i=1:maxNumberOfCurves
            
            labels{3*i-1} = ['Normalized Midpt-#' num2str(i)];
            labels{3*i} = ['Curvature-#' num2str(i)];
            labels{3*i+1} = ['V/D-#' num2str(i)];
            
        end
        
%         SAVE ALL DATA CELL ARRAYS TO ONE CELL ARRAY AND ADD LABELS
        data = cell([numberOfFrames+1 1+(3*maxNumberOfCurves)]);
        data(2:end,1) = num2cell(frameNumbers);
        data(2:end,2:3:end-2) = pointMidptsData;
        data(2:end,3:3:end-1) = curvatureData;
        data(2:end,4:3:end) = vdOrientation;
        data(1,:) = labels;
        
    end
    
    curveDataToBin = cell2mat(curveDataToBin);
    
    numberOfBins = str2double(get(handles.numberOfBins,'String'));
    
    if isnan(numberOfBins)
        
        disp('Bin number error -- using 5 bins')
        numberOfBins = 5;
        
    end
    
%     CREATE ARRAY OF BIN EDGES, WITH LENGTH numberOfBins+1;
    bins = 1:(pointCount-1)/numberOfBins:pointCount;
    
    sortedToBins = discretize(curveDataToBin(:,1),bins);
    binnedData = cell([numberOfBins,2]);
    
%     ADJUST SO THAT MINIMUM EDGE HAS VALUE ZERO, AND NORMALIZE TO WORM
%     LENGTH (pointsSelectedIndices TOTAL NUMBER OF POINTS)
    bins = (bins-1)/(pointCount-1);
    binLabels = {'Segment' 'AvgCurvature' 'SDCurvature'};
    binEdgeLabels = cell([numberOfBins 1]);
    
%     BIN DATA
    for i=1:numberOfBins
        
        binIndices = sortedToBins(:,1)==i;
        binnedData{i,1} = mean(curveDataToBin(binIndices,2));
        binnedData{i,2} = std(curveDataToBin(binIndices,2));
        
        currentBinEdgeLabel = ['[' num2str(bins(i)) '-' num2str(bins(i+1)) ')'];
        
        if i==numberOfBins
            
            currentBinEdgeLabel(end) = ']';
            
        end
        
        binEdgeLabels{i} = currentBinEdgeLabel;
    end
    
%     ADD LABELS AND EDGE VALUES
    binnedData = [binLabels;binEdgeLabels,binnedData];
    
    disp('Saving data to spreadsheet');
    
    if exist(savePath,'file')
        delete(savePath);
        disp('Existing data overwritten');
    end
    %disp(data)
    %disp(binnedData)
    
%     SAVE DATA TO EXCEL FILE
    try
        
        %xlswrite(savePath,data,1);
        xlswrite(savePath,binnedData,2);
        disp('Data saved successfully');
        
    catch
        
        disp('Error saving data');
        
    end
    
end
