# Supplementary material for: Track-A-Worm 2.0: A Software Suite for Quantifying Properties of C. elegans Locomotion, Bending, Sleep, and Action Potentials
Source: eNeuro. 2025 Aug 13;12(8):ENEURO.0224-25.2025. doi: 10.1523/ENEURO.0224-25.2025 (PMC12393025; doi:10.1523/ENEURO.0224-25.2025)
Supplement: Extended Data 2 — MATLAB codes for the software suite. This folder contains the MATLAB codes of the software. Users can run the software and configure none “standard” hardware with MATLAB (R2021a or later) installed on their computers. Download Extended Data 2, ZIP file. [file eneuro-12-ENEURO.0224-25.2025-s004.zip › Extended Data 2/cutFrames_gui.m]

function varargout = cutFrames_gui(varargin)
% CUTFRAMES_GUI M-file for cutFrames_gui.fig
%      CUTFRAMES_GUI, by itself, creates a new CUTFRAMES_GUI or raises the existing
%      singleton*.
%
%      H = CUTFRAMES_GUI returns the handle to a new CUTFRAMES_GUI or the handle to
%      the existing singleton*.
%
%      CUTFRAMES_GUI('CALLBACK',hObject,eventData,handles,...) calls the local
%      function named CALLBACK in CUTFRAMES_GUI.M with the given input arguments.
%
%      CUTFRAMES_GUI('Property','Value',...) creates a new CUTFRAMES_GUI or raises the
%      existing singleton*.  Starting from the left, property value pairs are
%      applied to the GUI before cutFrames_gui_OpeningFcn gets called.  An
%      unrecognized property name or invalid value makes property application
%      stop.  All inputs are passed to cutFrames_gui_OpeningFcn via varargin.
%
%      *See GUI Options on GUIDE's Tools menu.  Choose "GUI allows only one
%      instance to run (singleton)".
%
% See also: GUIDE, GUIDATA, GUIHANDLES

% Edit the above text to modify the response to help cutFrames_gui

% Last Modified by GUIDE v2.5 28-Jul-2010 15:06:48

% Begin initialization code - DO NOT EDIT
gui_Singleton = 1;
gui_State = struct('gui_Name',       mfilename, ...
                   'gui_Singleton',  gui_Singleton, ...
                   'gui_OpeningFcn', @cutFrames_gui_OpeningFcn, ...
                   'gui_OutputFcn',  @cutFrames_gui_OutputFcn, ...
                   'gui_LayoutFcn',  [] , ...
                   'gui_Callback',   []);
if nargin && ischar(varargin{1})
    gui_State.gui_Callback = str2func(varargin{1});
end

if nargout
    [varargout{1:nargout}] = gui_mainfcn(gui_State, varargin{:});
else
    gui_mainfcn(gui_State, varargin{:});
end
% End initialization code - DO NOT EDIT


% --- Executes just before cutFrames_gui is made visible.
function cutFrames_gui_OpeningFcn(hObject, eventdata, handles, varargin)
% This function has no output args, see OutputFcn.
% hObject    handle to figure
% eventdata  reserved - to be defined in a future version of MATLAB
% handles    structure with handles and user data (see GUIDATA)
% varargin   command line arguments to cutFrames_gui (see VARARGIN)

% Choose default command line output for cutFrames_gui
if ~isempty(varargin)
    set(handles.tifPath,'String',varargin{1})
end
handles.output = hObject;

% Update handles structure
guidata(hObject, handles);

% UIWAIT makes cutFrames_gui wait for user response (see UIRESUME)
% uiwait(handles.figure1);


% --- Outputs from this function are returned to the command line.
function varargout = cutFrames_gui_OutputFcn(hObject, eventdata, handles) 
% varargout  cell array for returning output args (see VARARGOUT);
% hObject    handle to figure
% eventdata  reserved - to be defined in a future version of MATLAB
% handles    structure with handles and user data (see GUIDATA)

% Get default command line output from handles structure
varargout{1} = handles.output;


function tifPath_Callback(hObject, eventdata, handles)
% hObject    handle to tifPath (see GCBO)
% eventdata  reserved - to be defined in a future version of MATLAB
% handles    structure with handles and user data (see GUIDATA)

% Hints: get(hObject,'String') returns contents of tifPath as text
%        str2double(get(hObject,'String')) returns contents of tifPath as a double


% --- Executes during object creation, after setting all properties.
function tifPath_CreateFcn(hObject, eventdata, handles)
% hObject    handle to tifPath (see GCBO)
% eventdata  reserved - to be defined in a future version of MATLAB
% handles    empty - handles not created until after all CreateFcns called

% Hint: edit controls usually have a white background on Windows.
%       See ISPC and COMPUTER.
if ispc && isequal(get(hObject,'BackgroundColor'), get(0,'defaultUicontrolBackgroundColor'))
    set(hObject,'BackgroundColor','white');
end


% --- Executes on button press in browse.
function browse_Callback(hObject, eventdata, handles)
% hObject    handle to browse (see GCBO)
% eventdata  reserved - to be defined in a future version of MATLAB
% handles    structure with handles and user data (see GUIDATA)
pathname=uigetdir();
if ~isnumeric(pathname)
    set(handles.tifPath,'String',pathname)
end

% --- Executes on button press in cut3.
function cut3_Callback(hObject, eventdata, handles)
% hObject    handle to cut3 (see GCBO)
% eventdata  reserved - to be defined in a future version of MATLAB
% handles    structure with handles and user data (see GUIDATA)
pathname=get(handles.tifPath,'String');
mkdir([pathname '\removed']);
filelist=dir([pathname '\*.bmp']);
for i=1:length(filelist)
    if mod(i-1,5)~=0
        movefile([pathname '\' filelist(i).name],[pathname '\removed'])
    end
end
disp('Done')

% --- Executes on button press in cut1.
function cut1_Callback(hObject, eventdata, handles)
% hObject    handle to cut1 (see GCBO)
% eventdata  reserved - to be defined in a future version of MATLAB
% handles    structure with handles and user data (see GUIDATA)
pathname=get(handles.tifPath,'String');
mkdir([pathname '\removed']);
filelist=dir([pathname '\*.bmp']);
for i=1:length(filelist)
    if mod(i-1,15)~=0
        movefile([pathname '\' filelist(i).name],[pathname '\removed'])
    end
end
disp('Done')
