# Supplementary material for: Track-A-Worm 2.0: A Software Suite for Quantifying Properties of C. elegans Locomotion, Bending, Sleep, and Action Potentials
Source: eNeuro. 2025 Aug 13;12(8):ENEURO.0224-25.2025. doi: 10.1523/ENEURO.0224-25.2025 (PMC12393025; doi:10.1523/ENEURO.0224-25.2025)
Supplement: Extended Data 2 — MATLAB codes for the software suite. This folder contains the MATLAB codes of the software. Users can run the software and configure none “standard” hardware with MATLAB (R2021a or later) installed on their computers. Download Extended Data 2, ZIP file. [file eneuro-12-ENEURO.0224-25.2025-s004.zip › Extended Data 2/darkFieldTracker.m]

function varargout = darkFieldTracker(varargin)
% DARKFIELDTRACKER MATLAB code for darkFieldTracker.fig
%      DARKFIELDTRACKER, by itself, creates a new DARKFIELDTRACKER or raises the existing
%      singleton*.
%
%      H = DARKFIELDTRACKER returns the handle to a new DARKFIELDTRACKER or the handle to
%      the existing singleton*.
%
%      DARKFIELDTRACKER('CALLBACK',hObject,eventData,handles,...) calls the local
%      function named CALLBACK in DARKFIELDTRACKER.M with the given input arguments.
%
%      DARKFIELDTRACKER('Property','Value',...) creates a new DARKFIELDTRACKER or raises the
%      existing singleton*.  Starting from the left, property value pairs are
%      applied to the GUI before darkFieldTracker_OpeningFcn gets called.  An
%      unrecognized property name or invalid value makes property application
%      stop.  All inputs are passed to darkFieldTracker_OpeningFcn via varargin.
%
%      *See GUI Options on GUIDE's Tools menu.  Choose "GUI allows only one
%      instance to run (singleton)".
%
% See also: GUIDE, GUIDATA, GUIHANDLES

% Edit the above text to modify the response to help darkFieldTracker

% Last Modified by GUIDE v2.5 12-Jun-2019 15:45:28

% Begin initialization code - DO NOT EDIT
gui_Singleton = 1;
gui_State = struct('gui_Name',       mfilename, ...
                   'gui_Singleton',  gui_Singleton, ...
                   'gui_OpeningFcn', @darkFieldTracker_OpeningFcn, ...
                   'gui_OutputFcn',  @darkFieldTracker_OutputFcn, ...
                   'gui_LayoutFcn',  [] , ...
                   'gui_Callback',   []);
if nargin && ischar(varargin{1})
    gui_State.gui_Callback = str2func(varargin{1});
end

if nargout
    [varargout{1:nargout}] = gui_mainfcn(gui_State, varargin{:});
else
    gui_mainfcn(gui_State, varargin{:});
end
% End initialization code - DO NOT EDIT


% --- Executes just before darkFieldTracker is made visible.
function darkFieldTracker_OpeningFcn(hObject, eventdata, handles, varargin)
% This function has no output args, see OutputFcn.
% hObject    handle to figure
% eventdata  reserved - to be defined in a future version of MATLAB
% handles    structure with handles and user data (see GUIDATA)
% varargin   command line arguments to darkFieldTracker (see VARARGIN)

% Choose default command line output for darkFieldTracker
handles.output = hObject;

% Update handles structure
guidata(hObject, handles);

% UIWAIT makes darkFieldTracker wait for user response (see UIRESUME)
% uiwait(handles.figure1);

% --- Outputs from this function are returned to the command line.
function varargout = darkFieldTracker_OutputFcn(hObject, eventdata, handles) 
% varargout  cell array for returning output args (see VARARGOUT);
% hObject    handle to figure
% eventdata  reserved - to be defined in a future version of MATLAB
% handles    structure with handles and user data (see GUIDATA)

% Get default command line output from handles structure
varargout{1} = handles.output;


% --- Executes on button press in d_calibrate.
function d_calibrate_Callback(hObject, eventdata, handles)
% hObject    handle to d_calibrate (see GCBO)
% eventdata  reserved - to be defined in a future version of MATLAB
% handles    structure with handles and user data (see GUIDATA)
calibration_DF


% --- Executes on button press in d_record.
function d_record_Callback(hObject, eventdata, handles)
% hObject    handle to d_record (see GCBO)
% eventdata  reserved - to be defined in a future version of MATLAB
% handles    structure with handles and user data (see GUIDATA)
record_DF


% --- Executes on button press in d_playback.
function d_playback_Callback(hObject, eventdata, handles)
% hObject    handle to d_playback (see GCBO)
% eventdata  reserved - to be defined in a future version of MATLAB
% handles    structure with handles and user data (see GUIDATA)
playback_gui


% --- Executes on button press in analysis.
function analysis_Callback(hObject, eventdata, handles)
% hObject    handle to analysis (see GCBO)
% eventdata  reserved - to be defined in a future version of MATLAB
% handles    structure with handles and user data (see GUIDATA)
analysis_DF


% --- Executes on button press in fitRegion.
function fitRegion_Callback(hObject, eventdata, handles)
% hObject    handle to fitRegion (see GCBO)
% eventdata  reserved - to be defined in a future version of MATLAB
% handles    structure with handles and user data (see GUIDATA
fitRegion


% --------------------------------------------------------------------
function test_Callback(hObject, eventdata, handles)
% hObject    handle to test (see GCBO)
% eventdata  reserved - to be defined in a future version of MATLAB
% handles    structure with handles and user data (see GUIDATA)
