# Supplementary material for: Track-A-Worm 2.0: A Software Suite for Quantifying Properties of C. elegans Locomotion, Bending, Sleep, and Action Potentials
Source: eNeuro. 2025 Aug 13;12(8):ENEURO.0224-25.2025. doi: 10.1523/ENEURO.0224-25.2025 (PMC12393025; doi:10.1523/ENEURO.0224-25.2025)
Supplement: Extended Data 2 — MATLAB codes for the software suite. This folder contains the MATLAB codes of the software. Users can run the software and configure none “standard” hardware with MATLAB (R2021a or later) installed on their computers. Download Extended Data 2, ZIP file. [file eneuro-12-ENEURO.0224-25.2025-s004.zip › Extended Data 2/data.xlsx]

## Sheet: Sheet1
	AP#	RMP (mV)	Threshold (mV)	Amp (mV)	APD50 (ms)	AHP (mV)	Rise time (ms)	Decay time (ms)	Rise slope (mV/ms)	Decay slope (mV/ms)	RiseSlope(10-90%)(mV/ms)	DecaySlope(10-90%)(mV/ms)		Membrane Potential (mV)	Slope (mV/ms)		Time (ms)	Membrane Potential (mV)
mean		-44.14	-38.21	47.27	1.73	-52.10	1.60	2.24	58.19	-33.80	48.73	-28.31		-45.93	0.07		0.2	-45.09
SE		0.13	0.07	0.07	0.00	0.14	0.00	0.01	0.13	0.07	0.11	0.07		-45.92	0.08		0.3	-45.09
														-45.91	0.09		0.4	-45.08
	1	-46.61	-39.48	47.88	1.68	-48.28	1.50	2.30	62.93	-34.97	52.05	-28.91		-45.9	0.1		0.5	-45.07
	2	-46.13	-38.59	47.30	1.69	-48.36	1.60	2.20	61.04	-33.94	50.71	-28.28		-45.89	0.1		0.6	-45.06
	3	-46.72	-38.72	47.82	1.72	-48.36	1.60	2.30	60.73	-33.94	50.80	-28.67		-45.88	0.11		0.7	-45.05
	4	-46.70	-37.24	46.13	1.70	-48.02	1.60	2.20	58.59	-33.14	48.78	-28.20		-45.87	0.11		0.8	-45.03
	5	-45.52	-37.94	46.66	1.70	-48.31	1.50	2.20	58.47	-33.69	48.31	-28.16		-45.86	0.1		0.9	-45.02
	6	-44.46	-36.81	45.47	1.72	-48.31	1.50	2.20	57.01	-32.96	46.96	-27.83		-45.85	0.09		1	-45
	7	-44.30	-37.55	46.44	1.73	-51.29	1.60	2.20	58.23	-33.39	48.88	-28.08		-45.84	0.1		1.1	-44.98
	8	-43.19	-38.37	47.05	1.73	-50.39	1.60	2.30	59.75	-33.14	50.09	-27.85		-45.83	0.09		1.2	-44.98
	9	-44.58	-38.45	46.66	1.72	-49.16	1.50	2.30	59.20	-33.69	48.94	-26.98		-45.83	0.08		1.3	-44.97
	10	-45.95	-38.04	46.55	1.70	-50.00	1.50	2.30	59.45	-33.26	48.78	-28.12		-45.82	0.08		1.4	-44.97
	11	-46.64	-39.23	48.14	1.77	-49.80	1.60	2.40	59.63	-33.14	49.99	-26.80		-45.81	0.08		1.5	-44.97
	12	-46.57	-37.66	46.51	1.74	-49.74	1.60	2.20	58.29	-32.90	48.74	-27.82		-45.8	0.09		1.6	-44.97
	13	-45.36	-37.70	46.40	1.73	-48.80	1.60	2.20	57.62	-32.96	48.36	-27.76		-45.79	0.1		1.7	-44.97
	14	-44.50	-37.59	46.37	1.71	-48.90	1.60	2.20	58.59	-33.14	49.15	-27.76		-45.78	0.09		1.8	-44.97
	15	-46.00	-37.54	46.03	1.74	-49.58	1.60	2.30	57.19	-32.35	46.63	-26.93		-45.77	0.09		1.9	-44.96
	16	-45.48	-38.26	46.71	1.73	-50.27	1.60	2.20	57.68	-33.26	48.41	-27.59		-45.76	0.09		2	-44.95
	17	-43.25	-38.05	46.43	1.75	-50.84	1.60	2.30	57.25	-32.17	48.09	-27.22		-45.75	0.08		2.1	-44.94
	18	-46.08	-38.72	47.00	1.76	-51.25	1.60	2.40	57.80	-32.41	48.58	-26.01		-45.75	0.09		2.2	-44.93
	19	-45.31	-38.64	47.08	1.74	-51.37	1.60	2.20	58.84	-33.14	48.76	-27.42		-45.74	0.08		2.3	-44.91
	20	-45.84	-39.12	47.25	1.74	-50.34	1.60	2.40	59.08	-32.65	49.64	-26.26		-45.73	0.09		2.4	-44.9
	21	-45.27	-38.04	46.64	1.73	-50.37	1.60	2.30	58.23	-33.57	49.16	-28.09		-45.72	0.08		2.5	-44.89
	22	-45.41	-38.56	47.33	1.75	-49.99	1.60	2.40	58.47	-33.08	47.41	-26.84		-45.71	0.09		2.6	-44.87
	23	-45.32	-38.83	47.49	1.76	-50.67	1.60	2.30	58.47	-32.90	49.34	-26.90		-45.7	0.1		2.7	-44.86
	24	-44.62	-38.73	47.30	1.76	-50.69	1.60	2.40	58.17	-32.53	48.96	-26.72		-45.69	0.1		2.8	-44.85
	25	-43.25	-37.79	46.43	1.74	-52.51	1.60	2.30	57.19	-32.96	47.34	-27.16		-45.68	0.08		2.9	-44.84
	26	-43.98	-37.66	46.40	1.77	-50.41	1.60	2.30	56.95	-32.59	47.86	-26.73		-45.68	0.09		3	-44.83
	27	-45.19	-38.80	47.51	1.79	-50.78	1.70	2.40	57.68	-32.59	47.30	-26.43		-45.67	0.08		3.1	-44.81
	28	-44.12	-37.49	46.21	1.74	-50.35	1.60	2.20	56.40	-32.84	47.39	-27.18		-45.66	0.09		3.2	-44.8
	29	-44.12	-37.26	46.01	1.74	-51.20	1.60	2.20	57.07	-32.47	47.96	-27.65		-45.65	0.1		3.3	-44.78
	30	-44.49	-37.47	46.08	1.73	-51.51	1.60	2.20	57.07	-32.65	48.10	-27.65		-45.64	0.08		3.4	-44.77
	31	-45.37	-38.83	46.92	1.75	-51.25	1.60	2.30	58.53	-32.35	49.14	-27.26		-45.63	0.07		3.5	-44.76
	32	-45.17	-38.29	46.73	1.76	-49.77	1.60	2.30	57.86	-32.47	48.01	-27.04		-45.62	0.08		3.6	-44.76
	33	-44.62	-37.95	46.49	1.73	-50.87	1.60	2.20	57.37	-33.02	48.23	-27.46		-45.62	0.08		3.7	-44.75
	34	-42.75	-36.93	45.92	1.71	-51.68	1.60	2.20	57.01	-32.96	47.98	-27.72		-45.61	0.08		3.8	-44.76
	35	-43.93	-37.95	46.58	1.70	-53.08	1.60	2.10	58.47	-33.94	48.97	-28.61		-45.6	0.08		3.9	-44.75
	36	-44.12	-38.68	47.66	1.73	-53.80	1.60	2.30	59.69	-33.20	50.09	-27.89		-45.59	0.09		4	-44.75
	37	-44.04	-38.37	46.94	1.71	-52.31	1.50	2.30	58.84	-33.57	48.67	-28.33		-45.58	0.09		4.1	-44.75
	38	-44.37	-38.67	47.84	1.73	-53.18	1.60	2.30	59.20	-33.94	49.90	-28.60		-45.57	0.1		4.2	-44.75
	39	-43.27	-37.41	46.86	1.72	-52.77	1.60	2.20	57.37	-33.45	48.51	-28.94		-45.57	0.09		4.3	-44.75
	40	-42.52	-37.51	46.72	1.74	-53.52	1.60	2.20	58.04	-33.51	49.13	-28.64		-45.56	0.1		4.4	-44.75
	41	-43.72	-38.26	47.49	1.74	-52.71	1.60	2.20	58.53	-33.20	49.10	-27.79		-45.55	0.09		4.5	-44.75
	42	-45.23	-38.75	47.72	1.73	-51.42	1.60	2.30	60.06	-34.00	50.54	-27.47		-45.54	0.09		4.6	-44.74
	43	-44.10	-38.23	47.71	1.74	-52.34	1.60	2.30	58.23	-34.12	49.16	-28.56		-45.53	0.09		4.7	-44.73
	44	-44.21	-38.18	47.41	1.72	-52.40	1.60	2.30	58.41	-33.51	47.64	-28.39		-45.52	0.08		4.8	-44.73
	45	-39.32	-35.89	45.52	1.73	-52.75	1.60	2.10	54.75	-32.96	46.66	-28.21		-45.51	0.09		4.9	-44.73
	46	-46.14	-39.59	48.72	1.72	-52.28	1.60	2.30	61.16	-34.42	51.48	-28.89		-45.5	0.1		5	-44.74
	47	-43.99	-38.55	47.68	1.73	-52.35	1.60	2.20	59.14	-33.94	49.62	-28.51		-45.49	0.11		5.1	-44.73
	48	-42.00	-38.02	47.31	1.72	-52.44	1.60	2.20	57.13	-33.75	48.23	-27.97		-45.48	0.11		5.2	-44.73
	49	-43.90	-38.41	47.65	1.73	-51.79	1.60	2.20	59.02	-33.69	49.44	-28.22		-45.47	0.11		5.3	-44.72
	50	-43.52	-37.87	47.26	1.71	-51.12	1.60	2.20	58.78	-34.48	49.41	-28.44		-45.46	0.11		5.4	-44.71
	51	-41.55	-36.65	45.97	1.72	-52.16	1.60	2.20	56.21	-33.87	45.95	-28.72		-45.45	0.11		5.5	-44.7
	52	-41.82	-37.51	46.95	1.70	-52.74	1.60	2.10	57.74	-34.00	48.77	-29.17		-45.44	0.11		5.6	-44.7
	53	-45.97	-39.58	48.80	1.73	-53.16	1.60	2.30	60.61	-35.46	51.23	-29.55		-45.43	0.1		5.7	-44.7
	54	-45.31	-39.06	48.19	1.72	-52.72	1.60	2.20	60.49	-34.30	50.77	-28.63		-45.42	0.1		5.8	-44.7
	55	-44.48	-38.35	47.88	1.71	-53.39	1.60	2.20	59.75	-34.85	50.27	-30.08		-45.41	0.08		5.9	-44.7
	56	-43.84	-38.07	47.80	1.71	-54.08	1.60	2.20	58.84	-34.30	49.70	-28.90		-45.4	0.09		6	-44.69
	57	-44.81	-39.87	49.19	1.71	-54.18	1.60	2.20	62.81	-35.28	52.42	-29.03		-45.39	0.09		6.1	-44.69
	58	-44.53	-39.22	48.84	1.70	-53.78	1.60	2.20	61.83	-35.40	51.71	-29.30		-45.38	0.09		6.2	-44.69
	59	-44.31	-38.34	47.64	1.72	-54.33	1.60	2.20	59.63	-34.67	50.02	-28.96		-45.37	0.09		6.3	-44.68
	60	-44.48	-38.82	48.08	1.70	-52.22	1.60	2.20	59.45	-35.22	49.63	-29.40		-45.36	0.1		6.4	-44.67
	61	-46.31	-38.49	47.48	1.70	-52.73	1.60	2.10	58.72	-34.91	49.05	-29.41		-45.35	0.11		6.5	-44.66
	62	-45.10	-38.60	48.11	1.73	-52.66	1.60	2.30	59.02	-34.73	48.07	-29.34		-45.34	0.1		6.6	-44.65
	63	-44.82	-38.59	48.25	1.73	-52.24	1.60	2.20	59.02	-34.30	49.94	-28.72		-45.33	0.1		6.7	-44.65
	64	-42.77	-37.80	47.20	1.70	-51.95	1.60	2.20	57.98	-35.03	49.16	-29.22		-45.32	0.09		6.8	-44.65
	65	-41.94	-37.42	46.86	1.73	-53.65	1.60	2.20	56.95	-33.26	48.41	-28.53		-45.31	0.08		6.9	-44.63
	66	-43.23	-39.48	48.46	1.72	-53.31	1.60	2.30	59.57	-34.18	50.37	-28.53		-45.3	0.07		7	-44.62
	67	-43.36	-37.90	47.37	1.73	-53.04	1.60	2.20	58.11	-34.36	49.20	-29.04		-45.3	0.08		7.1	-44.61
	68	-44.82	-39.18	48.45	1.73	-53.18	1.60	2.30	59.69	-33.75	48.45	-27.53		-45.29	0.09		7.2	-44.6
	69	-43.01	-37.40	46.93	1.71	-53.65	1.60	2.20	57.37	-34.18	48.55	-28.74		-45.28	0.1		7.3	-44.59
	70	-43.95	-38.20	47.49	1.70	-51.68	1.60	2.20	58.11	-34.55	49.06	-29.47		-45.27	0.09		7.4	-44.58
	71	-44.25	-38.33	47.81	1.77	-53.85	1.60	2.30	57.92	-33.20	49.05	-28.48		-45.26	0.1		7.5	-44.56
	72	-43.82	-38.42	47.55	1.72	-53.72	1.60	2.20	57.80	-34.06	49.00	-28.70		-45.25	0.11		7.6	-44.55
	73	-43.36	-38.24	47.34	1.72	-53.65	1.60	2.20	57.31	-33.45	48.51	-27.92		-45.24	0.1		7.7	-44.54
	74	-43.56	-38.39	47.50	1.70	-53.29	1.60	2.10	58.96	-35.34	49.08	-29.65		-45.23	0.1		7.8	-44.53
	75	-44.82	-38.24	47.67	1.73	-51.86	1.60	2.20	59.69	-34.12	50.17	-28.95		-45.22	0.11		7.9	-44.51
	76	-42.33	-37.17	46.71	1.71	-51.43	1.60	2.20	56.76	-34.24	46.38	-28.81		-45.21	0.11		8	-44.5
	77	-42.95	-37.22	46.52	1.71	-50.13	1.60	2.20	56.21	-33.45	47.85	-28.43		-45.2	0.11		8.1	-44.49
	78	-44.05	-38.28	47.63	1.74	-50.35	1.60	2.30	57.50	-33.33	47.19	-27.58		-45.19	0.12		8.2	-44.49
	79	-43.60	-37.91	47.27	1.75	-52.23	1.70	2.20	56.95	-34.06	46.68	-29.27		-45.18	0.12		8.3	-44.48
	80	-42.42	-37.80	47.30	1.75	-52.47	1.70	2.20	57.07	-33.75	46.98	-28.10		-45.16	0.1		8.4	-44.47
	81	-43.88	-38.09	47.14	1.72	-52.53	1.60	2.20	57.68	-34.18	48.72	-29.37		-45.15	0.1		8.5	-44.46
	82	-43.26	-38.07	47.57	1.75	-53.17	1.60	2.30	58.35	-33.33	47.62	-27.91		-45.14	0.1		8.6	-44.45
	83	-43.68	-38.18	47.41	1.74	-54.75	1.60	2.20	57.50	-33.94	48.56	-28.49		-45.13	0.1		8.7	-44.44
	84	-44.00	-39.20	48.62	1.76	-55.33	1.70	2.20	58.96	-34.36	48.25	-28.65		-45.12	0.1		8.8	-44.44
	85	-46.55	-38.90	47.88	1.74	-52.15	1.50	2.30	59.33	-34.42	49.10	-28.32		-45.11	0.1		8.9	-44.45
	86	-43.40	-38.07	47.59	1.73	-53.31	1.60	2.20	57.56	-34.06	48.83	-28.59		-45.1	0.08		9	-44.45
	87	-44.93	-38.97	48.40	1.75	-53.56	1.60	2.20	58.59	-34.42	49.65	-28.97		-45.1	0.08		9.1	-44.45
	88	-41.67	-36.55	45.58	1.70	-53.01	1.60	2.10	55.91	-33.63	47.21	-28.92		-45.09	0.09		9.2	-44.45
	89	-43.59	-38.37	47.75	1.74	-52.44	1.60	2.30	57.74	-34.06	47.21	-28.00		-45.08	0.08		9.3	-44.45
	90	-44.96	-38.06	47.52	1.72	-53.39	1.60	2.20	58.35	-33.87	49.33	-28.49		-45.07	0.08		9.4	-44.44
	91	-44.87	-38.54	48.00	1.72	-53.41	1.60	2.20	58.11	-34.97	49.20	-29.21		-45.06	0.08		9.5	-44.44
	92	-46.14	-37.95	47.22	1.74	-51.81	1.60	2.30	58.17	-34.36	49.02	-28.72		-45.05	0.09		9.6	-44.45
	93	-44.24	-38.27	47.58	1.77	-51.87	1.60	2.30	57.50	-33.20	48.48	-28.05		-45.05	0.09		9.7	-44.44
	94	-43.79	-38.27	47.79	1.75	-53.59	1.70	2.20	57.43	-34.42	47.63	-29.63		-45.04	0.09		9.8	-44.44
	95	-43.46	-37.35	47.09	1.71	-52.80	1.60	2.10	57.92	-34.61	48.88	-29.99		-45.03	0.1		9.9	-44.43
	96	-43.51	-38.90	47.95	1.73	-53.91	1.60	2.20	59.39	-33.81	49.99	-28.62		-45.02	0.09		10	-44.43
	97	-42.16	-37.97	47.11	1.73	-53.91	1.60	2.20	57.07	-34.06	48.69	-28.58		-45.01	0.09		10.1	-44.42
	98	-44.07	-39.23	48.71	1.77	-54.22	1.70	2.30	58.41	-34.79	47.67	-28.32		-45	0.09		10.2	-44.42
	99	-43.60	-37.99	47.54	1.72	-53.21	1.60	2.20	57.56	-34.61	48.62	-29.34		-44.99	0.1		10.3	-44.41
	100	-42.45	-38.24	47.74	1.73	-52.15	1.60	2.30	57.74	-34.36	47.24	-28.79		-44.98	0.09		10.4	-44.39
	101	-47.18	-39.45	48.70	1.74	-53.30	1.60	2.30	59.69	-34.79	50.59	-27.99		-44.97	0.1		10.5	-44.38
	102	-42.80	-37.54	47.32	1.73	-51.95	1.60	2.20	57.13	-34.18	48.45	-28.90		-44.96	0.1		10.6	-44.37
	103	-43.21	-38.80	48.16	1.74	-54.25	1.60	2.20	58.41	-34.79	49.56	-29.20		-44.95	0.09		10.7	-44.35
	104	-44.20	-39.03	47.99	1.75	-52.86	1.60	2.30	58.53	-34.24	49.32	-28.39		-44.94	0.1		10.8	-44.34
	105	-43.82	-38.43	47.69	1.74	-52.50	1.60	2.20	57.43	-34.24	48.59	-28.69		-44.93	0.1		10.9	-44.33
	106	-43.77	-38.90	47.55	1.72	-52.69	1.60	2.20	58.11	-33.81	49.17	-28.34		-44.92	0.1		11	-44.32
	107	-43.22	-38.68	47.29	1.76	-52.00	1.60	2.30	56.88	-33.08	48.46	-27.37		-44.91	0.09		11.1	-44.32
	108	-43.70	-38.92	47.82	1.76	-52.67	1.60	2.30	57.92	-33.39	49.14	-27.49		-44.9	0.1		11.2	-44.32
	109	-42.72	-38.39	47.52	1.73	-52.50	1.60	2.20	57.50	-34.48	48.88	-29.01		-44.89	0.1		11.3	-44.33
	110	-43.86	-38.20	47.23	1.73	-52.86	1.60	2.20	57.31	-34.06	48.67	-28.38		-44.88	0.1		11.4	-44.33
	111	-44.42	-37.30	46.32	1.74	-53.42	1.60	2.20	56.88	-33.26	48.13	-28.24		-44.87	0.09		11.5	-44.33
	112	-45.47	-38.41	47.37	1.74	-53.35	1.70	2.20	58.41	-34.24	47.55	-29.03		-44.86	0.09		11.6	-44.33
	113	-43.96	-38.21	47.11	1.74	-52.77	1.60	2.20	57.43	-33.20	48.55	-28.07		-44.85	0.11		11.7	-44.33
	114	-43.76	-38.33	47.00	1.75	-53.38	1.60	2.30	57.13	-33.63	48.25	-28.43		-44.84	0.1		11.8	-44.32
	115	-44.89	-38.69	47.37	1.74	-52.98	1.60	2.30	57.68	-34.24	47.08	-29.01		-44.83	0.11		11.9	-44.31
	116	-43.28	-38.02	46.76	1.74	-51.27	1.60	2.30	56.40	-33.69	48.11	-28.28		-44.82	0.1		12	-44.31
	117	-41.52	-36.89	45.76	1.71	-52.65	1.60	2.10	54.81	-34.24	46.67	-29.25		-44.81	0.11		12.1	-44.3
	118	-43.18	-37.83	46.62	1.74	-53.02	1.60	2.30	56.34	-33.02	46.21	-28.25		-44.8	0.11		12.2	-44.3
	119	-40.02	-36.06	45.47	1.72	-53.79	1.60	2.10	53.77	-34.30	45.78	-29.46		-44.79	0.12		12.3	-44.29
	120	-41.36	-37.98	46.77	1.73	-53.50	1.60	2.20	56.52	-33.75	47.97	-28.16		-44.78	0.11		12.4	-44.28
	121	-45.29	-39.07	48.08	1.73	-53.97	1.60	2.30	58.84	-34.67	47.82	-27.86		-44.77	0.1		12.5	-44.26
														-44.76	0.1		12.6	-44.25
														-44.75	0.11		12.7	-44.24
														-44.74	0.11		12.8	-44.22
														-44.73	0.1		12.9	-44.2
														-44.72	0.1		13	-44.19
														-44.71	0.1		13.1	-44.17
														-44.69	0.1		13.2	-44.15
														-44.68	0.11		13.3	-44.14
														-44.67	0.1		13.4	-44.13
														-44.66	0.09		13.5	-44.11
														-44.65	0.11		13.6	-44.09
														-44.64	0.12		13.7	-44.07
														-44.63	0.11		13.8	-44.05
														-44.62	0.1		13.9	-44.04
														-44.61	0.11		14	-44.03
														-44.6	0.1		14.1	-44.02
														-44.59	0.1		14.2	-44.01
														-44.58	0.11		14.3	-44
														-44.57	0.11		14.4	-43.99
														-44.56	0.12		14.5	-43.99
														-44.55	0.11		14.6	-44
														-44.54	0.11		14.7	-44
														-44.53	0.1		14.8	-43.99
														-44.52	0.09		14.9	-43.98
														-44.51	0.11		15	-43.97
														-44.5	0.12		15.1	-43.95
														-44.48	0.12		15.2	-43.93
														-44.47	0.11		15.3	-43.91
														-44.46	0.11		15.4	-43.9
														-44.45	0.11		15.5	-43.89
														-44.44	0.1		15.6	-43.87
														-44.43	0.11		15.7	-43.86
														-44.42	0.11		15.8	-43.84
														-44.41	0.1		15.9	-43.82
														-44.4	0.1		16	-43.81
														-44.39	0.11		16.1	-43.8
														-44.37	0.12		16.2	-43.79
														-44.36	0.11		16.3	-43.78
														-44.35	0.11		16.4	-43.77
														-44.34	0.11		16.5	-43.76
														-44.33	0.11		16.6	-43.75
														-44.32	0.11		16.7	-43.74
														-44.31	0.11		16.8	-43.74
														-44.3	0.12		16.9	-43.73
														-44.28	0.13		17	-43.72
														-44.27	0.13		17.1	-43.71
														-44.26	0.12		17.2	-43.69
														-44.25	0.11		17.3	-43.68
														-44.24	0.11		17.4	-43.68
														-44.22	0.11		17.5	-43.67
														-44.21	0.11		17.6	-43.65
														-44.2	0.12		17.7	-43.64
														-44.19	0.11		17.8	-43.64
														-44.18	0.1		17.9	-43.63
														-44.17	0.11		18	-43.62
														-44.16	0.1		18.1	-43.61
														-44.15	0.11		18.2	-43.6
														-44.14	0.13		18.3	-43.58
														-44.12	0.13		18.4	-43.56
														-44.11	0.13		18.5	-43.55
														-44.1	0.12		18.6	-43.54
														-44.08	0.13		18.7	-43.53
														-44.07	0.12		18.8	-43.51
														-44.06	0.12		18.9	-43.49
														-44.05	0.11		19	-43.47
														-44.04	0.12		19.1	-43.46
														-44.02	0.13		19.2	-43.44
														-44.01	0.13		19.3	-43.43
														-44	0.14		19.4	-43.41
														-43.99	0.13		19.5	-43.4
														-43.97	0.14		19.6	-43.38
														-43.96	0.15		19.7	-43.37
														-43.94	0.14		19.8	-43.36
														-43.93	0.14		19.9	-43.35
														-43.92	0.15		20	-43.34
														-43.9	0.14		20.1	-43.32
														-43.89	0.14		20.2	-43.31
														-43.87	0.13		20.3	-43.3
														-43.86	0.13		20.4	-43.28
														-43.85	0.14		20.5	-43.27
														-43.83	0.14		20.6	-43.26
														-43.82	0.14		20.7	-43.25
														-43.81	0.14		20.8	-43.25
														-43.79	0.14		20.9	-43.25
														-43.78	0.13		21	-43.24
														-43.77	0.13		21.1	-43.24
														-43.75	0.13		21.2	-43.23
														-43.74	0.14		21.3	-43.22
														-43.72	0.15		21.4	-43.2
														-43.71	0.14		21.5	-43.19
														-43.7	0.14		21.6	-43.17
														-43.68	0.14		21.7	-43.16
														-43.67	0.15		21.8	-43.15
														-43.65	0.15		21.9	-43.14
														-43.64	0.14		22	-43.13
														-43.62	0.13		22.1	-43.11
														-43.61	0.14		22.2	-43.1
														-43.6	0.14		22.3	-43.09
														-43.58	0.14		22.4	-43.08
														-43.57	0.13		22.5	-43.07
														-43.56	0.12		22.6	-43.06
														-43.54	0.14		22.7	-43.05
														-43.53	0.16		22.8	-43.04
														-43.51	0.15		22.9	-43.02
														-43.5	0.14		23	-43.01
														-43.48	0.16		23.1	-43
														-43.47	0.16		23.2	-42.99
														-43.45	0.15		23.3	-42.97
														-43.44	0.16		23.4	-42.95
														-43.42	0.14		23.5	-42.94
														-43.41	0.14		23.6	-42.92
														-43.39	0.15		23.7	-42.91
														-43.38	0.15		23.8	-42.89
														-43.36	0.16		23.9	-42.89
														-43.35	0.18		24	-42.87
														-43.33	0.18		24.1	-42.86
														-43.31	0.18		24.2	-42.84
														-43.29	0.17		24.3	-42.82
														-43.28	0.17		24.4	-42.81
														-43.26	0.17		24.5	-42.81
														-43.24	0.18		24.6	-42.79
														-43.22	0.18		24.7	-42.77
														-43.21	0.16		24.8	-42.75
														-43.19	0.16		24.9	-42.73
														-43.17	0.18		25	-42.72
														-43.16	0.18		25.1	-42.71
														-43.14	0.18		25.2	-42.71
														-43.12	0.18		25.3	-42.71
														-43.1	0.18		25.4	-42.7
														-43.08	0.17		25.5	-42.69
														-43.07	0.18		25.6	-42.68
														-43.05	0.18		25.7	-42.68
														-43.03	0.18		25.8	-42.67
														-43.01	0.18		25.9	-42.65
														-43	0.16		26	-42.63
														-42.98	0.17		26.1	-42.61
														-42.96	0.18		26.2	-42.59
														-42.95	0.18		26.3	-42.58
														-42.93	0.19		26.4	-42.57
														-42.91	0.2		26.5	-42.56
														-42.89	0.19		26.6	-42.55
														-42.87	0.18		26.7	-42.54
														-42.85	0.19		26.8	-42.53
														-42.83	0.19		26.9	-42.52
														-42.81	0.19		27	-42.5
														-42.79	0.2		27.1	-42.48
														-42.77	0.19		27.2	-42.47
														-42.75	0.19		27.3	-42.46
														-42.74	0.19		27.4	-42.45
														-42.72	0.19		27.5	-42.45
														-42.7	0.19		27.6	-42.44
														-42.68	0.19		27.7	-42.43
														-42.66	0.18		27.8	-42.42
														-42.64	0.19		27.9	-42.41
														-42.62	0.2		28	-42.4
														-42.6	0.2		28.1	-42.39
														-42.58	0.19		28.2	-42.38
														-42.56	0.2		28.3	-42.36
														-42.54	0.2		28.4	-42.35
														-42.52	0.2		28.5	-42.34
														-42.5	0.2		28.6	-42.32
														-42.48	0.21		28.7	-42.29
														-42.46	0.21		28.8	-42.27
														-42.44	0.22		28.9	-42.26
														-42.42	0.22		29	-42.25
														-42.4	0.21		29.1	-42.23
														-42.38	0.21		29.2	-42.22
														-42.36	0.22		29.3	-42.2
														-42.33	0.22		29.4	-42.2
														-42.31	0.23		29.5	-42.19
														-42.29	0.23		29.6	-42.18
														-42.27	0.24		29.7	-42.18
														-42.24	0.23		29.8	-42.17
														-42.22	0.22		29.9	-42.16
														-42.2	0.21		30	-42.16
														-42.18	0.22		30.1	-42.14
														-42.15	0.21		30.2	-42.12
														-42.13	0.22		30.3	-42.11
														-42.11	0.22		30.4	-42.1
														-42.09	0.22		30.5	-42.09
														-42.07	0.22		30.6	-42.07
														-42.05	0.24		30.7	-42.06
														-42.02	0.24		30.8	-42.03
														-42	0.24		30.9	-42.01
														-41.97	0.25		31	-41.99
														-41.95	0.26		31.1	-41.97
														-41.92	0.26		31.2	-41.95
														-41.9	0.25		31.3	-41.93
														-41.87	0.26		31.4	-41.92
														-41.85	0.26		31.5	-41.9
														-41.82	0.27		31.6	-41.88
														-41.79	0.26		31.7	-41.86
														-41.77	0.27		31.8	-41.84
														-41.74	0.27		31.9	-41.82
														-41.71	0.28		32	-41.8
														-41.68	0.29		32.1	-41.79
														-41.65	0.3		32.2	-41.78
														-41.63	0.28		32.3	-41.76
														-41.6	0.28		32.4	-41.75
														-41.57	0.28		32.5	-41.73
														-41.54	0.29		32.6	-41.72
														-41.51	0.31		32.7	-41.71
														-41.48	0.3		32.8	-41.7
														-41.45	0.31		32.9	-41.7
														-41.42	0.31		33	-41.69
														-41.39	0.32		33.1	-41.68
														-41.36	0.33		33.2	-41.67
														-41.33	0.32		33.3	-41.65
														-41.29	0.33		33.4	-41.63
														-41.26	0.33		33.5	-41.61
														-41.23	0.32		33.6	-41.59
														-41.2	0.32		33.7	-41.58
														-41.16	0.33		33.8	-41.57
														-41.13	0.35		33.9	-41.54
														-41.09	0.36		34	-41.51
														-41.06	0.37		34.1	-41.48
														-41.02	0.36		34.2	-41.45
														-40.98	0.36		34.3	-41.43
														-40.95	0.37		34.4	-41.41
														-40.91	0.39		34.5	-41.37
														-40.87	0.41		34.6	-41.33
														-40.83	0.43		34.7	-41.31
														-40.79	0.44		34.8	-41.31
														-40.74	0.44		34.9	-41.3
														-40.7	0.44		35	-41.28
														-40.66	0.45		35.1	-41.25
														-40.61	0.46		35.2	-41.22
														-40.56	0.48		35.3	-41.19
														-40.52	0.51		35.4	-41.17
														-40.47	0.53		35.5	-41.15
														-40.41	0.55		35.6	-41.12
														-40.36	0.56		35.7	-41.09
														-40.3	0.58		35.8	-41.06
														-40.24	0.6		35.9	-41.02
														-40.18	0.62		36	-40.99
														-40.12	0.65		36.1	-40.96
														-40.06	0.7		36.2	-40.94
														-39.99	0.76		36.3	-40.92
														-39.91	0.86		36.4	-40.89
														-39.83	0.97		36.5	-40.85
														-39.73	1.13		36.6	-40.81
														-39.62	1.38		36.7	-40.78
														-39.48	1.92		36.8	-40.73
														-39.29	3.95		36.9	-40.68
														-38.89	9.7		37	-40.63
														-37.92	18.59		37.1	-40.59
														-36.06	27.91		37.2	-40.55
														-33.27	37.48		37.3	-40.5
														-29.52	47.78		37.4	-40.43
														-24.74	55.86		37.5	-40.37
														-19.16	58.13		37.6	-40.32
														-13.34	54.68		37.7	-40.27
														-7.88	47.84		37.8	-40.22
														-3.09	39.46		37.9	-40.16
														0.85	30.66		38	-40.1
														3.92	21.63		38.1	-40.02
														6.08	12.77		38.2	-39.94
														7.36	4.3		38.3	-39.85
														7.79	-3.52		38.4	-39.74
														7.44	-10.51		38.5	-39.62
														6.39	-16.62		38.6	-39.48
														4.72	-21.84		38.7	-39.29
														2.54	-26.18		38.8	-38.92
														-0.08	-29.59		38.9	-38.02
														-3.04	-32.09		39	-36.24
														-6.25	-33.48		39.1	-33.56
														-9.59	-33.74		39.2	-29.96
														-12.97	-33		39.3	-25.36
														-16.27	-31.58		39.4	-19.93
														-19.42	-29.66		39.5	-14.2
														-22.39	-27.49		39.6	-8.75
														-25.14	-25.21		39.7	-3.93
														-27.66	-22.96		39.8	0.11
														-29.96	-20.78		39.9	3.31
														-32.04	-18.74		40	5.65
														-33.91	-16.86		40.1	7.13
														-35.6	-15.11		40.2	7.75
														-37.11	-13.53		40.3	7.56
														-38.46	-12.09		40.4	6.65
														-39.67	-10.79		40.5	5.1
														-40.75	-9.63		40.6	3
														-41.71	-8.59		40.7	0.44
														-42.57	-7.66		40.8	-2.48
														-43.33	-6.83		40.9	-5.68
														-44.02	-6.08		41	-9.05
														-44.63	-5.44		41.1	-12.48
														-45.17	-4.85		41.2	-15.83
														-45.66	-4.33		41.3	-19.03
														-46.09	-3.85		41.4	-22.03
														-46.47	-3.43		41.5	-24.82
														-46.82	-3.07		41.6	-27.37
														-47.12	-2.74		41.7	-29.7
														-47.4	-2.45		41.8	-31.8
														-47.64	-2.19		41.9	-33.71
														-47.86	-1.97		42	-35.42
														-48.06	-1.76		42.1	-36.97
														-48.23	-1.57		42.2	-38.36
														-48.39	-1.41		42.3	-39.61
														-48.53	-1.28		42.4	-40.72
														-48.66	-1.15		42.5	-41.71
														-48.78	-1.06		42.6	-42.6
														-48.88	-0.97		42.7	-43.39
														-48.98	-0.89		42.8	-44.08
														-49.07	-0.8		42.9	-44.7
														-49.15	-0.73		43	-45.24
														-49.22	-0.68		43.1	-45.73
														-49.29	-0.64		43.2	-46.17
														-49.35	-0.58		43.3	-46.57
														-49.41	-0.53		43.4	-46.91
														-49.46	-0.49		43.5	-47.22
														-49.51	-0.47		43.6	-47.48
														-49.56	-0.45		43.7	-47.72
														-49.61	-0.43		43.8	-47.94
														-49.65	-0.41		43.9	-48.14
														-49.69	-0.39		44	-48.31
														-49.73	-0.36		44.1	-48.47
														-49.77	-0.34		44.2	-48.6
														-49.8	-0.34		44.3	-48.73
														-49.83	-0.32		44.4	-48.84
														-49.86	-0.31		44.5	-48.96
														-49.9	-0.3		44.6	-49.07
														-49.93	-0.29		44.7	-49.17
														-49.95	-0.29		44.8	-49.26
														-49.98	-0.27		44.9	-49.34
														-50.01	-0.28		45	-49.42
														-50.04	-0.27		45.1	-49.49
														-50.07	-0.27		45.2	-49.55
														-50.09	-0.26		45.3	-49.62
														-50.12	-0.25		45.4	-49.67
														-50.14	-0.24		45.5	-49.71
														-50.17	-0.24		45.6	-49.76
														-50.19	-0.25		45.7	-49.82
														-50.22	-0.25		45.8	-49.87
														-50.24	-0.25		45.9	-49.93
														-50.27	-0.26		46	-49.97
														-50.29	-0.27		46.1	-50
														-50.32	-0.25		46.2	-50.04
														-50.34	-0.24		46.3	-50.07
														-50.37	-0.24		46.4	-50.11
														-50.39	-0.24		46.5	-50.14
														-50.41	-0.25		46.6	-50.18
														-50.44	-0.24		46.7	-50.22
														-50.46	-0.25		46.8	-50.26
														-50.49	-0.25		46.9	-50.3
														-50.51	-0.25		47	-50.33
														-50.54	-0.26		47.1	-50.36
														-50.56	-0.25		47.2	-50.4
														-50.59	-0.24		47.3	-50.43
														-50.61	-0.23		47.4	-50.47
														-50.64	-0.23		47.5	-50.51
														-50.66	-0.23		47.6	-50.55
														-50.68	-0.23		47.7	-50.59
														-50.71	-0.23		47.8	-50.63
														-50.73	-0.24		47.9	-50.66
														-50.75	-0.24		48	-50.7
														-50.78	-0.24		48.1	-50.74
																	48.2	-50.78
																	48.3	-50.83
																	48.4	-50.86
																	48.5	-50.9
																	48.6	-50.94
																	48.7	-50.98
																	48.8	-51.02
																	48.9	-51.06
																	49	-51.09
																	49.1	-51.13
																	49.2	-51.16
																	49.3	-51.18
																	49.4	-51.21
																	49.5	-51.25
																	49.6	-51.28
																	49.7	-51.32
																	49.8	-51.35
																	49.9	-51.39
																	50	-51.42
																	50.1	-51.45
																	50.2	-51.48
																	50.3	-51.5
																	50.4	-51.53
																	50.5	-51.56
																	50.6	-51.58
																	50.7	-51.61
																	50.8	-51.64
																	50.9	-51.68
																	51	-51.72
																	51.1	-51.75
																	51.2	-51.79
																	51.3	-51.82
																	51.4	-51.84
																	51.5	-51.87
																	51.6	-51.9
																	51.7	-51.93
																	51.8	-51.96
																	51.9	-51.98
																	52	-52.01
																	52.1	-52.03
																	52.2	-52.06
																	52.3	-52.1
																	52.4	-52.13
																	52.5	-52.16
																	52.6	-52.19
																	52.7	-52.22
																	52.8	-52.25
																	52.9	-52.28
																	53	-52.31
																	53.1	-52.33
																	53.2	-52.36
																	53.3	-52.38
																	53.4	-52.41
																	53.5	-52.43
																	53.6	-52.46
																	53.7	-52.48
																	53.8	-52.5
																	53.9	-52.53
																	54	-52.55
																	54.1	-52.59
																	54.2	-52.61
																	54.3	-52.64
																	54.4	-52.67
																	54.5	-52.7
																	54.6	-52.72
																	54.7	-52.75
																	54.8	-52.78
																	54.9	-52.8
																	55	-52.82
																	55.1	-52.85
																	55.2	-52.88
																	55.3	-52.9
																	55.4	-52.93
																	55.5	-52.95
																	55.6	-52.96
																	55.7	-52.99
																	55.8	-53.02
																	55.9	-53.04
																	56	-53.06
																	56.1	-53.09
																	56.2	-53.11
																	56.3	-53.13
																	56.4	-53.15
																	56.5	-53.18
																	56.6	-53.2
																	56.7	-53.23
																	56.8	-53.24
																	56.9	-53.26
																	57	-53.28
																	57.1	-53.3
																	57.2	-53.32
																	57.3	-53.35
																	57.4	-53.37
																	57.5	-53.39
																	57.6	-53.41
																	57.7	-53.44
																	57.8	-53.46
																	57.9	-53.48
																	58	-53.49
																	58.1	-53.51
																	58.2	-53.53
																	58.3	-53.56
																	58.4	-53.58
																	58.5	-53.6
																	58.6	-53.61
																	58.7	-53.63
																	58.8	-53.65
																	58.9	-53.67
																	59	-53.69
																	59.1	-53.72
																	59.2	-53.74
																	59.3	-53.76
																	59.4	-53.78
																	59.5	-53.79
																	59.6	-53.81
																	59.7	-53.81
																	59.8	-53.83
																	59.9	-53.85
																	60	-53.86
																	60.1	-53.87
																	60.2	-53.88
																	60.3	-53.89
																	60.4	-53.9
																	60.5	-53.91
																	60.6	-53.92
																	60.7	-53.93
																	60.8	-53.93
																	60.9	-53.95
																	61	-53.96
																	61.1	-53.96
																	61.2	-53.97
																	61.3	-53.98
																	61.4	-53.98
																	61.5	-54
																	61.6	-54
																	61.7	-54.02
																	61.8	-54.03
																	61.9	-54.04
																	62	-54.05
																	62.1	-54.06
																	62.2	-54.07
																	62.3	-54.08
																	62.4	-54.08
																	62.5	-54.08
																	62.6	-54.09
																	62.7	-54.11
																	62.8	-54.12
																	62.9	-54.14
																	63	-54.16
																	63.1	-54.17
																	63.2	-54.18
																	63.3	-54.2
																	63.4	-54.21
																	63.5	-54.23
																	63.6	-54.25
																	63.7	-54.26
																	63.8	-54.27
																	63.9	-54.28
																	64	-54.29
																	64.1	-54.3
																	64.2	-54.31
																	64.3	-54.33
																	64.4	-54.34
																	64.5	-54.35
																	64.6	-54.36
																	64.7	-54.38
																	64.8	-54.39
																	64.9	-54.39
																	65	-54.4
																	65.1	-54.41
																	65.2	-54.43
																	65.3	-54.44
																	65.4	-54.45
																	65.5	-54.46
																	65.6	-54.47
																	65.7	-54.48
																	65.8	-54.49
																	65.9	-54.49
																	66	-54.5
																	66.1	-54.51
																	66.2	-54.52
																	66.3	-54.52
																	66.4	-54.52
																	66.5	-54.52
																	66.6	-54.52
																	66.7	-54.53
																	66.8	-54.53
																	66.9	-54.54
																	67	-54.54
																	67.1	-54.55
																	67.2	-54.55
																	67.3	-54.55
																	67.4	-54.56
																	67.5	-54.56
																	67.6	-54.57
																	67.7	-54.58
																	67.8	-54.59
																	67.9	-54.59
																	68	-54.6
																	68.1	-54.61
																	68.2	-54.62
																	68.3	-54.62
																	68.4	-54.63
																	68.5	-54.63
																	68.6	-54.64
																	68.7	-54.64
																	68.8	-54.64
																	68.9	-54.64
																	69	-54.65
																	69.1	-54.66
																	69.2	-54.67
																	69.3	-54.68
																	69.4	-54.69
																	69.5	-54.7
																	69.6	-54.7
																	69.7	-54.7
																	69.8	-54.7
																	69.9	-54.7
																	70	-54.71
																	70.1	-54.72
																	70.2	-54.72
