# Supplementary material for: Track-A-Worm 2.0: A Software Suite for Quantifying Properties of C. elegans Locomotion, Bending, Sleep, and Action Potentials
Source: eNeuro. 2025 Aug 13;12(8):ENEURO.0224-25.2025. doi: 10.1523/ENEURO.0224-25.2025 (PMC12393025; doi:10.1523/ENEURO.0224-25.2025)
Supplement: Extended Data 2 — MATLAB codes for the software suite. This folder contains the MATLAB codes of the software. Users can run the software and configure none “standard” hardware with MATLAB (R2021a or later) installed on their computers. Download Extended Data 2, ZIP file. [file eneuro-12-ENEURO.0224-25.2025-s004.zip › Extended Data 2/directionAnalysis.m]

function varargout = directionAnalysis(varargin)
% DIRECTIONANALYSIS MATLAB code for directionAnalysis.fig
%      DIRECTIONANALYSIS, by itself, creates a new DIRECTIONANALYSIS or raises the existing
%      singleton*.
%
%      H = DIRECTIONANALYSIS returns the handle to a new DIRECTIONANALYSIS or the handle to
%      the existing singleton*.
%
%      DIRECTIONANALYSIS('CALLBACK',hObject,eventData,handles,...) calls the local
%      function named CALLBACK in DIRECTIONANALYSIS.M with the given input arguments.
%
%      DIRECTIONANALYSIS('Property','Value',...) creates a new DIRECTIONANALYSIS or raises the
%      existing singleton*.  Starting from the left, property value pairs are
%      applied to the GUI before directionAnalysis_OpeningFcn gets called.  An
%      unrecognized property name or invalid value makes property application
%      stop.  All inputs are passed to directionAnalysis_OpeningFcn via varargin.
%
%      *See GUI Options on GUIDE's Tools menu.  Choose "GUI allows only one
%      instance to run (singleton)".
%
% See also: GUIDE, GUIDATA, GUIHANDLES

% Edit the above text to modify the response to help directionAnalysis

% Last Modified by GUIDE v2.5 24-Aug-2024 15:56:11

% Begin initialization code - DO NOT EDIT
gui_Singleton = 1;
gui_State = struct('gui_Name',       mfilename, ...
                   'gui_Singleton',  gui_Singleton, ...
                   'gui_OpeningFcn', @directionAnalysis_OpeningFcn, ...
                   'gui_OutputFcn',  @directionAnalysis_OutputFcn, ...
                   'gui_LayoutFcn',  [] , ...
                   'gui_Callback',   []);
if nargin && ischar(varargin{1})
    gui_State.gui_Callback = str2func(varargin{1});
end

if nargout
    [varargout{1:nargout}] = gui_mainfcn(gui_State, varargin{:});
else
    gui_mainfcn(gui_State, varargin{:});
end
% End initialization code - DO NOT EDIT


% --- Executes just before directionAnalysis is made visible.
function directionAnalysis_OpeningFcn(hObject, eventdata, handles, varargin)
% This function has no output args, see OutputFcn.
% hObject    handle to figure
% eventdata  reserved - to be defined in a future version of MATLAB
% handles    structure with handles and user data (see GUIDATA)
% varargin   command line arguments to directionAnalysis (see VARARGIN)

% Choose default command line output for directionAnalysis
handles.output = hObject;

% Update handles structure
guidata(hObject, handles);

% UIWAIT makes directionAnalysis wait for user response (see UIRESUME)
% uiwait(handles.figure1);


% --- Outputs from this function are returned to the command line.
function varargout = directionAnalysis_OutputFcn(hObject, eventdata, handles) 
% varargout  cell array for returning output args (see VARARGOUT);
% hObject    handle to figure
% eventdata  reserved - to be defined in a future version of MATLAB
% handles    structure with handles and user data (see GUIDATA)

% Get default command line output from handles structure
varargout{1} = handles.output;


function editText_Callback(hObject, eventdata, handles)
% hObject    handle to editText (see GCBO)
% eventdata  reserved - to be defined in a future version of MATLAB
% handles    structure with handles and user data (see GUIDATA)

% Hints: get(hObject,'String') returns contents of editText as text
%        str2double(get(hObject,'String')) returns contents of editText as a double


% --- Executes during object creation, after setting all properties.
function editText_CreateFcn(hObject, eventdata, handles)
% hObject    handle to editText (see GCBO)
% eventdata  reserved - to be defined in a future version of MATLAB
% handles    empty - handles not created until after all CreateFcns called

% Hint: edit controls usually have a white background on Windows.
%       See ISPC and COMPUTER.
if ispc && isequal(get(hObject,'BackgroundColor'), get(0,'defaultUicontrolBackgroundColor'))
    set(hObject,'BackgroundColor','white');
end


% --- Executes on button press in plotData.
function plotData_Callback(hObject, eventdata, handles)
% hObject    handle to plotData (see GCBO)
% eventdata  reserved - to be defined in a future version of MATLAB
% handles    structure with handles and user data (see GUIDATA)


% --- Executes on button press in smoothCurve.
function smoothCurve_Callback(hObject, eventdata, handles)
% hObject    handle to smoothCurve (see GCBO)
% eventdata  reserved - to be defined in a future version of MATLAB
% handles    structure with handles and user data (see GUIDATA)
