# Supplementary material for: Track-A-Worm 2.0: A Software Suite for Quantifying Properties of C. elegans Locomotion, Bending, Sleep, and Action Potentials
Source: eNeuro. 2025 Aug 13;12(8):ENEURO.0224-25.2025. doi: 10.1523/ENEURO.0224-25.2025 (PMC12393025; doi:10.1523/ENEURO.0224-25.2025)
Supplement: Extended Data 2 — MATLAB codes for the software suite. This folder contains the MATLAB codes of the software. Users can run the software and configure none “standard” hardware with MATLAB (R2021a or later) installed on their computers. Download Extended Data 2, ZIP file. [file eneuro-12-ENEURO.0224-25.2025-s004.zip › Extended Data 2/displayManualNeededMessage.m]

% function displayManualNeededMessage(handles)
% 
% % THIS FUNCTION UPADTES THE 'MANUAL NEEDED' MESSAGE ON batchTrack_gui AND
% % DRAWS RED FRAMES AROUND UNSUCCESSFUL FRAMES
% 
% manualNeeded = get(handles.manualNeededText,'UserData');
% framesNeeded = find(manualNeeded);
% numberNeeded = length(framesNeeded);
% 
% % CHOOSE APPROPRIATE FORMAT FOR MESSAGE BASED ON NUMBER OF FRAMES NEEDED
% 
% if ~numberNeeded
%     message = "No manual splines are currently needed.";
% elseif numberNeeded == 1
%     message = ['Manual spline needed at frame ' num2str(framesNeeded(1)) '.'];
% elseif numberNeeded == 2
%     message = ['Manual spline needed at frames ' num2str(framesNeeded(1)) ' and ' num2str(framesNeeded(2)) '.'];
% elseif ismember(numberNeeded,[3 4 5 6 7])
%     message = ['Manual spline needed at frames ' strjoin(string(framesNeeded(1:end)),',') ' and ' framesNeeded(end) '.'];
% else
%     message = ['Manual spline needed at frames ' strjoin(string(framesNeeded(1:7)),',') ' and ' num2str(length(framesNeeded(7:end))) ' other(s).'];
% end
% 
% message = strjoin(string(message));
% 
% % SET 'MANUAL NEEDED' MESSAGE PROPERTIES OR RESET TO DEFAULT
% 
% set(handles.manualNeededText,'String',message);
% 
% if ~numberNeeded
% 
%     set(handles.manualNeededText,'ForegroundColor','k');
%     set(handles.manualNeededText,'FontAngle','italic');
% 
% else
% 
%     set(handles.manualNeededText,'ForegroundColor','r');
%     set(handles.manualNeededText,'FontAngle','normal');
% 
% end
