# Supplementary material for: Track-A-Worm 2.0: A Software Suite for Quantifying Properties of C. elegans Locomotion, Bending, Sleep, and Action Potentials
Source: eNeuro. 2025 Aug 13;12(8):ENEURO.0224-25.2025. doi: 10.1523/ENEURO.0224-25.2025 (PMC12393025; doi:10.1523/ENEURO.0224-25.2025)
Supplement: Extended Data 2 — MATLAB codes for the software suite. This folder contains the MATLAB codes of the software. Users can run the software and configure none “standard” hardware with MATLAB (R2021a or later) installed on their computers. Download Extended Data 2, ZIP file. [file eneuro-12-ENEURO.0224-25.2025-s004.zip › Extended Data 2/displaySplines.m]

framesToDisplay=frameMatrix(topRow:topRow+1,:);

windowHandles = [handles.winA,handles.winB,handles.winC,handles.winD,handles.winE,handles.winF,handles.winG,handles.winH,handles.winI,handles.winJ];

set(windowHandles,'NextPlot','add');


for i=1:10
    res = [get(gca,'XLim') get(gca,'YLim')];
    res = floor(res);
    currentFrame = framesToDisplay(floor((i-1)/5)+1,mod(i-1,5)+1);
    if currentFrame~=0
        x=splineData(2*currentFrame-1,:);
        y=splineData(2*currentFrame,:);
        if mean(x)~=0 && mean(y)~=0
            plot(windowHandles(i),x,res(4)-y+1,'c')
            plot(windowHandles(i),x(1),res(4)-y(1)+1,'r.','MarkerSize',12)
            plot(windowHandles(i),x(end-2:end),res(4)-y(end-2:end)+1,'m')
            plot(windowHandles(i),x(1:2),res(4)-y(1:2)+1,'r')
        end
        if ~isempty(manualNeeded) && manualNeeded(currentFrame) == 1
            rectangle(windowHandles(i),'Position',[0 0 res(2)/100 res(4)],'FaceColor','r','EdgeColor','r','LineWidth',1)
            rectangle(windowHandles(i),'Position',[0 res(4)-res(2)/100 res(2) res(2)/100],'FaceColor','r','EdgeColor','r','LineWidth',1)
            rectangle(windowHandles(i),'Position',[res(2)-res(2)/100 0 res(2)/100 res(4)],'FaceColor','r','EdgeColor','r','LineWidth',1)
            rectangle(windowHandles(i),'Position',[0 0 res(2) res(2)/100],'FaceColor','r','EdgeColor','r','LineWidth',1)
        end
        
        if ~isempty(ventralDir) && ventralDir(currentFrame)
            
            [startPt,normalArrowComponents] = makeVentralArrow(currentFrame,x,y,ventralDir);
            
            hold(windowHandles(i),'on');
            
            arrowComponents = (res(4)/5)*normalArrowComponents;
            
%             quiver(windowHandles(i),startPt(1),res(4)-startPt(2)+1,arrowComponents(1),arrowComponents(2),'MaxHeadSize',10,'Color','r','LineWidth',1);

            text(windowHandles(i),startPt(1)+arrowComponents(1),res(4)-startPt(2)+1+arrowComponents(2),'V','Color','r');
            
            hold(windowHandles(i),'off');
            
        end


    end
end

set(windowHandles,'NextPlot','replacechildren');
