# Supplementary material for: Track-A-Worm 2.0: A Software Suite for Quantifying Properties of C. elegans Locomotion, Bending, Sleep, and Action Potentials
Source: eNeuro. 2025 Aug 13;12(8):ENEURO.0224-25.2025. doi: 10.1523/ENEURO.0224-25.2025 (PMC12393025; doi:10.1523/ENEURO.0224-25.2025)
Supplement: Extended Data 2 — MATLAB codes for the software suite. This folder contains the MATLAB codes of the software. Users can run the software and configure none “standard” hardware with MATLAB (R2021a or later) installed on their computers. Download Extended Data 2, ZIP file. [file eneuro-12-ENEURO.0224-25.2025-s004.zip › Extended Data 2/divideSpline.m]

%this function will take each point in the spline, find the distance
%between each point, and output 'n' equally spaced points.
function [xs,ys]=divideSpline(x,y,n)

dist=zeros(1,length(x)-1);
for i=2:length(x)
    if i~=2
        dist(i-1)=ptDist(x(i-1),y(i-1),x(i),y(i))+dist(i-2);
    else
        dist(i-1)=ptDist(x(i-1),y(i-1),x(i),y(i));
    end
end
segLength=dist(end)/n;

xs=x(1);    %the first point should always be in there
ys=y(1);

index(1)=1;

for target=segLength:segLength:(n-1)*segLength
    index=[index findClosest(dist,target)];
end
index=[index length(x)];

xs=x(index);
ys=y(index);

disp('Spline divided into segments');

function index=findClosest(dist,target) 
%minimize distance to target, output the index of the point that is closest
lowestDist=1e6;
for i=1:length(dist)
    currDist=abs(dist(i)-target);
    if currDist<lowestDist
        lowestDist=currDist;
        index=i+1;
    end
end
