# Supplementary material for: Track-A-Worm 2.0: A Software Suite for Quantifying Properties of C. elegans Locomotion, Bending, Sleep, and Action Potentials
Source: eNeuro. 2025 Aug 13;12(8):ENEURO.0224-25.2025. doi: 10.1523/ENEURO.0224-25.2025 (PMC12393025; doi:10.1523/ENEURO.0224-25.2025)
Supplement: Extended Data 2 — MATLAB codes for the software suite. This folder contains the MATLAB codes of the software. Users can run the software and configure none “standard” hardware with MATLAB (R2021a or later) installed on their computers. Download Extended Data 2, ZIP file. [file eneuro-12-ENEURO.0224-25.2025-s004.zip › Extended Data 2/fileSelectWindow.m]

function varargout = fileSelectWindow(varargin)
gui_Singleton = 1;
gui_State = struct('gui_Name',       mfilename, ...
                   'gui_Singleton',  gui_Singleton, ...
                   'gui_OpeningFcn', @fileSelectWindow_OpeningFcn, ...
                   'gui_OutputFcn',  @fileSelectWindow_OutputFcn, ...
                   'gui_LayoutFcn',  [] , ...
                   'gui_Callback',   []);
if nargin && ischar(varargin{1})
    gui_State.gui_Callback = str2func(varargin{1});
end

if nargout
    [varargout{1:nargout}] = gui_mainfcn(gui_State, varargin{:});
else
    gui_mainfcn(gui_State, varargin{:});
end

function fileSelectWindow_OpeningFcn(hObject, eventdata, handles, varargin)
handles.output = hObject;
if ~isempty(varargin)
    set(handles.splinePath,'String',varargin{1});
    set(handles.stagePath,'String',varargin{2});
    set(handles.frameSelection,'String',varargin{3});
end
guidata(hObject, handles);
uiwait

function varargout = fileSelectWindow_OutputFcn(hObject, eventdata, handles) 
varargout{1} = handles.output.splinePath;
varargout{2} = handles.output.stagePath;
varargout{3} = handles.output.frameSelection;
delete(gcf)


function splinePath_Callback(hObject, eventdata, handles)

function splinePath_CreateFcn(hObject, eventdata, handles)
if ispc && isequal(get(hObject,'BackgroundColor'), get(0,'defaultUicontrolBackgroundColor'))
    set(hObject,'BackgroundColor','white');
end


function stagePath_Callback(hObject, eventdata, handles)

function stagePath_CreateFcn(hObject, eventdata, handles)
if ispc && isequal(get(hObject,'BackgroundColor'), get(0,'defaultUicontrolBackgroundColor'))
    set(hObject,'BackgroundColor','white');
end


function browseSpline_Callback(hObject, eventdata, handles)
persistent pathname
if isempty(pathname)
    [filename pathname]=uigetfile('*.txt','Open Spline File');
else
    [filename pathname]=uigetfile('*.txt','Open Spline File',pathname);
end
if ~isnumeric(filename) && ~isnumeric(pathname)
    set(handles.splinePath,'String',[pathname filename]);
    wormName=filename(1:end-16);
    stageName=[pathname wormName '\' wormName '.txt'];
    set(handles.stagePath,'String',stageName);
end

function browseStage_Callback(hObject, eventdata, handles)
[filename pathname]=uigetfile('*.txt','Open Stage File');
if ~isnumeric(filename) && ~isnumeric(pathname)
    set(handles.stagePath,'String',[pathname filename]);
end

function frameSelection_Callback(hObject, eventdata, handles)

function frameSelection_CreateFcn(hObject, eventdata, handles)
if ispc && isequal(get(hObject,'BackgroundColor'), get(0,'defaultUicontrolBackgroundColor'))
    set(hObject,'BackgroundColor','white');
end

function done_Callback(hObject, eventdata, handles)
splinePath=get(handles.splinePath,'String');
stagePath=get(handles.stagePath,'String');
frameSelection=get(handles.frameSelection,'String');
if ~isempty(str2num(frameSelection))
    frameSelection=str2num(frameSelection);
end
handles.output.splinePath=splinePath;
handles.output.stagePath=stagePath;
handles.output.frameSelection=frameSelection;
guidata(hObject,handles);
uiresume


function splinePath_KeyPressFcn(hObject, eventdata, handles)
if strcmp(eventdata.Key,'return')
    pause(.5)
    flashBox(handles.stagePath);
    pathname=get(handles.splinePath,'String');
    lastSlash=find(pathname=='\');
    lastSlash=lastSlash(end);
    wormName=pathname(lastSlash+1:end-16);
    stageName=[pathname(1:lastSlash) wormName '\' wormName '.txt'];
    set(handles.stagePath,'String',stageName);
end
