# Supplementary material for: Track-A-Worm 2.0: A Software Suite for Quantifying Properties of C. elegans Locomotion, Bending, Sleep, and Action Potentials
Source: eNeuro. 2025 Aug 13;12(8):ENEURO.0224-25.2025. doi: 10.1523/ENEURO.0224-25.2025 (PMC12393025; doi:10.1523/ENEURO.0224-25.2025)
Supplement: Extended Data 2 — MATLAB codes for the software suite. This folder contains the MATLAB codes of the software. Users can run the software and configure none “standard” hardware with MATLAB (R2021a or later) installed on their computers. Download Extended Data 2, ZIP file. [file eneuro-12-ENEURO.0224-25.2025-s004.zip › Extended Data 2/filters.m]

worm=imread("img_test3.jpeg");
wormGray=im2gray(worm);
nHood=true(3);
wormRNG=rangefilt(wormGray,nHood);
%wormRNG=rescale(wormRNG);
%wormBW=imbinarize(wormRNG);
% wormSmooth=medfilt2(wormRNG,[3,3]);
% wormBW=imbinarize(wormSmooth);

%wormRNG=imadjust(wormRNG);
%wormBW=imbinarize(wormRNG,0.9);
wormRNG=bwareaopen(wormRNG,40);
wormMask=activecontour(worm,wormRNG,"Chan-vese","ContractionBias",-.5);
imshow(wormMask)


%wormBinary=bwareafilt(wormBW,1);
%imshow(wormBinary)

% %Get the worm skeleton from the binary image
% wormOut=bwskel(wormBW,'MinBranchLength',20);
% 
% 
% %Overlay the skeleton on the original image
% imshow(labeloverlay(worm,wormOut,'Transparency',0))
% 
% % Find the endpoints of the skeleton
% endpoints = bwmorph(wormOut, 'endpoints');
% 
% % Find the coordinates of the endpoints
% [row, col] = find(endpoints);
% 
% if numel(row) >= 2 % Check if there are at least two endpoints
%     % Extract the head and tail coordinates
%     head = [row(1), col(1)];
%     tail = [row(2), col(2)];
% 
%     % If you want to visualize the head and tail points
%     imshow(worm);
%     % Plot skeleton
%     plotSkeleton = imshow(cat(3, zeros(size(wormOut)), wormOut, zeros(size(wormOut))));
%     set(plotSkeleton, 'AlphaData', 1); % Make skeleton partially transparent
%     hold on;
%     plot(head(2), head(1), 'r*'); % Plot head
%     plot(tail(2), tail(1), 'b*'); % Plot tail
%     hold off;
% else
%     disp('Could not find enough endpoints to determine head and tail.');
% end
