# Supplementary material for: Track-A-Worm 2.0: A Software Suite for Quantifying Properties of C. elegans Locomotion, Bending, Sleep, and Action Potentials
Source: eNeuro. 2025 Aug 13;12(8):ENEURO.0224-25.2025. doi: 10.1523/ENEURO.0224-25.2025 (PMC12393025; doi:10.1523/ENEURO.0224-25.2025)
Supplement: Extended Data 2 — MATLAB codes for the software suite. This folder contains the MATLAB codes of the software. Users can run the software and configure none “standard” hardware with MATLAB (R2021a or later) installed on their computers. Download Extended Data 2, ZIP file. [file eneuro-12-ENEURO.0224-25.2025-s004.zip › Extended Data 2/filters2.m]

%Read the image
worm=imread('img_test3.jpeg');
imhist(worm);
%Adjust contrast
rwWorm=imadjust(worm,[0.4 0.6],[]);


%Apply edge filter
filtersize=[5 5];
wormFilter=wiener2(rwWorm,filtersize);
wormContrast=imadjust(wormFilter);

%Colors complemented
wormComplement=imcomplement(wormContrast);

% %Get the binary image
wormBinary=imbinarize(wormComplement,"adaptive");

%Fill the small gaps 
wormBinary=bwareafilt(wormBinary,1);


wormComplement=imcomplement(wormBinary);

wormBinary2=bwareaopen(wormComplement,80);
%Get the worm skeleton from the binary image
wormOut=bwskel(wormBinary,'MinBranchLength',20);


%Overlay the skeleton on the original image
imshow(labeloverlay(worm,wormOut,'Transparency',0))

% Process the binary matrix
% updated_matrix = process_binary_matrix(wormOut);
% 
% 
% %Overlay the skeleton on the original image
% imshow(labeloverlay(worm,updated_matrix,'Transparency',0))
% 
% 
% % Find the endpoints of the skeleton
% endpoints = bwmorph(updated_matrix, 'endpoints');
% 
% % Find the coordinates of the endpoints
% [row, col] = find(endpoints);
% 
% if numel(row) >= 2 % Check if there are at least two endpoints
%     % Extract the head and tail coordinates
%     head = [row(1), col(1)];
%     tail = [row(2), col(2)];
% 
%     % If you want to visualize the head and tail points
%     imshow(worm);
%     % Plot skeleton
%     plotSkeleton = imshow(cat(3, zeros(size(updated_matrix)), updated_matrix, zeros(size(updated_matrix))));
%     set(plotSkeleton, 'AlphaData', 1); % Make skeleton partially transparent
%     hold on;
%     plot(head(2), head(1), 'r*'); % Plot head
%     plot(tail(2), tail(1), 'b*'); % Plot tail
%     hold off;
% else
%     disp('Could not find enough endpoints to determine head and tail.');
% end
% 
% function updated_matrix = process_binary_matrix(binary_matrix)
%     [m, n] = size(binary_matrix);
%     updated_matrix = binary_matrix; % Initialize the updated matrix
% 
%     % Iterate through the binary matrix
%     for i = m-1:-1:2
%         for j = 2:n-1
%             % Check if the current element is 1
%             if binary_matrix(i, j) == 1
%                 % Extract the 3x3 sub-matrix centered around the current element
%                 sub_matrix = binary_matrix(i-1:i+1, j-1:j+1);
%                 % Count the number of elements with value 1 in the sub-matrix
%                 num_ones = sum(sub_matrix(:)) - 1; % Exclude the center element
% 
%                 % If the count is greater than 3 and the center element has 0 right above and right below it
%                 if num_ones > 2 && binary_matrix(i-1, j) == 0 && binary_matrix(i+1, j) == 0
%                     % Update the center element to 0
%                     updated_matrix(i, j) = 0;
%                 end
%             end
%         end
%     end
% end
% % function updated_matrix = process_binary_matrix(binary_matrix)
% %     [m, n] = size(binary_matrix);
% %     updated_matrix = binary_matrix; % Initialize the updated matrix
% %     processed = false; % Flag to track if any 3x3 matrix has been processed
% % 
% %     % Iterate through the binary matrix
% %     for i = 2:m-1
% %         for j = 2:n-1
% %             % Check if the current element is 1 and hasn't been processed yet
% %             if binary_matrix(i, j) == 1 && ~processed
% %                 % Extract the 3x3 sub-matrix centered around the current element
% %                 sub_matrix = binary_matrix(i-1:i+1, j-1:j+1);
% %                 % Count the number of elements with value 1 in the sub-matrix
% %                 num_ones = sum(sub_matrix(:)) - 1; % Exclude the center element
% %                 % If the count is greater than 3, update the center element to 0
% %                 if num_ones > 2
% %                     updated_matrix(i, j) = 0;
% %                     processed = true; % Set the flag to true
% %                     break; % Exit the loop
% %                 end
% %             end
% %         end
% %         if processed
% %             break; % Exit the outer loop
% %         end
% %     end
% % end
