# Supplementary material for: Track-A-Worm 2.0: A Software Suite for Quantifying Properties of C. elegans Locomotion, Bending, Sleep, and Action Potentials
Source: eNeuro. 2025 Aug 13;12(8):ENEURO.0224-25.2025. doi: 10.1523/ENEURO.0224-25.2025 (PMC12393025; doi:10.1523/ENEURO.0224-25.2025)
Supplement: Extended Data 2 — MATLAB codes for the software suite. This folder contains the MATLAB codes of the software. Users can run the software and configure none “standard” hardware with MATLAB (R2021a or later) installed on their computers. Download Extended Data 2, ZIP file. [file eneuro-12-ENEURO.0224-25.2025-s004.zip › Extended Data 2/filters3.m]

%Read the image
worm=imread('img_test3.jpeg');
imhist(worm);
%Adjust contrast
rwWorm=imadjust(worm,[0.4 0.6],[]);


%Apply edge filter
filtersize=[5 5];
wormFilter=wiener2(rwWorm,filtersize);
wormContrast=imadjust(wormFilter);

%Colors complemented
wormComplement=imcomplement(wormContrast);

% %Get the binary image
wormBinary=imbinarize(wormComplement,"adaptive");

%Fill the small gaps 
wormBinary=bwareafilt(wormBinary,1);


wormComplement=imcomplement(wormBinary);

wormBinary2=bwareaopen(wormComplement,80);


%Get the worm skeleton from the binary image
wormOut=bwskel(wormBinary,'MinBranchLength',20);


%Overlay the skeleton on the original image
imshow(labeloverlay(worm,wormOut,'Transparency',0))
