# Supplementary material for: Track-A-Worm 2.0: A Software Suite for Quantifying Properties of C. elegans Locomotion, Bending, Sleep, and Action Potentials
Source: eNeuro. 2025 Aug 13;12(8):ENEURO.0224-25.2025. doi: 10.1523/ENEURO.0224-25.2025 (PMC12393025; doi:10.1523/ENEURO.0224-25.2025)
Supplement: Extended Data 2 — MATLAB codes for the software suite. This folder contains the MATLAB codes of the software. Users can run the software and configure none “standard” hardware with MATLAB (R2021a or later) installed on their computers. Download Extended Data 2, ZIP file. [file eneuro-12-ENEURO.0224-25.2025-s004.zip › Extended Data 2/find_headnew.m]

function [imgcon,headpt] = find_head(rawimg)
    img = imgTransform(rawimg);
    C = contourc(double(img),1);
    [imy,imx] = size(rawimg);
    [cont_1,headpt] = convertcontour(C,imx,imy);
    imgcon.x = cont_1(1,:);
    imgcon.y = cont_1(2,:);
end
function [outputArg, trackpt] = convertcontour(contarray, imx,imy)
% to convert the output of contourc to contour line array;
%   Detailed explanation goes here
    lineCol = contarray(2,1);
    contarray = contarray(:,2:lineCol+1);
    lineVector = zeros(2,lineCol); % create the line vector
    [minX,minXInd] = min(contarray(1,:));
    [maxX,maxXInd] = max(contarray(1,:));
    [minY,minYInd] = min(contarray(2,:));
    [maxY,maxYInd] = max(contarray(2,:));
    if 0==minX
        lineVector(:,1)= contarray(:,minXInd);
    elseif 0==minY
        lineVector(:,1)= contarray(:,minYInd);
    elseif maxX==imx
        lineVector(:,1)= contarray(:,maxXInd);
    elseif maxY==imy
        lineVector(:,1)= contarray(:,maxYInd);
    else
    end
    i=1;
    while i<lineCol 
    difVector = contarray(:,1+i) - lineVector(:,i);
    [~,disInd] = min(sqrt(sum(difVector.^2)));
    lineVector(:,i+1) = contarray(:,disInd+i); 
    i = i+1;
    end
    outputArg = lineVector;
   lineVector = imresize(lineVector,[2,lineCol/4]);
    lineout = lineVector;
    diffx =  diff(lineout(1,:));
    diffy = diff(lineout(2,:));
   disarray =sqrt( diffx.^2+ diffy.^2);
   curvaturVal = abs(diff((diffy./disarray)));
   peakloc = find(curvaturVal>0.5,10);
   trackpt = lineVector(:,peakloc(8));
%    dx = 1:size(curvaturVal,2);
%    plot(dx,curvaturVal,'-');

end
function imgf = imgTransform(rawimg)
        img = imadjust(rawimg);
        img = imcomplement(img);
        img = imfill(img,8,'holes');
        img = imgaussfilt(img,1);
        img = imbinarize(img);
        imgf = bwareafilt(img,1);
end
