# Supplementary material for: Track-A-Worm 2.0: A Software Suite for Quantifying Properties of C. elegans Locomotion, Bending, Sleep, and Action Potentials
Source: eNeuro. 2025 Aug 13;12(8):ENEURO.0224-25.2025. doi: 10.1523/ENEURO.0224-25.2025 (PMC12393025; doi:10.1523/ENEURO.0224-25.2025)
Supplement: Extended Data 2 — MATLAB codes for the software suite. This folder contains the MATLAB codes of the software. Users can run the software and configure none “standard” hardware with MATLAB (R2021a or later) installed on their computers. Download Extended Data 2, ZIP file. [file eneuro-12-ENEURO.0224-25.2025-s004.zip › Extended Data 2/findHeadSegment.m]

function [dx,dy,newTheta]=findVector(xSeq,ySeq,previousPoint,headPoint,tailPoint,L,previousTheta)

x1=[xSeq(headPoint:end) xSeq(1:headPoint-1)];
y1=[ySeq(headPoint:end) ySeq(1:headPoint-1)];
x2=[fliplr(xSeq(1:headPoint)) fliplr(xSeq(headPoint+1:end))];
y2=[fliplr(ySeq(1:headPoint)) fliplr(ySeq(headPoint+1:end))];

thetas=1:360;

thetaBounds=[];
if isempty(previousTheta)
    thetas=1:360;
else
    thetas=previousTheta-90:previousTheta+90;
end
for i=1:length(thetas)
    if thetas(i)<1
        thetas(i)=360+thetas(i);
    end
end

if ~isempty(previousTheta)
    dx=cos(previousTheta/180*pi);
    dy=sin(previousTheta/180*pi);
    previousVector=[dx dy]/norm([dx dy]);
    perpVector=[-previousVector(2);previousVector(1)];
    ln=perpVector*(-25:25);
    lnx=previousPoint(1)+ln(1,:);
    lny=previousPoint(2)+ln(2,:);
    [tempx,tempy,a,aa] = intersections(x1,y1,lnx,lny,0);  %all I care about is "a", the index of x1/y1 that intersects the perpendicular point
    [tempx,tempy,b,aa] = intersections(x2,y2,lnx,lny,0); %ditto for b
    a=round(a);b=round(b);

    a=min(a);b=min(b);
    x1=x1(a:end);y1=y1(a:end);
    x2=x2(b:end);y2=y2(b:end);

end


i=1;
for theta=thetas
    dx=L*cos(theta/180*pi);
    dy=L*sin(theta/180*pi);
    
    vector=[dx dy];
    newPoint=previousPoint+vector;
    [index1,pointOut1,distanceToPoint1]=closestPoint(xSeq,ySeq,newPoint);
    dist1(i)=distanceToPoint1;
    ind1(i)=index1;
    
    i=i+1;
end

[MAX,MIN1]=peakdet(dist1,0.5);

temp=MIN1(:,1);

a=temp(1);b=temp(2); %identifies the two thetas that contain the correct spline
thetaBounds=[0 0];
thetaBounds(1)=thetas(a); thetaBounds(2)=thetas(b);


% thetaBounds(1)=thetaBounds(1)+10;
% thetaBounds(2)=thetaBounds(2)-10;

% if thetaBounds(1)>360
%     thetaBounds(1)=thetaBounds(1)-360;
% end
% if thetaBounds(2)<1
%     thetaBounds(2)=thetaBounds(2)+360;
% end


% indices=ind(thetaBounds);
% thetaBounds=thetaBounds+thetas(1)-1;
figure(1)
plot(xSeq,ySeq)
hold on
% plot(xSeq(indices),ySeq(indices),'xr');
plot(previousPoint(1),previousPoint(2),'xr');

if length(thetaBounds)~=2
    disp('theta bounds is not 2')
end

% newTheta=mean(thetaBounds);
% dx=previousPoint(1)+L*cos(newTheta);
% dy=previousPoint(2)+L*sin(newTheta);


if thetaBounds(2)<thetaBounds(1)
    tb1=thetaBounds(1); tb2=thetaBounds(2);
    thetaBounds(1)=tb2; thetaBounds(2)=tb1;
end

ang1=thetaBounds(2)-thetaBounds(1);
ang2=thetaBounds(1)+360-thetaBounds(2);
%if ang1 is correct then the proper sequence of angles is
%thetaBounds1:thetaBounds2
%if ang2 is correct then the proper sequence of angles is
%thetaBounds2:thetaBounds1, with the caveat that you may cross over 360
%again.
if ang1<ang2
    t=thetaBounds(1):thetaBounds(2);
elseif ang2<ang1
    t=[thetaBounds(2):360 1:thetaBounds(1)];
end
    

area1=[];
area2=[];
i=1;
for theta=t
    dx=L*cos(theta/180*pi);
    dy=L*sin(theta/180*pi);
    
    vector=[dx dy];
    [a1,a2]=findArea(xSeq,ySeq,vector,previousPoint);
    area1=[area1 a1];
    area2=[area2 a2];
    i=i+1;
end
% theta=thetaBounds(1):thetaBounds(2);
area=abs(area1-area2);
loc=find(area==min(area));
splineAngle=t(loc);
dx=L*cos(splineAngle/180*pi);
dy=L*sin(splineAngle/180*pi);
newTheta=splineAngle;

plot(previousPoint(1)+dx,previousPoint(2)+dy,'rx','MarkerSize',12)

% figure(1);
% plot(dist);


function [area1,area2]=findArea(xSeq,ySeq,vector,start)
% close(figure(5))
% figure(5)
% plot(xSeq,ySeq)
% hold on
% plot([start(1) start(1)+vector(1)],[start(2) start(2)+vector(2)],'b');

[closestx,closesty,distalBoundary]=minimizeDistance2([vector(2) -vector(1)],xSeq,ySeq,start(1)+vector(1),start(2)+vector(2));
[closestx,closesty,proximalBoundary]=minimizeDistance2([vector(2) -vector(1)],xSeq,ySeq,start(1),start(2));
xSeq=fliplr(xSeq);ySeq=fliplr(ySeq);
proximalBoundary=length(xSeq)-proximalBoundary;
distalBoundary=length(xSeq)-distalBoundary;
if distalBoundary<proximalBoundary
    points=[proximalBoundary:length(xSeq) 1:distalBoundary];
else
    points=proximalBoundary:distalBoundary;
end
area1=polyarea([xSeq(points) start(1)+vector(1) start(1)],[ySeq(points) start(2)+vector(2) start(2)]);

% plot(xSeq(points),ySeq(points),'r','LineWidth',3)

xSeq=fliplr(xSeq);ySeq=fliplr(ySeq);
[closestx,closesty,distalBoundary]=minimizeDistance2([-vector(2) vector(1)],xSeq,ySeq,start(1)+vector(1),start(2)+vector(2));
[closestx,closesty,proximalBoundary]=minimizeDistance2([-vector(2) vector(1)],xSeq,ySeq,start(1),start(2));
if distalBoundary<proximalBoundary
    points=[proximalBoundary:length(xSeq) 1:distalBoundary];
else
    points=proximalBoundary:distalBoundary;

end
area2=polyarea([xSeq(points) start(1)+vector(1) start(1)],[ySeq(points) start(2)+vector(2) start(2)]);

% plot(xSeq(points),ySeq(points),'c','LineWidth',3)
% disp(area1)
% disp(area2)
% disp('done')

function [index,pointOut,distanceToPoint]=closestPoint(xSeq,ySeq,pointIn)
dist=zeros(1,length(xSeq));
for i=1:length(xSeq)
    dist(i)=norm([xSeq(i)-pointIn(1) ySeq(i)-pointIn(2)]);
end
index=find(dist==min(dist));

distanceToPoint=dist(index);
pointOut=[xSeq(index) ySeq(index)];
