# Supplementary material for: Track-A-Worm 2.0: A Software Suite for Quantifying Properties of C. elegans Locomotion, Bending, Sleep, and Action Potentials
Source: eNeuro. 2025 Aug 13;12(8):ENEURO.0224-25.2025. doi: 10.1523/ENEURO.0224-25.2025 (PMC12393025; doi:10.1523/ENEURO.0224-25.2025)
Supplement: Extended Data 2 — MATLAB codes for the software suite. This folder contains the MATLAB codes of the software. Users can run the software and configure none “standard” hardware with MATLAB (R2021a or later) installed on their computers. Download Extended Data 2, ZIP file. [file eneuro-12-ENEURO.0224-25.2025-s004.zip › Extended Data 2/findIslands.m]

function [cogs,xLocs,yLocs,areas]=findIslands(img)  %cogs is centroid of each island; xLocs/yLocs describe location of the island; area describes area of the island

backgroundColor=mode(mode(img));  %assumes background is predominant feature
foregroundColor=1-backgroundColor;  %assumes you have binary image

islands=[];
%Now scan along the x axis until you find your first foreground colored
%point
for y=1:length(img(:,1))
    for x=1:length(img(1,:))
        if img(x,y)==foregroundColor
            
        
        
        
    end
end
    
    


function adjacent=isAdjacent(x1,y1,x2,y2)
if ptDist(x1,y1,x2,y2)==1
    adjacent=1;
else
    adjacent=0;
end
