# Supplementary material for: Track-A-Worm 2.0: A Software Suite for Quantifying Properties of C. elegans Locomotion, Bending, Sleep, and Action Potentials
Source: eNeuro. 2025 Aug 13;12(8):ENEURO.0224-25.2025. doi: 10.1523/ENEURO.0224-25.2025 (PMC12393025; doi:10.1523/ENEURO.0224-25.2025)
Supplement: Extended Data 2 — MATLAB codes for the software suite. This folder contains the MATLAB codes of the software. Users can run the software and configure none “standard” hardware with MATLAB (R2021a or later) installed on their computers. Download Extended Data 2, ZIP file. [file eneuro-12-ENEURO.0224-25.2025-s004.zip › Extended Data 2/findjobj_fast.m]

function jControl = findjobj_fast(hControl, jContainer)
    try jControl = hControl.getTable; return, catch, end  % fast bail-out for old uitables
    try jControl = hControl.JavaFrame.getGUIDEView; return, catch, end  % bail-out for HG2 matlab.ui.container.Panel
    oldWarn = warning('off','MATLAB:HandleGraphics:ObsoletedProperty:JavaFrame');
    if nargin < 2 || isempty(jContainer)
        % Use a HG2 matlab.ui.container.Panel jContainer if the control's parent is a uipanel
        try
            hParent = get(hControl,'Parent');
        catch
            % Probably indicates an invalid/deleted/empty handle
            jControl = [];
            return
        end
        try jContainer = hParent.JavaFrame.getGUIDEView; catch, jContainer = []; end
    end
    if isempty(jContainer)
        hFig = ancestor(hControl,'figure');
        jf = get(hFig, 'JavaFrame');
        jContainer = jf.getFigurePanelContainer.getComponent(0);
    end
    warning(oldWarn);
    jControl = [];
    counter = 20;  % 2018-09-21 speedup (100 x 0.001 => 20 x 0.005) - Martin Lehmann suggestion on FEX 2016-06-07
    specialTooltipStr = '!@#$%^&*';
    try  % Fix for R2018b suggested by Eddie (FEX comment 2018-09-19)
        tooltipPropName = 'TooltipString';
        oldTooltip = get(hControl,tooltipPropName);
        set(hControl,tooltipPropName,specialTooltipStr);
    catch
        tooltipPropName = 'Tooltip';
        oldTooltip = get(hControl,tooltipPropName);
        set(hControl,tooltipPropName,specialTooltipStr);
    end
    while isempty(jControl) && counter>0
        counter = counter - 1;
        pause(0.005);
        jControl = findTooltipIn(jContainer, specialTooltipStr);
    end
    set(hControl,tooltipPropName,oldTooltip);
    try jControl.setToolTipText(oldTooltip); catch, end
    try jControl = jControl.getParent.getView.getParent.getParent; catch, end  % return JScrollPane if exists
end

function jControl = findTooltipIn(jContainer, specialTooltipStr)
    try
        jControl = [];  % Fix suggested by H. Koch 11/4/2017
        tooltipStr = jContainer.getToolTipText;
        %if strcmp(char(tooltipStr),specialTooltipStr)
        if ~isempty(tooltipStr) && tooltipStr.startsWith(specialTooltipStr)  % a bit faster
            jControl = jContainer;
        else
            for idx = 1 : jContainer.getComponentCount
                jControl = findTooltipIn(jContainer.getComponent(idx-1), specialTooltipStr);
                if ~isempty(jControl), return; end
            end
        end
    catch
        % ignore
    end
end
