# Supplementary material for: Track-A-Worm 2.0: A Software Suite for Quantifying Properties of C. elegans Locomotion, Bending, Sleep, and Action Potentials
Source: eNeuro. 2025 Aug 13;12(8):ENEURO.0224-25.2025. doi: 10.1523/ENEURO.0224-25.2025 (PMC12393025; doi:10.1523/ENEURO.0224-25.2025)
Supplement: Extended Data 2 — MATLAB codes for the software suite. This folder contains the MATLAB codes of the software. Users can run the software and configure none “standard” hardware with MATLAB (R2021a or later) installed on their computers. Download Extended Data 2, ZIP file. [file eneuro-12-ENEURO.0224-25.2025-s004.zip › Extended Data 2/findNextPoint.m]

function [newPoint,newTheta,angDiff,width,edges]=findNextPoint(x1,y1,x2,y2,previousPoint,previousTheta,L)
done=0;
LL=round(length(x1)/5);
if LL<20
    LL=min([length(x1) length(x2)]);
end
x1o=x1; x2o=x2; y1o=y1; y2o=y2;

while ~done
    if ~isempty(previousTheta)
        dx=cos(previousTheta);
        dy=sin(previousTheta);
        previousVector=[dx dy]/norm([dx dy]);
        perpVector=[-previousVector(2);previousVector(1)];
        ln=perpVector*(-25:25);
        lnx=previousPoint(1)+ln(1,:);
        lny=previousPoint(2)+ln(2,:);

        [tempx,tempy,aCutoff,aa] = intersections(x1,y1,lnx,lny,0);  %all I care about is "aCutoff", the index of x1/y1 that intersects the perpendicular point
        [tempx,tempy,bCutoff,aa] = intersections(x2,y2,lnx,lny,0); %ditto for b
        aCutoff=round(aCutoff);bCutoff=round(bCutoff);
        aCutoff=min(aCutoff); bCutoff=min(bCutoff);
        plot(lnx,lny) 
        plot(x1(aCutoff),y1(aCutoff),'ko')
        plot(x2(bCutoff),y2(bCutoff),'ko')
        
        if isempty(aCutoff) || isempty(bCutoff) || mean([x1(aCutoff) y1(aCutoff)] == [x2(bCutoff) y2(bCutoff)])
            disp('straight line cutoff phase encountered an error')
            newPoint=[];
            newTheta=[];
            angDiff=[];
            width=[];
            edges=[];
            return
        else
            aCutoff=min(aCutoff);bCutoff=min(bCutoff);
            try
                x1=x1(aCutoff:aCutoff+LL);y1=y1(aCutoff:aCutoff+LL);
                x2=x2(bCutoff:bCutoff+LL);y2=y2(bCutoff:bCutoff+LL);
            catch
                x1=x1(aCutoff:end);y1=y1(aCutoff:end);
                x2=x2(bCutoff:end);y2=y2(bCutoff:end);
            end
            done=1;
        end

    else
        x1=x1(1:LL);
        y1=y1(1:LL);
        x2=x2(1:LL);
        y2=y2(1:LL);
        done=1;
    end

end

done=0;
tries=0;

while ~done
    thetas=0:2*pi/360:2*pi;
    dx=L*cos(thetas);
    dy=L*sin(thetas);
    curvex=previousPoint(1)+dx;
    curvey=previousPoint(2)+dy;
    plot(curvex,curvey)
    [tempx,tempy,a,aa] = intersections(x1,y1,curvex,curvey,0);  %all I care about is "a", the index of x1/y1 that intersects the curve
    [tempx,tempy,b,bb] = intersections(x2,y2,curvex,curvey,0);  %ditto

    if isempty(a) || isempty(b)
%         disp('curve cutoff phase encountered an error')
%         plot(lnx,lny)
%         L=L*1.25;
%         if tries==1
%             L=L*.5;
%         elseif tries==2
            newPoint=[];
            newTheta=[];
            angDiff=[];
            width=[];
            edges=[];
            return
%         end
%         tries=tries+1;

%         pause
    elseif ~isempty(a) && ~isempty(b)
        done=1;
    end
    
    
end

a=round(a); b=round(b); aa=round(aa); bb=round(bb);
angA=thetas(aa);
angA
angB=thetas(bb);
angB
plot(x1(a),y1(a),'rx')
plot(x2(b),y2(b),'rx')
width=ptDist(x1(a),y1(a),x2(b),y2(b));
[angA,angB]=reformatAngles(angA,angB);
if angB-angA<0
    angDiff=angB+2*pi-angA;
else
    angDiff=angB-angA;
end
angDiff*180/pi

newTheta=mod(angA+angDiff/2,2*pi);
dx=L*cos(newTheta);
dy=L*sin(newTheta);
newPoint=[previousPoint(1)+dx previousPoint(2)+dy];
edgeA=intersect(find(x1o==x1(a)),find(y1o==y1(a)));
edgeB=intersect(find(x2o==x2(b)),find(y2o==y2(b)));
edges=[edgeA edgeB];

function [angA,angB]=reformatAngles(ang1,ang2)
angs=[ang1,ang2];
ang1=min(angs);
ang2=max(angs);
angD=ang2-ang1;
angDReverse=ang1+2*pi-ang2;
if angDReverse<angD
    angA=ang2;
    angB=ang1;
else
    angA=ang1;
    angB=ang2;
end
