# Supplementary material for: Track-A-Worm 2.0: A Software Suite for Quantifying Properties of C. elegans Locomotion, Bending, Sleep, and Action Potentials
Source: eNeuro. 2025 Aug 13;12(8):ENEURO.0224-25.2025. doi: 10.1523/ENEURO.0224-25.2025 (PMC12393025; doi:10.1523/ENEURO.0224-25.2025)
Supplement: Extended Data 2 — MATLAB codes for the software suite. This folder contains the MATLAB codes of the software. Users can run the software and configure none “standard” hardware with MATLAB (R2021a or later) installed on their computers. Download Extended Data 2, ZIP file. [file eneuro-12-ENEURO.0224-25.2025-s004.zip › Extended Data 2/findProtrudingSegment.m]

function [xHead,yHead]=findProtrudingSegment(x,y,headPt)
q=3;
x1=[x(headPt:end) x(1:headPt-1)];
y1=[y(headPt:end) y(1:headPt-1)];
x1=x1(1:round(end/2));
y1=y1(1:round(end/2));

x2=[fliplr(x(1:headPt)) fliplr(x(headPt:end))];
y2=[fliplr(y(1:headPt)) fliplr(y(headPt:end))];
x2=x2(1:round(end/2));
y2=y2(1:round(end/2));

%make a list of all concave angles
concaves=[];

xTemp=[x(end-q+1:end) x x(1:q)]; yTemp=[y(end-q+1:end) y y(1:q)];
for i=q+1:length(x)-q
    v1=[xTemp(i-q)-xTemp(i) yTemp(i-q)-yTemp(i)];
    v2=[xTemp(i+q)-xTemp(i) yTemp(i+q)-yTemp(i)];
    angle=findAngle(v1,v2);
%     plot(x(i),y(i),'+','MarkerSize',12)
    if ~isClockwise([xTemp(i-q) xTemp(i) xTemp(i+q)],[yTemp(i-q) yTemp(i) yTemp(i+q)]) && round(angle) ~= 180
        concaves=[concaves i-q];
    end
%     c=get(gca,'Children');
%     delete(c(1));
%     
end

con={};     %create a cell array of all concave points
for i=1:length(concaves)
    con{i}=[x(concaves(i)),y(concaves(i))];
end

%find angles between each point
alpha1=zeros(1,length(x1)-2*q);
for i=1+q:length(x1)-q
    v1=[x1(i-q)-x1(i) y1(i-q)-y1(i)];
    v2=[x1(i+q)-x1(i) y1(i+q)-y1(i)];
    angle=findAngle(v1,v2);
    alpha1(i-q)=angle;
end

%find the smallest angles
[MAXTAB,MINTAB]=peakdet(alpha1,20);
if ~isempty(MINTAB)
    found=0;
    while ~found% && length(MINTAB(:,1))>1
        ind=MINTAB(1,1);
        if existsIn([x1(ind),y1(ind)],con) %ensure that the angle you have found is concave
            cornerLoc1=ind;
            found=1;
        elseif length(MINTAB(:,1))>1 %if the min is not concave but you have more candidates, delete the first point and move down the list
            MINTAB=MINTAB(2:end,:);
        else %if you have exhausted all options without finding a concave local minimum, give up
            cornerLoc1=length(x1);
            found=1;
        end
    end
else
    cornerLoc1=length(x1);
    
end

alpha2=zeros(1,length(x1)-2*q);
for i=1+q:length(x2)-q
    v1=[x2(i-q)-x2(i) y2(i-q)-y2(i)];
    v2=[x2(i+q)-x2(i) y2(i+q)-y2(i)];
    angle=findAngle(v1,v2);
    alpha2(i-q)=angle;
end

[MAXTAB,MINTAB]=peakdet(alpha2,20);
if ~isempty(MINTAB)
    found=0;
    while ~found% && length(MINTAB(:,1))>1
        ind=MINTAB(1,1);
        if existsIn([x2(ind),y2(ind)],con) %ensure that the angle you have found is concave
            cornerLoc2=ind;
            found=1;
        elseif length(MINTAB(:,1))>1 %if the min is not concave but you have more candidates, delete the first point and move down the list
            MINTAB=MINTAB(2:end,:);
        else %if you have exhausted all options without finding a concave local minimum, give up
            cornerLoc2=length(x2);
            found=1;
        end
    end
else
    cornerLoc2=length(x2);
    
end

if cornerLoc1<cornerLoc2
    cornerLoc=cornerLoc1;
    xp=x1(cornerLoc1); yp=y1(cornerLoc1);
    xTarget=x2; yTarget=y2;
    xStart=x1; yStart=y1;
else
    cornerLoc=cornerLoc2;
    xp=x2(cornerLoc2); yp=y2(cornerLoc2);
    xTarget=x1; yTarget=y1;
    xStart=x2; yStart=y2;
end

%make perpendicular vector from the average of the previous 5 points
dx=mean(diff(xStart(cornerLoc-5:cornerLoc-1)));
dy=mean(diff(yStart(cornerLoc-5:cornerLoc-1)));
perpVector=[-dy dx]/norm([-dy dx]);

[closestx,closesty,pointNum]=minimizeDistance(perpVector,xTarget,yTarget,xp,yp);

x1=xStart(1:cornerLoc);
y1=yStart(1:cornerLoc);
x2=xTarget(1:pointNum);
y2=yTarget(1:pointNum);


[xHead,yHead,cX,cY,oX,oY]=makeCenterLine(x1,y1,x2,y2,0,1);
[xHead,yHead]=divideSpline(xHead,yHead,7);

figure(2);plot(x,y);hold on;plot(x1,y1,'LineWidth',3);plot(x2,y2,'r','LineWidth',3);plot(xHead,yHead,'b.-');

function angle=findAngle(v1,v2)
angle=acos(dot(v1,v2)/norm(v1)/norm(v2));
angle=angle/pi*180;

function yesno=existsIn(coordinate,cell)
yesno=0;
for i=1:length(cell)
    currCoord=cell{i};
    if coordinate(1)==currCoord(1) && coordinate(2)==currCoord(2)
        yesno=1;
    else
    end
end
