# Supplementary material for: Track-A-Worm 2.0: A Software Suite for Quantifying Properties of C. elegans Locomotion, Bending, Sleep, and Action Potentials
Source: eNeuro. 2025 Aug 13;12(8):ENEURO.0224-25.2025. doi: 10.1523/ENEURO.0224-25.2025 (PMC12393025; doi:10.1523/ENEURO.0224-25.2025)
Supplement: Extended Data 2 — MATLAB codes for the software suite. This folder contains the MATLAB codes of the software. Users can run the software and configure none “standard” hardware with MATLAB (R2021a or later) installed on their computers. Download Extended Data 2, ZIP file. [file eneuro-12-ENEURO.0224-25.2025-s004.zip › Extended Data 2/findSpline.m]

function [x1,y1,x2,y2]=findSpline2(xSeq,ySeq,xSeq2,ySeq2,headPt,tailPt,L,prevX,prevY)
finished=0;
previousPoint=[xSeq(headPt) ySeq(headPt)];
previousTheta=[];
angDiffs=[];
widths=[];
points=[];
thetas=[];
% areas=[];
edges=[];
LL=round(length(xSeq)/10);

figure
plot(xSeq,ySeq)
hold on
plot(xSeq2,ySeq2)
    
x1=[xSeq(headPt:end) xSeq(1:headPt-1)];
y1=[ySeq(headPt:end) ySeq(1:headPt-1)];
x2=[fliplr(xSeq(1:headPt)) fliplr(xSeq(headPt+1:end))];
y2=[fliplr(ySeq(1:headPt)) fliplr(ySeq(headPt+1:end))];
resolved=0;
justResolved=0;
while ~finished

    [newPoint,newTheta,newAngDiff,newWidth,newEdges]=findNextPoint(x1,y1,x2,y2,previousPoint,previousTheta,L);
    %find area
    newPoint
    newTheta

    if ~isempty(newPoint) && ~isempty(newTheta)
        vector=[newPoint(1)-previousPoint(1) newPoint(2)-previousPoint(2)];
    end

    angDiffs=[angDiffs newAngDiff];
    widths=[widths newWidth];
    points=[points newPoint'];
    thetas=[thetas newTheta];
    edges=[edges newEdges'];

    data.angDiffs=angDiffs;
    data.widths=widths;
    data.thetas=thetas;
    data.edges=edges;
    data.prevX=prevX;
    data.prevY=prevY;

    if ~isempty(previousTheta) && resolved==0
        if angDiffs(end)>2*mean(angDiffs(1:end-1)) || widths(end)>2*mean(widths(1:end-1)) || isempty(newTheta) || isempty(newPoint) %|| areas(end)>2*mean(areas(1:end-1)) 
            disp('possible branch point reached');
            data.headPt=headPt;

            if length(points(1,:))>1
                branchPoint=points(:,end-1);
                edgeBranchPoints=edges(:,end-1);
                data.edgeBranchPoints=edgeBranchPoints;

            elseif length(points(1,:))==1
                branchPoint=[xSeq(headPt);ySeq(headPt)];
            end
            [x1,y1,x2,y2]=resolveBranch(xSeq,ySeq,xSeq2,ySeq2,branchPoint,data);
            resolved=1;

            return
        else

        end
    end   

    if ~justResolved
        plot(previousPoint(1),previousPoint(2),'rx')
        plot(newPoint(1),newPoint(2),'rx')

        previousPoint=newPoint;
        previousTheta=newTheta;
    end
    justResolved=0;


end


function [newPoint,newTheta,angDiff,width,edges]=findNextPoint(x1,y1,x2,y2,previousPoint,previousTheta,L)
done=0;
LL=round(length(x1)/5);
x1o=x1; x2o=x2; y1o=y1; y2o=y2;

while ~done
    if ~isempty(previousTheta)
        dx=cos(previousTheta);
        dy=sin(previousTheta);
        previousVector=[dx dy]/norm([dx dy]);
        perpVector=[-previousVector(2);previousVector(1)];
        ln=perpVector*(-25:25);
        lnx=previousPoint(1)+ln(1,:);
        lny=previousPoint(2)+ln(2,:);

        [tempx,tempy,aCutoff,aa] = intersections(x1,y1,lnx,lny,0);  %all I care about is "aCutoff", the index of x1/y1 that intersects the perpendicular point
        [tempx,tempy,bCutoff,aa] = intersections(x2,y2,lnx,lny,0); %ditto for b
        aCutoff=round(aCutoff);bCutoff=round(bCutoff);
        aCutoff=min(aCutoff); bCutoff=min(bCutoff);
        plot(lnx,lny) 
        plot(x1(aCutoff),y1(aCutoff),'ko')
        plot(x2(bCutoff),y2(bCutoff),'ko')
        
        if isempty(aCutoff) || isempty(bCutoff) || mean([x1(aCutoff) y1(aCutoff)] == [x2(bCutoff) y2(bCutoff)])
            disp('straight line cutoff phase encountered an error')
            newPoint=[];
            newTheta=[];
            angDiff=[];
            width=[];
            edges=[];
            return
        else
            aCutoff=min(aCutoff);bCutoff=min(bCutoff);
            x1=x1(aCutoff:aCutoff+LL);y1=y1(aCutoff:aCutoff+LL);
            x2=x2(bCutoff:bCutoff+LL);y2=y2(bCutoff:bCutoff+LL);
            done=1;
        end

    else
        x1=x1(1:LL);
        y1=y1(1:LL);
        x2=x2(1:LL);
        y2=y2(1:LL);
        done=1;
    end

end

done=0;
tries=0;

while ~done
    thetas=0:2*pi/360:2*pi;
    dx=L*cos(thetas);
    dy=L*sin(thetas);
    curvex=previousPoint(1)+dx;
    curvey=previousPoint(2)+dy;
    plot(curvex,curvey)
    [tempx,tempy,a,aa] = intersections(x1,y1,curvex,curvey,0);  %all I care about is "a", the index of x1/y1 that intersects the curve
    [tempx,tempy,b,bb] = intersections(x2,y2,curvex,curvey,0);  %ditto

    if isempty(a) || isempty(b)
%         disp('curve cutoff phase encountered an error')
%         plot(lnx,lny)
%         L=L*1.25;
%         if tries==1
%             L=L*.5;
%         elseif tries==2
            newPoint=[];
            newTheta=[];
            angDiff=[];
            width=[];
            edges=[];
            return
%         end
%         tries=tries+1;

%         pause
    elseif ~isempty(a) && ~isempty(b)
        done=1;
    end
    
    
end

a=round(a); b=round(b); aa=round(aa); bb=round(bb);
angA=thetas(aa);
angA
angB=thetas(bb);
angB
plot(x1(a),y1(a),'rx')
plot(x2(b),y2(b),'rx')
width=ptDist(x1(a),y1(a),x2(b),y2(b));
[angA,angB]=reformatAngles(angA,angB);
if angB-angA<0
    angDiff=angB+2*pi-angA;
else
    angDiff=angB-angA;
end
angDiff*180/pi

newTheta=mod(angA+angDiff/2,2*pi);
dx=L*cos(newTheta);
dy=L*sin(newTheta);
newPoint=[previousPoint(1)+dx previousPoint(2)+dy];
edgeA=intersect(find(x1o==x1(a)),find(y1o==y1(a)));
edgeB=intersect(find(x2o==x2(b)),find(y2o==y2(b)));
edges=[edgeA edgeB];

function [angA,angB]=reformatAngles(ang1,ang2)
angs=[ang1,ang2];
ang1=min(angs);
ang2=max(angs);
angD=ang2-ang1;
angDReverse=ang1+2*pi-ang2;
if angDReverse<angD
    angA=ang2;
    angB=ang1;
else
    angA=ang1;
    angB=ang2;
end

function [area1,area2]=findArea(xSeq,ySeq,vector,start)

[closestx,closesty,distalBoundary]=minimizeDistance2([vector(2) -vector(1)],xSeq,ySeq,start(1)+vector(1),start(2)+vector(2));
[closestx,closesty,proximalBoundary]=minimizeDistance2([vector(2) -vector(1)],xSeq,ySeq,start(1),start(2));
xSeq=fliplr(xSeq);ySeq=fliplr(ySeq);
proximalBoundary=length(xSeq)-proximalBoundary;
distalBoundary=length(xSeq)-distalBoundary;
if distalBoundary<proximalBoundary
    points=[proximalBoundary:length(xSeq) 1:distalBoundary];
else
    points=proximalBoundary:distalBoundary;
end
area1=polyarea([xSeq(points) start(1)+vector(1) start(1)],[ySeq(points) start(2)+vector(2) start(2)]);
xSeq=fliplr(xSeq);ySeq=fliplr(ySeq);
[closestx,closesty,distalBoundary]=minimizeDistance2([-vector(2) vector(1)],xSeq,ySeq,start(1)+vector(1),start(2)+vector(2));
[closestx,closesty,proximalBoundary]=minimizeDistance2([-vector(2) vector(1)],xSeq,ySeq,start(1),start(2));
if distalBoundary<proximalBoundary
    points=[proximalBoundary:length(xSeq) 1:distalBoundary];
else
    points=proximalBoundary:distalBoundary;

end
area2=polyarea([xSeq(points) start(1)+vector(1) start(1)],[ySeq(points) start(2)+vector(2) start(2)]);

function [x1,y1,x2,y2]=resolveBranch(xSeq,ySeq,xSeq2,ySeq2,branchPoint,data)
headPt=data.headPt;
edgeBranchPoints=data.edgeBranchPoints; edgeA=edgeBranchPoints(1); edgeB=edgeBranchPoints(2);
LL=round(length(xSeq)/10);

x1=[xSeq(headPt:end) xSeq(1:headPt-1)];
y1=[ySeq(headPt:end) ySeq(1:headPt-1)];
x2=[fliplr(xSeq(1:headPt)) fliplr(xSeq(headPt+1:end))];
y2=[fliplr(ySeq(1:headPt)) fliplr(ySeq(headPt+1:end))];
x1o=x1(1:edgeA);
y1o=y1(1:edgeA);
x2o=x2(1:edgeB);
y2o=y2(1:edgeB);
x1b=x1(edgeA+1:edgeA+LL);
y1b=y1(edgeA+1:edgeA+LL);
x2b=x2(edgeB+1:edgeB+LL);
y2b=y2(edgeB+1:edgeB+LL);

% [x1,y1,x2,y2]=resolveBranch(xSeq,ySeq,xSeq2,ySeq2,branchPoint,data)


curv1=curvature(x1b,y1b);
curv2=curvature(x2b,y2b);

if curv1>curv2   %sorry about all of this....
    xbr=x1b;
    ybr=y1b;
    xorig=x2b;
    yorig=y2b;
    fixedSide=1;
    unchangedX=x2;
    unchangedY=y2;
    headx=x1o;
    heady=y1o;
    fx=x1;
    fy=y1;
    ux=x2;
    uy=y2;
    edge=edgeA;
else
    xbr=x2b;
    ybr=y2b;
    xorig=x1b;
    yorig=y1b;
    fixedSide=2;
    unchangedX=x1;
    unchangedY=y1;
    headx=x2o;
    heady=y2o;
    fx=x2;
    fy=y2;
    ux=x1;
    uy=y1;
    edge=edgeB;
end

if ~isClockwise(unchangedX,unchangedY)
    xSeq2=fliplr(xSeq2);
    ySeq2=fliplr(ySeq2);
end
point=findClosestPoint(xSeq2,ySeq2,[fx(edge) fy(edge)]);
[bx,by]=makeBridge([fx(edge) fy(edge)],[xSeq2(point),ySeq2(point)]);

[tailX,tailY]=midpoint(fx(edge),fy(edge),xSeq2(point),ySeq2(point));

xNew=[headx bx xSeq2(point:end) xSeq2(1:point-1)];
yNew=[heady by ySeq2(point:end) ySeq2(1:point-1)];

point=findPerpPoint(xNew(end-5:end-1),yNew(end-5:end-1),ux,uy,isClockwise(xSeq2,ySeq2));

ux=ux(1:point);
uy=uy(1:point);
switch fixedSide
    case 1
        x1=xNew;
        y1=yNew;
        x2=ux;
        y2=uy;
    case 3
        x2=xNew;
        y2=yNew;
        x1=ux;
        y1=uy;
end
plot(x1,y1,'LineWidth',2)
plot(x2,y2,'r','LineWidth',2)

x1=[x1 tailX];
y1=[y1 tailY];
x2=[x2 tailX];
y2=[y2 tailY];


function curv=curvature(x,y)
angs=zeros(1,length(x)-1);
for i=2:length(x)-1
    va=[x(i)-x(i-1) y(i)-y(i-1)];
    vb=[x(i)-x(i+1) y(i)-y(i+1)];
    va=va/norm(va);
    vb=vb/norm(vb);
    dotprod=va(1)*vb(1)+va(2)*vb(2);
    ang=abs(pi-acos(dotprod/norm(va)/norm(vb)));
    angs(i-1)=ang;
end
curv=sum(angs);
% figure;plot(angs)

function point=findClosestPoint(x,y,point)
dist=zeros(1,length(x));
for i=1:length(x)
    d=ptDist(point(1),point(2),x(i),y(i));
    dist(i)=d;
end
point=find(dist==min(dist));

function [x,y]=makeBridge(pointA,pointB)
dx=pointB(1)-pointA(1);
dy=pointB(2)-pointA(2);
bridgeSlope=[dx dy];
bridgeSlope=bridgeSlope/norm(bridgeSlope);
distanceToPoint=ptDist(pointA(1),pointA(2),pointB(1),pointB(2));
ln=0:floor(distanceToPoint);
x=pointA(1)+ln*bridgeSlope(1);
y=pointA(2)+ln*bridgeSlope(2);

function point=findPerpPoint(x,y,x2,y2,clockwise)
if clockwise
    ln=0:50;
else
    ln=-50:0;
end
mdx=mean(diff(x));
mdy=mean(diff(y));
mdpt=round(length(x)/2);
perpVect=[-mdy mdx];
perpVect=perpVect/norm(perpVect);
% ln=-25:25;
lnx=x(mdpt)+perpVect(1)*ln;
lny=y(mdpt)+perpVect(2)*ln;
% plot(lnx,lny)
% pause
[X0,Y0,I,J] = intersections(x2,y2,lnx,lny,0);
I=round(I);
dist=[];
for i=1:length(I)
    ind=I(i);
    d=ptDist(x(mdpt),y(mdpt),x2(ind),y2(ind));
    dist=[dist d];
end
closest=find(dist==min(dist));
point=I(closest);

% function flip=decideToFlip(x2,y2,x1,y1)
