# Supplementary material for: Track-A-Worm 2.0: A Software Suite for Quantifying Properties of C. elegans Locomotion, Bending, Sleep, and Action Potentials
Source: eNeuro. 2025 Aug 13;12(8):ENEURO.0224-25.2025. doi: 10.1523/ENEURO.0224-25.2025 (PMC12393025; doi:10.1523/ENEURO.0224-25.2025)
Supplement: Extended Data 2 — MATLAB codes for the software suite. This folder contains the MATLAB codes of the software. Users can run the software and configure none “standard” hardware with MATLAB (R2021a or later) installed on their computers. Download Extended Data 2, ZIP file. [file eneuro-12-ENEURO.0224-25.2025-s004.zip › Extended Data 2/findSpline1.m]

function [x,y]=findSpline1(xSeq,ySeq,xSeq2,ySeq2,headPt,tailPt,prevx,prevy)
% figure
% plot(xSeq,ySeq);
% hold on
% plot(xSeq2,ySeq2);
%the below code finds the concave corner associated with the head and tail
%point
[possCorners]=findConcaveCorners(xSeq,ySeq);
headDist=zeros(1,length(possCorners));
tailDist=zeros(1,length(possCorners));
for i=1:length(possCorners)
    headDist(i)=ptDist(xSeq(headPt),ySeq(headPt),xSeq(possCorners(i)),ySeq(possCorners(i)));
    tailDist(i)=ptDist(xSeq(tailPt),ySeq(tailPt),xSeq(possCorners(i)),ySeq(possCorners(i)));
end
headCorner=find(headDist==min(headDist));
headDist=headDist(headCorner);
headCorner=possCorners(headCorner);
tailCorner=find(tailDist==min(tailDist));
tailDist=tailDist(tailCorner);
tailCorner=possCorners(tailCorner);
len=length(xSeq);

%START HEAD DETECTION
if cwFrom(headPt,headCorner,len) 
    if headCorner<5
        d=5-headCorner;
        points=[len-d+1:len 1:headCorner]
    else
        points=headCorner-4:headCorner;
    end
elseif ~cwFrom(headPt,headCorner,len)
    if len-headCorner<5
        d=len-headCorner;
        points=[len-d:len 1:headCorner];
    else
        points=headCorner:headCorner+5;
    end
end

slope=[mean(diff(xSeq(points))) mean(diff(ySeq(points)))];


perpSlope=[slope(2) -slope(1)]; perpSlope=perpSlope/norm(perpSlope);
ln=1:40;
lnx=xSeq(headCorner)+perpSlope(1)*ln;
lny=ySeq(headCorner)+perpSlope(2)*ln;
[X0,Y0,I,J]=intersections(xSeq,ySeq,lnx,lny,0);
if isempty(I)
    %should have a curve or some other strategy to find the other side
    xsTemp=[xSeq(10:end) xSeq(1:9)];
    ysTemp=[ySeq(10:end) ySeq(1:9)];
    [X0,Y0,I,J]=intersections(xsTemp,ysTemp,lnx,lny,0);
    I=round(I);
    ind=intersect(find(xSeq==xsTemp(I)),find(ySeq==ysTemp(I)));
    I=ind;

end

if length(I)>1
    disp('Multiple intersections found')
    I=min(I);
end

I=round(I);

if headCorner>I && headCorner-I<len+I-headCorner
    %corner is clockwise from headPt
    x1=xSeq(I:headPt);
    y1=ySeq(I:headPt);
    x2=xSeq(headPt:headCorner);
    y2=ySeq(headPt:headCorner);
elseif headCorner<I && headCorner+len-I<I-headCorner
    %corner is clockwise from headPt
    xt=[xSeq(I:end) xSeq(1:headCorner)];
    yt=[ySeq(I:end) ySeq(1:headCorner)];
    newHead=intersect(find(xt==xSeq(headPt)),find(yt==ySeq(headPt)));
    x1=xt(1:newHead);
    y1=yt(1:newHead);
    x2=xt(newHead:end);
    y2=yt(newHead:end);
elseif headCorner<I && I-headCorner<headCorner+len-I
    %corner is counterclockwise from headPt
    x1=xSeq(headCorner:headPt);
    y1=ySeq(headCorner:headPt);
    x2=xSeq(headPt:I);
    y2=ySeq(headPt:I);
elseif headCorner>I && len-headCorner+I<headCorner-I
    %corner is counterclockwise from headPt
    xt=[xSeq(headCorner:end) xSeq(1:I)];
    yt=[ySeq(headCorner:end) ySeq(1:I)];
    newHead=intersect(find(xt==xSeq(headPt)),find(yt==ySeq(headPt)));
    x1=xt(1:newHead);
    y1=yt(1:newHead);
    x2=xt(newHead:end);
    y2=yt(newHead:end);
end
x1=fliplr(x1); y1=fliplr(y1);

    
if ptDist(x1(1),y1(1),x1(end),y1(end))<20 || ptDist(x2(1),y2(1),x2(end),y2(end))<20
    [mx,my]=midpoint(x1(end),y1(end),x2(end),y2(end));
    headx=[x1(1) mx];
    heady=[y1(1) my];
else
    [headx,heady]=buildSegment(x1,y1,x2,y2);
    
end

% plot(headx,heady)


%END HEAD DETECTION


%START TAIL DETECTION
if cwFrom(tailPt,headCorner,len) 
    if tailPt<5
        d=5-headCorner;
        points=[len-d+1:len 1:headCorner]
    else
        points=headCorner-4:headCorner;
    end
elseif ~cwFrom(tailPt,headCorner,len)
    if len-headCorner<5
        d=len-headCorner;
        points=[len-d:len 1:headCorner];
    else
        points=headCorner:headCorner+5;
    end
end

slope=[mean(diff(xSeq(points))) mean(diff(ySeq(points)))];


perpSlope=[slope(2) -slope(1)]; perpSlope=perpSlope/norm(perpSlope);
ln=1:40;
lnx=xSeq(headCorner)+perpSlope(1)*ln;
lny=ySeq(headCorner)+perpSlope(2)*ln;
[X0,Y0,I,J]=intersections(xSeq,ySeq,lnx,lny,0);

if isempty(I) || length(I)>1
    %should have a curve or some other strategy to find the other side
end
I=round(I);

if headCorner>I && headCorner-I<len+I-headCorner
    %corner is clockwise from tailPt
    x1=xSeq(I:tailPt);
    y1=ySeq(I:tailPt);
    x2=xSeq(tailPt:headCorner);
    y2=ySeq(tailPt:headCorner);
elseif headCorner<I && headCorner+len-I<I-headCorner
    %corner is clockwise from tailPt
    xt=[xSeq(I:end) xSeq(1:headCorner)];
    yt=[ySeq(I:end) ySeq(1:headCorner)];
    newTail=intersect(find(xt==xSeq(tailPt)),find(yt==ySeq(tailPt)));
    x1=xt(1:newTail);
    y1=yt(1:newTail);
    x2=xt(newTail:end);
    y2=yt(newTail:end);
elseif headCorner<I && I-headCorner<headCorner+len-I
    %corner is counterclockwise from tailPt
    x1=xSeq(headCorner:tailPt);
    y1=ySeq(headCorner:tailPt);
    x2=xSeq(tailPt:I);
    y2=ySeq(tailPt:I);
elseif headCorner>I && len-headCorner+I<headCorner-I
    %corner is counterclockwise from tailPt
    xt=[xSeq(headCorner:end) xSeq(1:I)];
    yt=[ySeq(headCorner:end) ySeq(1:I)];
    newTail=intersect(find(xt==xSeq(tailPt)),find(yt==ySeq(tailPt)));
    x1=xt(1:newTail);
    y1=yt(1:newTail);
    x2=xt(newTail:end);
    y2=yt(newTail:end);
end
x1=fliplr(x1); y1=fliplr(y1);

if ptDist(x1(1),y1(1),x1(end),y1(end))<20 || ptDist(x2(1),y2(1),x2(end),y2(end))<20
    [mx,my]=midpoint(x1(end),y1(end),x2(end),y2(end));
    tailx=[x1(1) mx];
    taily=[y1(1) my];
else
    [tailx,taily]=buildSegment(x1,y1,x2,y2);
    
end


% plot(tailx,taily)

[bodyx,bodyy]=buildBody(xSeq,ySeq,xSeq2,ySeq2);
[bodyx,bodyy]=removeJump(headx,heady,tailx,taily,bodyx,bodyy);
% plot(bodyx,bodyy)

[x,y]=stichTogether(headx,heady,bodyx,bodyy,tailx,taily,xSeq,ySeq,prevx,prevy);
% plot(x,y,'LineWidth',2)


function [mx,my]=buildSegment(x1,y1,x2,y2)
if length(x1)<length(x2)
    x=x1;
    y=y1;
    xp=x2;
    yp=y2;
else
    x=x2;
    y=y2;
    xp=x1;
    yp=y1;
end

px=[];
pxp=[];
mx=[];
my=[];
for i=10:3:length(x)-2
    slope=[mean(diff(x(i-2:i+2))) mean(diff(y(i-2:i+2)))];
    perpSlope=[-slope(2) slope(1)];
    perpSlope=perpSlope/norm(perpSlope);
    ln=-25:25;
    lnx=x(i)+ln*perpSlope(1);
    lny=y(i)+ln*perpSlope(2);
    [X0,Y0,I,J]=intersections(xp,yp,lnx,lny);
    I=round(I);
    I=min(I);
    
    [mxNew,myNew]=midpoint(x(i),y(i),xp(I),yp(I));
    mx=[mx mxNew];
    my=[my myNew];
end
[endx,endy]=midpoint(x1(end),y1(end),x2(end),y2(end));

mx=[x1(1) mx endx];
my=[y1(1) my endy];

function done=checkIfDone(x1,y1,x2,y2,previousPoint,edges,L)
if isempty(edges)
    done=0;
    return
end

if isempty(previousPoint)
    done=1;
    return
end


if abs(length(x1)-length(x2))/min([length(x1) length(x2)]) < 3
    
    lastPoint1=[x1(end) y1(end)];
    lastPoint2=[x2(end) y2(end)];
    
    dist1=ptDist(lastPoint1(1),lastPoint1(2),previousPoint(1),previousPoint(2));
    dist2=ptDist(lastPoint2(1),lastPoint2(2),previousPoint(1),previousPoint(2));
    
    if dist1<L*.8 || dist2<L*.8
        done=1;
    else
        done=0;
    end
else
    done=1;
end

function [bodyx,bodyy]=buildBody(xSeq,ySeq,xSeq2,ySeq2);

LL=length(xSeq2);
interval=round(LL/20);
positions=interval:interval:LL;
midx=[];
midy=[];
j=1;
pos=positions(j);
done=0;
while ~done
    dx=mean(diff(xSeq2(pos-ceil(interval/2):pos+floor(interval/2))));
    dy=mean(diff(ySeq2(pos-ceil(interval/2):pos+floor(interval/2))));
    slope=[dx dy]; slope=slope/norm(slope);
    perpSlope=[-slope(2) slope(1)];
    ln=5:40;
    lnx=xSeq2(pos)+perpSlope(1)*ln;
    lny=ySeq2(pos)+perpSlope(2)*ln;
    [X0,Y0,I,J] = intersections(xSeq,ySeq,lnx,lny,0);
    I=round(I);
    if length(I)>1
%         plot(lnx,lny)
%         plot(xSeq(I),ySeq(I),'rx')
        I=min(I);
    end
    [mx,my]=midpoint(xSeq2(pos),ySeq2(pos),xSeq(I),ySeq(I));
    midx=[midx mx];
    midy=[midy my];
    j=j+1;
    if j<=length(positions)
        pos=positions(j);
        if pos+floor(interval/2)>LL
            done=1;
        end
    else
        done=1;
    end
    
end
pointDistances=zeros(1,length(midx));

for i=2:length(midx)
    pointDistances(i)=ptDist(midx(i-1),midy(i-1),midx(i),midy(i));
end
pointDistances(1)=ptDist(midx(end),midy(end),midx(1),midy(1));

% jump=find(pointDistances==max(pointDistances));
% midx=[midx(jump:end) midx(1:jump-1)];
% midy=[midy(jump:end) midy(1:jump-1)];
bodyx=midx;
bodyy=midy;

function [x,y]=stichTogether(headx,heady,bodyx,bodyy,tailx,taily,xSeq,ySeq,prevx,prevy);
if ~isempty(prevx)
    crossPrev=crosses(prevx,prevy);


    spline1x=[headx bodyx fliplr(tailx)];
    spline1y=[heady bodyy fliplr(taily)];
    cross1=crosses(spline1x,spline1y);

    spline2x=[headx fliplr(bodyx) fliplr(tailx)];
    spline2y=[heady fliplr(bodyy) fliplr(taily)];
    cross2=crosses(spline2x,spline2y);
    
    
    if crossPrev
        if cross1 && ~cross2
            x=spline1x;
            y=spline1y;
        elseif cross2 && ~cross1
            x=spline2x;
            y=spline2y;
        end
    elseif ~crossPrev
        if ~cross1 && cross2
            x=spline1x;
            y=spline1y;
        elseif ~cross2 && cross1
            x=spline2x;
            y=spline2y;
        end
    end
elseif isempty(prevx)
%     a=[headx(end)-headx(end-1) heady(end)-heady(end-1)];
%     b=[tailx(end)-tailx(end-1) taily(end)-taily(end-1)];
%     c=[bodyx(2)-bodyx(1) bodyy(2)-bodyy(1)];
%     d=[bodyx(end-1)-bodyx(end) bodyy(end-1)-bodyy(end)];
    
    headPt=intersect(find(xSeq==headx(1)),find(ySeq==heady(1)));
    tailPt=intersect(find(xSeq==tailx(1)),find(ySeq==taily(1)));
    
    bodyx=bodyx(2:end-1);
    bodyy=bodyy(2:end-1);
    
    headx=headx(1:end-1);
    heady=heady(1:end-1);
    tailx=tailx(1:end-1);
    taily=taily(1:end-1);
    
    slope1=[bodyx(2)-bodyx(1) bodyy(2)-bodyy(1)];
    slope1=slope1/norm(slope1);
    perp2=[-slope1(2) slope1(1)];
    ln=0:25;
    lnx=bodyx(1)+perp2(1)*ln;
    lny=bodyy(1)+perp2(2)*ln;
    [X0,Y0,I,J] = intersections(xSeq,ySeq,lnx,lny,0);
    bound1=round(min(I));
    
    slope2=[bodyx(end)-bodyx(end-1) bodyy(end)-bodyy(end-1)];
    slope2=slope2/norm(slope2);
    perp2=[-slope2(2) slope2(1)];
    ln=0:25;
    lnx=bodyx(end)+perp2(1)*ln;
    lny=bodyy(end)+perp2(2)*ln;
    [X0,Y0,I,J] = intersections(xSeq,ySeq,lnx,lny,0);
    bound2=round(min(I));

    %find the closest point, either head or tail, that is CCW from bound1
    diff1=acuteDiff(xSeq,ySeq,bound1,headPt);
    diff2=acuteDiff(xSeq,ySeq,bound1,tailPt);
    diff3=acuteDiff(xSeq,ySeq,bound2,headPt);
    diff4=acuteDiff(xSeq,ySeq,bound2,tailPt);
        
    
    if diff1<diff2 && diff4<diff3 %head is closest to bound1, tail closest to bound2
        cx1=xSeq(headPt:bound1);
        cy1=ySeq(headPt:bound1);
        cx2=xSeq(bound2:tailPt);
        cy2=ySeq(bound2:tailPt);
        if isempty(cx1)
            cx1=[xSeq(headPt:end) xSeq(1:bound1)];
            cy1=[ySeq(headPt:end) ySeq(1:bound1)];
        end
        if isempty(cx2)
            cx2=[xSeq(bound2:end) xSeq(1:tailPt)];
            cy2=[ySeq(bound2:end) ySeq(1:tailPt)];
        end
    elseif diff2<diff1 && diff3<diff4 %head is closest to bound2, tail closest to bound1
        cx1=xSeq(bound2:headPt);
        cy1=ySeq(bound2:headPt);
        cx2=xSeq(tailPt:bound1);
        cy2=ySeq(tailPt:bound1);
        if isempty(cx1)
            cx1=[xSeq(bound2:end) xSeq(1:headPt)];
            cy1=[ySeq(bound2:end) ySeq(1:headPt)];
        end
        if isempty(cx2)
            cx2=[xSeq(tailPt:end) xSeq(1:bound1)];
            cy2=[ySeq(tailPt:end) ySeq(1:bound1)];
        end
                
    else
        disp('error in segment lengths')
    end
    
    slop1=[headx(end)-headx(end-1) heady(end)-heady(end-1)];
    slop1=slop1/norm(slop1);
    ln=-25:25;
    perpSlop1=[-slop1(2) slop1(1)];
    lnx=headx(end)+ln*perpSlop1(1);
    lny=heady(end)+ln*perpSlop1(2);
    [X0,Y0,I1,J] = intersections(cx1,cy1,lnx,lny,0);
    I1=round(min(I1));
    
    slop2=[tailx(end)-tailx(end-1) taily(end)-taily(end-1)];
    slop2=slop2/norm(slop2);
    ln=-25:25;
    perpSlop2=[-slop2(2) slop2(1)];
    lnx=tailx(end)+ln*perpSlop2(1);
    lny=taily(end)+ln*perpSlop2(2);
    [X0,Y0,I2,J] = intersections(cx2,cy2,lnx,lny,0);
    I2=round(min(I2));
    
    if diff1<diff2 && diff4<diff3
        cx1=cx1(I1:end);
        cy1=cy1(I1:end);
        
        cx2=cx2(1:I2);
        cy2=cy2(1:I2);
    elseif diff2<diff1 && diff3<diff4
        cx1=cx1(1:I1);
        cy1=cy1(1:I1);
        
        cx2=cx2(I2:end);
        cy2=cy2(I2:end);
    end

    curv1=lineCurvature(cx1',cy1');
    curv2=lineCurvature(cx2',cy2');
    if curv1>20 && curv2>20
        cross=0;
    else
        cross=1;
    end
    
    tempx=[headx bodyx fliplr(tailx)];
    tempy=[heady bodyy fliplr(taily)];
    
    if cross && crosses(tempx,tempy)
        x=tempx;
        y=tempy;
    else
        x=[headx fliplr(bodyx) fliplr(tailx)];
        y=[heady fliplr(bodyy) fliplr(taily)];
    end
        
    
    
end


function diff=acuteDiff(xSeq,ySeq,a,b);
l=length(xSeq);
d=a-b;
if a<b && a+l-b<b-a
    diff=a+l-b;
elseif a>b && a-b<b+l-a
    diff=a-b;
elseif a>b && b+l-a<a-b
    diff=b+l-a;
elseif b>a && b-a
    diff=b-a;
end

function [bodyx,bodyy]=removeJump(headx,heady,tailx,taily,bodyx,bodyy);
hx=headx(end);
hy=heady(end);

tx=tailx(end);
ty=taily(end);

disth=zeros(1,length(bodyx));
distt=disth;
for i=1:length(bodyx)
    dh=ptDist(hx,hy,bodyx(i),bodyy(i));
    disth(i)=dh;
    dt=ptDist(tx,ty,bodyx(i),bodyy(i));
    distt(i)=dt;
end

minh=find(disth==min(disth));
mint=find(distt==min(distt));

if mint==minh
    if disth(minh)<distt(mint)
        jump=minh;
        if jump~=1 && jump~=length(distt)
            distt=[distt(1:jump-1) 1e6 distt(jump+1:end)];
        elseif jump==1
            distt=[1e6 distt(2:end)];
        elseif jump==length(distt)
            distt=[distt(1:end-1) 1e6];
        end
        mint=find(distt==min(distt));
        
    else
        jump=mint;
        if jump~=1 && jump~=length(disth)
            disth=[disth(1:jump-1) 1e6 disth(jump+1:end)];
        elseif jump==1
            disth=[1e6 disth(2:end)];
        elseif jump==length(disth)
            disth=[disth(1:end-1) 1e6];
        end
        minh=find(disth==min(disth));
        
        
    end
end

hx=[headx(end) bodyx(minh)];
hy=[heady(end) bodyy(minh)];

tx=[tailx(end) bodyx(mint)];
ty=[taily(end) bodyy(mint)];

if crosses(hx,hy,tx,ty)
    mins=[minh mint];
    minh=mins(2);
    mint=mins(1);
end

if minh<mint && mint-minh<minh+length(bodyx)-mint
    bodyx=[bodyx(mint:end) bodyx(1:minh)];
    bodyy=[bodyy(mint:end) bodyy(1:minh)];
elseif minh<mint && minh+length(bodyx)-mint<mint-minh
    bodyx=bodyx(minh:mint);
    bodyy=bodyy(minh:mint);
elseif mint<minh && minh-mint<mint+length(bodyx)-minh
    bodyx=[bodyx(minh:end) bodyx(1:mint)];
    bodyy=[bodyy(minh:end) bodyy(1:mint)];
elseif mint<minh && mint+length(bodyx)-minh<minh-mint
    bodyx=bodyx(mint:minh);
    bodyy=bodyy(mint:minh);
end

if ptDist(headx(end),heady(end),bodyx(1),bodyy(1))<25 || ptDist(headx(end),heady(end),bodyx(end),bodyy(end))<25 || ptDist(tailx(end),taily(end),bodyx(1),bodyy(1))<25 || ptDist(tailx(end),taily(end),bodyx(end),bodyy(end))<25
    bodyx=bodyx(2:end-1);
    bodyy=bodyy(2:end-1);
end
