# Supplementary material for: Track-A-Worm 2.0: A Software Suite for Quantifying Properties of C. elegans Locomotion, Bending, Sleep, and Action Potentials
Source: eNeuro. 2025 Aug 13;12(8):ENEURO.0224-25.2025. doi: 10.1523/ENEURO.0224-25.2025 (PMC12393025; doi:10.1523/ENEURO.0224-25.2025)
Supplement: Extended Data 2 — MATLAB codes for the software suite. This folder contains the MATLAB codes of the software. Users can run the software and configure none “standard” hardware with MATLAB (R2021a or later) installed on their computers. Download Extended Data 2, ZIP file. [file eneuro-12-ENEURO.0224-25.2025-s004.zip › Extended Data 2/findSpline1_new.m]

function [xCenterLine,yCenterLine,xcross,ycross]=findSpline1_new(imgOrig,xSeq,ySeq,xSeq2,ySeq2,headPt,tailPt,prevX,prevY)

head=[xSeq(headPt),ySeq(headPt)];
tail=[xSeq(tailPt),ySeq(tailPt)];

imgThin=bwmorph(imgOrig,'thin',Inf);
bp=bwmorph(imgThin,'branch');
loop=bwmorph(imgThin,'spur',Inf);
spurs=imgThin-loop;

[thinx,thiny]=edgesToCoordinates(imgThin);
[branchx,branchy]=edgesToCoordinates(bp);

[loopx,loopy]=edgesToCoordinates(loop);
[loopx,loopy]=removeArtifacts(loopx,loopy);
[spurx,spury]=edgesToCoordinates(spurs);

% figure;plot(xSeq,ySeq); hold on; plot(xSeq2,ySeq2)

[hx,hy,tx,ty]=splitSpur(spurx,spury,spurs,head,tail,branchx,branchy);

% plot(loopx,loopy,'k')

if ~isClockwise(loopx,loopy)
    loopx=fliplr(loopx);
    loopy=fliplr(loopy);
    disp('loop was counterclockwise)')
end

if ~isempty(prevX)
    [xCenterLine,yCenterLine,xcross,ycross]=buildWorm(hx,hy,tx,ty,loopx,loopy,prevX,prevY);
else
    figure;plot(hx,hy);hold on;plot(tx,ty,'r');plot(loopx,loopy,'k');
    xCenterLine=0; yCenterLine=0; xcross=0; ycross=0;
end
    
    
    function [headSpurX,headSpurY,tailSpurX,tailSpurY]=splitSpur(spurx,spury,spurs,head,tail,branchx,branchy)

%find the distance between the branches and head/tail

d=zeros(1,length(branchx));
for i=1:length(branchx)
    dh=ptDist(branchx(i),branchy(i),head(1),head(2));
    dt=ptDist(branchx(i),branchy(i),tail(1),tail(2));
    d(i)=dh+dt;
end
closestBranch=find(d==min(d));
proximalBranch=[branchx(closestBranch) branchy(closestBranch)];  %this is the branch that we will build spurs from

%construct the head spur below

atTheBranch=0;
lastPoint=head;
endpt=bwmorph(spurs,'endpoints');
[xe,ye]=edgesToCoordinates(endpt);
dh=zeros(1,length(xe));
for i=1:length(xe)
    dh(i)=ptDist(xe(i),ye(i),head(1),head(2));
end
closestToHead=find(dh==min(dh));
indClosest=intersect(find(spurx==xe(closestToHead)),find(spury==ye(closestToHead)));


closestToHead=[spurx(indClosest) spury(indClosest)];
headSpurX=[closestToHead(1)];
headSpurY=[closestToHead(2)];
currPoint=[closestToHead(1) 480-closestToHead(2)+1];
while ~atTheBranch
    spurs(currPoint(2),currPoint(1))=0;
    currMatrix=spurs(currPoint(2)-1:currPoint(2)+1,currPoint(1)-1:currPoint(1)+1);
    [m,n]=find(currMatrix==1);
    if length(m)>1 || isempty(m)
        atTheBranch=1;
    end
    nextPoint=[currPoint(1)+n-2 currPoint(2)+m-2];
    
    if ptDist(nextPoint(1),480-nextPoint(2)+1,proximalBranch(1),proximalBranch(2))<2
        atTheBranch=1;
    end
    headSpurX=[headSpurX nextPoint(1)];
    headSpurY=[headSpurY 480-nextPoint(2)+1];

    currPoint=nextPoint;
end
dx=abs(headSpurX(1)-head(1));
dy=abs(headSpurY(1)-head(2));
if dx>5 || dy>5
    tempx=linInterp(head(1),headSpurX(1),10);
    tempy=linInterp(head(2),headSpurY(1),10);
else
    tempx=head(1);
    tempy=head(2);
end

if ptDist(headSpurX(1),headSpurY(1),head(1),head(2))>2
    headSpurX=[tempx headSpurX];
    headSpurY=[tempy headSpurY];
end


% plot(headSpurX,headSpurY,'r')
%construct the tail spur below

atTheBranch=0;
lastPoint=tail;
dh=zeros(1,length(spurx));
for i=1:length(spurx)
    dh(i)=ptDist(spurx(i),spury(i),tail(1),tail(2));
end
closestToTail=find(dh==min(dh));
closestToTail=[spurx(closestToTail) spury(closestToTail)];
tailSpurX=[closestToTail(1)];
tailSpurY=[closestToTail(2)];
currPoint=[closestToTail(1) 480-closestToTail(2)+1];
while ~atTheBranch
    spurs(currPoint(2),currPoint(1))=0;
    currMatrix=spurs(currPoint(2)-1:currPoint(2)+1,currPoint(1)-1:currPoint(1)+1);
    [m,n]=find(currMatrix==1);
    if length(m)>1 || isempty(m)
        atTheBranch=1;
    else
        nextPoint=[currPoint(1)+n-2 currPoint(2)+m-2];
    
        if ptDist(nextPoint(1),480-nextPoint(2)+1,proximalBranch(1),proximalBranch(2))<2
            atTheBranch=1;
        end
        tailSpurX=[tailSpurX nextPoint(1)];
        tailSpurY=[tailSpurY 480-nextPoint(2)+1];

        currPoint=nextPoint;

    end
    
end

dx=abs(tailSpurX(1)-tail(1));
dy=abs(tailSpurY(1)-tail(2));
if dx>5 || dy>5
    tempx=linInterp(tail(1),tailSpurX(1),10);
    tempy=linInterp(tail(2),tailSpurY(1),10);
else
    tempx=tail(1);
    tempy=tail(2);
end

if ptDist(tailSpurX(1),tailSpurY(1),tail(1),tail(2))>2
    tailSpurX=[tempx tailSpurX];
    tailSpurY=[tempy tailSpurY];
end

% plot(tailSpurX,tailSpurY,'g')
    
function [x,y,xcross,ycross]=buildWorm(hx,hy,tx,ty,loopx,loopy,prevX,prevY)

xcDiff=mean(prevX)-mean([hx loopx tx]); ycDiff=mean(prevY)-mean([hy loopy ty]);
pxDelta=prevX-xcDiff;
pyDelta=prevY-ycDiff;
headDist=ptDist(hx(1),hy(1),pxDelta(1),pyDelta(1));
tailDist=ptDist(tx(1),ty(1),pxDelta(1),pyDelta(1));
if tailDist<headDist
    thx=hx; thy=hy;
    hx=tx; hy=ty;
    tx=thx; ty=thy;
end

dh=zeros(1,length(loopx));
for i=1:length(loopx)
    dh(i)=ptDist(hx(end),hy(end),loopx(i),loopy(i));
end
closestToHead=find(dh==min(dh));

cwLoopX=[loopx(closestToHead:end) loopx(1:closestToHead-1)];
cwLoopY=[loopy(closestToHead:end) loopy(1:closestToHead-1)];

ccwLoopX=[fliplr(loopx(1:closestToHead-1)) fliplr(loopx(closestToHead:end))];
ccwLoopY=[fliplr(loopy(1:closestToHead-1)) fliplr(loopy(closestToHead:end))];

cwX=[hx cwLoopX fliplr(tx)];
cwY=[hy cwLoopY fliplr(ty)];
[cwX,cwY]=smoothxy(cwX,cwY,5);

% plot(cwX,cwY,'c');

ccwX=[hx ccwLoopX fliplr(tx)];
ccwY=[hy ccwLoopY fliplr(ty)];
[ccwX,ccwY]=smoothxy(ccwX,ccwY,5);

% plot(ccwX,ccwY,'g');

%the following code draws a line across the crossing point for the new
%shape, and uses that line to find the looped part of prevX,prevY in order
%to compare and determine if cwX/cwY or ccwX/ccwY is the best spline.


headDist=ptDist(pxDelta(1),pyDelta(1),cwX(1),cwY(1));
tailDist=ptDist(pxDelta(1),pyDelta(1),cwX(end),cwY(end));
if headDist>tailDist %if the head and tail are not corresponding from previous to current frame, you need to correct that before doing anything with the loop
    pxDelta=fliplr(pxDelta);
    pyDelta=fliplr(pyDelta);
end

% distcw=zeros(1,length(pxDelta));
% distccw=distcw;
% indcw=distcw;
% indccw=distcw;
% for i=1:length(pxDelta)
%     [ind,dist]=findClosestPoint(pxDelta(i),pyDelta(i),cwX,cwY);
%     distcw(i)=dist;
%     indcw(i)=ind;
%     [ind,dist]=findClosestPoint(pxDelta(i),pyDelta(i),ccwX,ccwY);
%     distccw(i)=dist;
%     indccw(i)=ind;
% end
% tempcwx=cwX(sort(indcw));
% tempcwy=cwY(sort(indcw));
% tempccwx=ccwX(sort(indccw));
% tempccwx=ccwY(sort(indccw));

% plot(ccwX,ccwY,'g');

if crosses(cwX,cwY)
    tempx=cwX; tempy=cwY;
else
    tempx=ccwX; tempy=ccwY;
end

[X,Y,I,J]=intersections(tempx,tempy);
lx=[X loopx(closestToHead)];
ly=[Y loopy(closestToHead)];
slope=[lx(2)-lx(1) ly(2)-ly(1)];
slope=slope/norm(slope);
perp=[-slope(2) slope(1)];
ln=-50:50;
lnx=X+perp(1)*ln;
lny=Y+perp(2)*ln;

loopDecided=0;
[X,Y,I,J]=intersections(pxDelta,pyDelta,lnx,lny);
I=sort(I);
if length(I)==1
    pxDelta=pxDelta(ceil(I):end);
    pyDelta=pyDelta(ceil(I):end);
    loopDecided=1;
elseif length(I)==2
    pxDelta=pxDelta(ceil(I(1)):floor(I(2)));
    pyDelta=pyDelta(ceil(I(1)):floor(I(2)));
    loopDecided=1;
end

if ~loopDecided %this statement is for sets of prevX/prevY that, for some reason, intersected lnx/lny more than twice
    crossPrev=crosses(prevX,prevY);
    crossCurr=crosses(cwX,cwY);
    if crossPrev ~= crossCurr
        x=ccwX;
        y=ccwY;
        xcross=cwX;
        ycross=cwY;
        loopdirection=2;
    else
        x=cwX;
        y=cwY;
        xcross=ccwX;
        ycross=ccwY;
        loopdirection=1;
    end
else
    if isClockwise(pxDelta,pyDelta)
        x=cwX;
        y=cwY;
        xcross=ccwX;
        ycross=ccwY;
        loopdirection=1;
    else
        x=ccwX;
        y=ccwY;
        xcross=cwX;
        ycross=cwY;
        loopdirection=2;
    end
end
            


function [xs,ys]=smoothxy(x,y,n)
xs=[];
ys=[];
for i=1+n:n:length(x)-n
    mx=mean(x(i-n:i+n));
    my=mean(y(i-n:i+n));
    xs=[xs mx];
    ys=[ys my];
end

xs=[x(1) xs x(end)];
ys=[y(1) ys y(end)];
