# Supplementary material for: Track-A-Worm 2.0: A Software Suite for Quantifying Properties of C. elegans Locomotion, Bending, Sleep, and Action Potentials
Source: eNeuro. 2025 Aug 13;12(8):ENEURO.0224-25.2025. doi: 10.1523/ENEURO.0224-25.2025 (PMC12393025; doi:10.1523/ENEURO.0224-25.2025)
Supplement: Extended Data 2 — MATLAB codes for the software suite. This folder contains the MATLAB codes of the software. Users can run the software and configure none “standard” hardware with MATLAB (R2021a or later) installed on their computers. Download Extended Data 2, ZIP file. [file eneuro-12-ENEURO.0224-25.2025-s004.zip › Extended Data 2/findSpline2.m]

function [x,y]=findSpline2(xSeq,ySeq,xSeq2,ySeq2,headPt,L,prevX,prevY)
if sum(prevX)==0 || sum(prevY)==0 % || (prevX(1)-prevX(2)==0 && prevY(1)-prevY(2)==0)
    prevX=[];
    prevY=[];
end
finished=0;
previousPoint=[xSeq(headPt) ySeq(headPt)];
previousTheta=[];
angDiffs=[];
widths=[];
points=[];
thetas=[];
% areas=[];
edges=[];
LL=round(length(xSeq)/10);

% figure
% plot(xSeq,ySeq)
% hold on
% plot(xSeq2,ySeq2)
    
x1=[xSeq(headPt:end) xSeq(1:headPt-1)];
y1=[ySeq(headPt:end) ySeq(1:headPt-1)];
x2=[fliplr(xSeq(1:headPt)) fliplr(xSeq(headPt+1:end))];
y2=[fliplr(ySeq(1:headPt)) fliplr(ySeq(headPt+1:end))];
resolved=0;
justResolved=0;
    
[headx,heady,edges]=findSegment(x1,y1,x2,y2);


branchPoint=[headx(end),heady(end)];
data.headPt=headPt;
data.edges=edges;
data.edgeBranchPoints=edges(:,end);
data.prevX=prevX;
data.prevY=prevY;
[x,y]=resolveBranch(xSeq,ySeq,xSeq2,ySeq2,branchPoint,data);


function [area1,area2]=findArea(xSeq,ySeq,vector,start)

[closestx,closesty,distalBoundary]=minimizeDistance2([vector(2) -vector(1)],xSeq,ySeq,start(1)+vector(1),start(2)+vector(2));
[closestx,closesty,proximalBoundary]=minimizeDistance2([vector(2) -vector(1)],xSeq,ySeq,start(1),start(2));
xSeq=fliplr(xSeq);ySeq=fliplr(ySeq);
proximalBoundary=length(xSeq)-proximalBoundary;
distalBoundary=length(xSeq)-distalBoundary;
if distalBoundary<proximalBoundary
    points=[proximalBoundary:length(xSeq) 1:distalBoundary];
else
    points=proximalBoundary:distalBoundary;
end
area1=polyarea([xSeq(points) start(1)+vector(1) start(1)],[ySeq(points) start(2)+vector(2) start(2)]);
xSeq=fliplr(xSeq);ySeq=fliplr(ySeq);
[closestx,closesty,distalBoundary]=minimizeDistance2([-vector(2) vector(1)],xSeq,ySeq,start(1)+vector(1),start(2)+vector(2));
[closestx,closesty,proximalBoundary]=minimizeDistance2([-vector(2) vector(1)],xSeq,ySeq,start(1),start(2));
if distalBoundary<proximalBoundary
    points=[proximalBoundary:length(xSeq) 1:distalBoundary];
else
    points=proximalBoundary:distalBoundary;

end
area2=polyarea([xSeq(points) start(1)+vector(1) start(1)],[ySeq(points) start(2)+vector(2) start(2)]);

function [x,y]=resolveBranch(xSeq,ySeq,xSeq2,ySeq2,branchPoint,data)
headPt=data.headPt;
prevX=data.prevX;
prevY=data.prevY;
edgeBranchPoints=data.edgeBranchPoints; edgeA=edgeBranchPoints(1); edgeB=edgeBranchPoints(2);
LL=round(length(xSeq)/10);

if ~isempty(prevX) && ~isempty(prevY)
    iterations=2;
    curv1=0;
    curv2=1;
else
    iterations=1;
end

for i=1:iterations
    x1=[xSeq(headPt:end) xSeq(1:headPt-1)];
    y1=[ySeq(headPt:end) ySeq(1:headPt-1)];
    x2=[fliplr(xSeq(1:headPt)) fliplr(xSeq(headPt+1:end))];
    y2=[fliplr(ySeq(1:headPt)) fliplr(ySeq(headPt+1:end))];
    x1o=x1(1:edgeA);
    y1o=y1(1:edgeA);
    x2o=x2(1:edgeB);
    y2o=y2(1:edgeB);
    x1b=x1(edgeA+1:edgeA+LL);
    y1b=y1(edgeA+1:edgeA+LL);
    x2b=x2(edgeB+1:edgeB+LL);
    y2b=y2(edgeB+1:edgeB+LL);
    if iterations==1
        curv1=curvature(x1b,y1b);
        curv2=curvature(x2b,y2b);
    end
    if curv1>curv2   %sorry about all of this....
        xbr=x1b;
        ybr=y1b;
        xorig=x2b;
        yorig=y2b;
        fixedSide=1;
        unchangedX=x2;
        unchangedY=y2;
        headx=x1o;
        heady=y1o;
        fx=x1;
        fy=y1;
        ux=x2;
        uy=y2;
        edge=edgeA;
    else
        xbr=x2b;
        ybr=y2b;
        xorig=x1b;
        yorig=y1b;
        fixedSide=2;
        unchangedX=x1;
        unchangedY=y1;
        headx=x2o;
        heady=y2o;
        fx=x2;
        fy=y2;
        ux=x1;
        uy=y1;
        edge=edgeB;
    end

    cwU=isClockwise(unchangedX,unchangedY);
    cw2=isClockwise(xSeq2,ySeq2);
    if (cwU && ~cw2) || (~cwU && cw2)
        xSeq2=fliplr(xSeq2);
        ySeq2=fliplr(ySeq2);
    end
    point=findClosestPoint(xSeq2,ySeq2,[fx(edge) fy(edge)]);
    [bx,by]=makeBridge([fx(edge) fy(edge)],[xSeq2(point),ySeq2(point)]);

    [tailX,tailY]=midpoint(fx(edge),fy(edge),xSeq2(point),ySeq2(point));

    xNew=[headx bx xSeq2(point:end) xSeq2(1:point-1)];
    yNew=[heady by ySeq2(point:end) ySeq2(1:point-1)];

    point=findPerpPoint(xNew(end-5:end-1),yNew(end-5:end-1),ux,uy,isClockwise(xSeq2,ySeq2));

    ux=ux(1:point);
    uy=uy(1:point);
    switch fixedSide
        case 1
            x1=xNew;
            y1=yNew;
            x2=ux;
            y2=uy;
        case 2
            x2=xNew;
            y2=yNew;
            x1=ux;
            y1=uy;
    end

    x1=[x1 tailX];
    y1=[y1 tailY];
    x2=[x2 tailX];
    y2=[y2 tailY];
    
    curv1=1;
    curv2=0;
    if i==1
        x1orig=x1; y1orig=y1; x2orig=x2; y2orig=y2;
    end
end

if i==2
    try
        [xclo,yclo]=makeCenterLine(x1orig,y1orig,x2orig,y2orig);
        [xclo,yclo]=divideSpline(xclo,yclo,12);

    catch
        xclo=[1e6 1e6 1e6 1e6 1e6 1e6 1e6 1e6 1e6 1e6 1e6 1e6 1e6 ];
        yclo=xclo;
    end
    
    try
        [xcl,ycl]=makeCenterLine(x1,y1,x2,y2);
        [xcl,ycl]=divideSpline(xcl,ycl,12);
    catch
        xcl=[1e6 1e6 1e6 1e6 1e6 1e6 1e6 1e6 1e6 1e6 1e6 1e6 1e6 ];
        ycl=xcl;
    end
    
    d=[];
    do=[];
    for i=1:length(xcl)
        d=[d ptDist(xcl(i),ycl(i),prevX(i),prevY(i))];
        do=[do ptDist(xclo(i),yclo(i),prevX(i),prevY(i))];
    end
    d=sum(d); do=sum(do);
    cwprev=isClockwise(prevX(end-5:end),prevY(end-5:end));
    cwo=isClockwise(xclo(end-5:end),yclo(end-5:end));
    cw=isClockwise(xcl(end-5:end),ycl(end-5:end));

    if abs(do-d)>50 && d<do 
        x=xcl;
        y=ycl;
    elseif abs(d-do)>50 && do<d 
        x=xclo;
        y=yclo;
    else
        if (cwprev && cwo) || (~cwprev && ~cwo)
            x=xclo;
            y=yclo;
        else
            x=xcl;
            y=ycl;
        end
    end
%     figure;plot(x1orig,y1orig); hold on; plot(x2orig,y2orig,'r'); plot(xclo,yclo); figure; plot(x1,y1); hold on; plot(x2,y2,'r'); plot(xcl,ycl)
else
    [x,y]=makeCenterLine(x1,y1,x2,y2);
end

function curv=curvature(x,y)
angs=zeros(1,length(x)-1);
for i=2:length(x)-1
    va=[x(i)-x(i-1) y(i)-y(i-1)];
    vb=[x(i)-x(i+1) y(i)-y(i+1)];
    va=va/norm(va);
    vb=vb/norm(vb);
    dotprod=va(1)*vb(1)+va(2)*vb(2);
    ang=abs(pi-acos(dotprod/norm(va)/norm(vb)));
    angs(i-1)=ang;
end
curv=sum(angs);
% figure;plot(angs)

function point=findClosestPoint(x,y,point)
dist=zeros(1,length(x));
for i=1:length(x)
    d=ptDist(point(1),point(2),x(i),y(i));
    dist(i)=d;
end
point=find(dist==min(dist));

function [x,y]=makeBridge(pointA,pointB)
dx=pointB(1)-pointA(1);
dy=pointB(2)-pointA(2);
bridgeSlope=[dx dy];
bridgeSlope=bridgeSlope/norm(bridgeSlope);
distanceToPoint=ptDist(pointA(1),pointA(2),pointB(1),pointB(2));
ln=0:floor(distanceToPoint);
x=pointA(1)+ln*bridgeSlope(1);
y=pointA(2)+ln*bridgeSlope(2);

function point=findPerpPoint(x,y,x2,y2,clockwise)
if clockwise
    ln=0:50;
else
    ln=-50:0;
end
mdx=mean(diff(x));
mdy=mean(diff(y));
mdpt=round(length(x)/2);
perpVect=[-mdy mdx];
perpVect=perpVect/norm(perpVect);
% ln=-25:25;
lnx=x(mdpt)+perpVect(1)*ln;
lny=y(mdpt)+perpVect(2)*ln;
% plot(lnx,lny)
% pause
[X0,Y0,I,J] = intersections(x2,y2,lnx,lny,0);

% plot(lnx,lny)

I=round(I);
dist=[];
for i=1:length(I)
    ind=I(i);
    d=ptDist(x(mdpt),y(mdpt),x2(ind),y2(ind));
    dist=[dist d];
end
closest=find(dist==min(dist));
point=I(closest);

function Inew=findClosestIntersection(x,y,xSeq,ySeq,I);
I=round(I);
d=zeros(1,length(I));
for i=1:length(I)
    d(i)=ptDist(xSeq(I(i)),ySeq(I(i)),x,y);
end
minDist=find(d==min(d));
Inew=I(minDist);
