# Supplementary material for: Track-A-Worm 2.0: A Software Suite for Quantifying Properties of C. elegans Locomotion, Bending, Sleep, and Action Potentials
Source: eNeuro. 2025 Aug 13;12(8):ENEURO.0224-25.2025. doi: 10.1523/ENEURO.0224-25.2025 (PMC12393025; doi:10.1523/ENEURO.0224-25.2025)
Supplement: Extended Data 2 — MATLAB codes for the software suite. This folder contains the MATLAB codes of the software. Users can run the software and configure none “standard” hardware with MATLAB (R2021a or later) installed on their computers. Download Extended Data 2, ZIP file. [file eneuro-12-ENEURO.0224-25.2025-s004.zip › Extended Data 2/findSpline2_new.m]

function [xCenterLine,yCenterLine,xcross,ycross]=findSpline2_new(imgOrig,xSeq,ySeq,xSeq2,ySeq2,headPt,tailPt,L,prevX,prevY);

head=[xSeq(headPt),ySeq(headPt)];
tail=[xSeq(tailPt),ySeq(tailPt)];

imgThin=bwmorph(imgOrig,'thin',Inf);
bp=bwmorph(imgThin,'branch');
loop=bwmorph(imgThin,'spur',Inf);
spurs=imgThin-loop;

[thinx,thiny]=edgesToCoordinates(imgThin);
[branchx,branchy]=edgesToCoordinates(bp);

[loopx,loopy]=edgesToCoordinates(loop);
[loopx,loopy]=removeArtifacts(loopx,loopy);
[spurx,spury]=edgesToCoordinates(spurs);

if length(branchx)>1
    disp('branchx>1')
    %MUST ADDRESS THIS CASE
    
    pt=zeros(1,length(branchx));
    k=0;
    for i=1:length(branchx)
        p=intersect(find(loopx==branchx(i)),find(loopy==branchy(i)));
        if ~isempty(p)
            pt(i)=p;
            k=k+1;
        end
    end
    
%     if k==1
%         branchx=branchx(find(pt~=0));
%         branchy=branchy(find(pt~=0));
%     elseif k==0
% 
%     elseif k>1
        while ~isempty(branchx)
            spurs=bwmorph(spurs,'spur',3);
            spurs=bwareaopen(spurs,20);
            [spurx,spury]=edgesToCoordinates(spurs);
            bp=bwmorph(spurs,'branch');
            [branchx,branchy]=edgesToCoordinates(bp);
        end

%     end
    
end

[spurx,spury]=orderPoints(spurx,spury,spurs);
spur1=[spurx(1) spury(1)];
spure=[spurx(end) spury(end)];

if ~isempty(branchx)
    d=[0 0];
    d(1)=ptDist(spur1(1),spur1(2),branchx,branchy);
    d(2)=ptDist(spure(1),spure(2),branchx,branchy);
else
    d=[0 0];
    mlx=mean(loopx);
    mly=mean(loopy);
    d(1)=ptDist(spur1(1),spur1(2),mlx,mly);
    d(2)=ptDist(spure(1),spure(2),mlx,mly);
end


if d(1)<d(2)
    spurx=fliplr(spurx);
    spury=fliplr(spury);
end

d=[0 0];
if ~isempty(headPt) && ~isempty(tailPt)
    d(1)=ptDist(spurx(1),spury(1),xSeq(headPt),ySeq(headPt));
    d(2)=ptDist(spurx(1),spury(1),xSeq(tailPt),ySeq(tailPt));
    if d(2)<d(1)
        point=[xSeq(tailPt) ySeq(tailPt)];
    else
        point=[xSeq(headPt) ySeq(headPt)];
    end
elseif ~isempty(headPt)
    point=[xSeq(headPt) ySeq(headPt)];
elseif ~isempty(tailPt)
    point=[xSeq(tailPt) ySeq(tailPt)];
end

dx=abs(spurx(1)-point(1));
dy=abs(spury(1)-point(2));
if dx>5 || dy>5
    tempx=linInterp(point(1),spurx(1),10);
    tempy=linInterp(point(2),spury(1),10);
else
    tempx=point(1);
    tempy=point(2);
end


spurx=[tempx spurx];
spury=[tempy spury];

if ~isClockwise(loopx,loopy)
    loopx=fliplr(loopx);
    loopy=fliplr(loopy);
end

d=zeros(1,length(loopx));
for i=1:length(loopx)
    d(i)=ptDist(loopx(i),loopy(i),spurx(end),spury(end));
end
loopStart=find(d==min(d));
loopx=[loopx(loopStart:end) loopx(1:loopStart-1)];
loopy=[loopy(loopStart:end) loopy(1:loopStart-1)];


if isempty(prevX)
    vectorA=[mean(diff(spurx(end-5:end))) mean(diff(spury(end-5:end)))];
    vectorB=[mean(diff(loopx(1:5))) mean(diff(loopy(1:5)))];
    vectorC=[-mean(diff(loopx(end-5:end))) -mean(diff(loopy(end-5:end)))];

    AB=acos(dot(vectorA,vectorB)/norm(vectorA)/norm(vectorB));
    AC=acos(dot(vectorA,vectorC)/norm(vectorA)/norm(vectorC));

    if AC<AB
        loopx=fliplr(loopx);
        loopy=fliplr(loopy);
    end
else
    tx=prevX(end-6:end);
    ty=prevY(end-6:end);
    if ~isClockwise(tx,ty)
        loopx=fliplr(loopx);
        loopy=fliplr(loopy);
    end
    
    
    
end
xCenterLine=[spurx loopx];
yCenterLine=[spury loopy];

xcross=[spurx fliplr(loopx)];
ycross=[spury fliplr(loopy)];

%need to figure out if loop should be cw or ccw based on prevX/prevY
