# Supplementary material for: Track-A-Worm 2.0: A Software Suite for Quantifying Properties of C. elegans Locomotion, Bending, Sleep, and Action Potentials
Source: eNeuro. 2025 Aug 13;12(8):ENEURO.0224-25.2025. doi: 10.1523/ENEURO.0224-25.2025 (PMC12393025; doi:10.1523/ENEURO.0224-25.2025)
Supplement: Extended Data 2 — MATLAB codes for the software suite. This folder contains the MATLAB codes of the software. Users can run the software and configure none “standard” hardware with MATLAB (R2021a or later) installed on their computers. Download Extended Data 2, ZIP file. [file eneuro-12-ENEURO.0224-25.2025-s004.zip › Extended Data 2/findVector.m]

function [dx,dy,newTheta]=findVector(xSeq,ySeq,xSeq2,ySeq2,omegaAnalysis,previousPoint,headPoint,tailPoint,L,previousTheta)

persistent lastAngDiff lastThetaBounds x1New y1New x2New y2New
if isempty(previousTheta)
    lastAngDiff=[];
    lastThetaBounds=[];
    x1New=[];
    y1New=[];
    x2New=[];
    y2New=[];
end

if ~isempty(x1New)
    x1=x1New;
    y1=y1New;
    x2=x2New;
    y2=y2New;
else
    x1=[xSeq(headPoint:end) xSeq(1:headPoint-1)];
    y1=[ySeq(headPoint:end) ySeq(1:headPoint-1)];
    x2=[fliplr(xSeq(1:headPoint)) fliplr(xSeq(headPoint+1:end))];
    y2=[fliplr(ySeq(1:headPoint)) fliplr(ySeq(headPoint+1:end))];
end


thetas=1:360;

thetaBounds=[];
% if isempty(previousTheta)
    thetas=1:360;
% else
%     thetas=previousTheta-90:previousTheta+90;
% end
for i=1:length(thetas)
    if thetas(i)<1
        thetas(i)=360+thetas(i);
    elseif thetas(i)>360
        thetas(i)=thetas(i)-360;
    end
end

LL=round(length(xSeq)/10);

%the below code removes the prior segments
if ~isempty(previousTheta)
    dx=cos(previousTheta/180*pi);
    dy=sin(previousTheta/180*pi);
    previousVector=[dx dy]/norm([dx dy]);
    perpVector=[-previousVector(2);previousVector(1)];
    ln=perpVector*(-25:25);
    lnx=previousPoint(1)+ln(1,:);
    lny=previousPoint(2)+ln(2,:);
    [tempx,tempy,aCutoff,aa] = intersections(x1,y1,lnx,lny,0);  %all I care about is "aCutoff", the index of x1/y1 that intersects the perpendicular point
    [tempx,tempy,bCutoff,aa] = intersections(x2,y2,lnx,lny,0); %ditto for b
    aCutoff=round(aCutoff);bCutoff=round(bCutoff);

    aCutoff=min(aCutoff);bCutoff=min(bCutoff);
    x1=x1(aCutoff:aCutoff+LL);y1=y1(aCutoff:aCutoff+LL);
    x2=x2(bCutoff:bCutoff+LL);y2=y2(bCutoff:bCutoff+LL);
else
    x1=x1(1:LL);
    y1=y1(1:LL);
    x2=x2(1:LL);
    y2=y2(1:LL);
end

dx=L*cos(thetas/180*pi);
dy=L*sin(thetas/180*pi);
curvex=previousPoint(1)+dx;
curvey=previousPoint(2)+dy;

[tempx,tempy,a,aa] = intersections(x1,y1,curvex,curvey,0);  %all I care about is "a", the index of x1/y1 that intersects the curve
[tempx,tempy,b,bb] = intersections(x2,y2,curvex,curvey,0);  %ditto
a=round(a); b=round(b); aa=round(aa); bb=round(bb);
angA=thetas(aa);
angA
angB=thetas(bb);
angB

if angA>angB
    angTemp=angA;
    angA=angB;
    angB=angTemp;
end
angDiff=min([mod(angB-angA,360) mod(angA-angB,360)]);
angDiff

% thetaBounds=[0 0];
thetaBounds(1)=angA;
thetaBounds(2)=angB;

if angDiff>1.5*lastAngDiff
    disp('branch point reached')
    
    %at this point a large operation needs to be undertaken to reformat the
    %worm shape in order to include the "hole"
    
    ltb1=lastThetaBounds(1); ltb2=lastThetaBounds(2);
    
    [ltb1,ltb2]=reformatAngles(ltb1,ltb2);
    [angA,angB]=reformatAngles(angA,angB);
    
    diff1=abs(ltb1-angA);
    diff2=abs(ltb2-angB);
    
    if ltb1==thetaBounds(1)  %if you flipped the thetaBounds during the reformat, you need to keep track of which side corresponds to which angle
        preserveSides=1;
    else
        preserveSides=0;
    end
    
    if diff1<diff2 && preserveSides
        %draw a line from the large-difference side: from the last boundary
        %point to the closest point on xSeq2/ySeq2
        
        xCont=x1;
        yCont=y1;
        xBreak=x2;
        yBreak=y2;
    
    
    elseif diff1<diff2 && ~preserveSides
        xCont=x2;
        yCont=y2;
        xBreak=x1;
        yBreak=y1;
        
        
        
    elseif diff2<diff1 && ~preserveSides
        xCont=x1;
        yCont=y1;
        xBreak=x2;
        yBreak=y2;
        
        
    elseif diff2<diff1 && preserveSides
        xCont=x2;
        yCont=y2;
        xBreak=x1;
        yBreak=y1;
        
        
    end
    
    figure
    plot(xCont,yCont)
    hold on
    plot(xBreak,yBreak,'g')
    plot(xSeq2,ySeq2,'b')
    
    pointIn=[xBreak(1) yBreak(1)];
    [index,pointOut,distanceToPoint]=closestPoint(xSeq2,ySeq2,pointIn);
    xSeq2=[xSeq2(index:end) xSeq2(1:index-1)];
    ySeq2=[ySeq2(index:end) ySeq2(1:index-1)];
    
    dx=pointOut(1)-pointIn(1);
    dy=pointOut(2)-pointIn(2);
    
    bridgeSlope=[dx dy];
    bridgeSlope=bridgeSlope/norm(bridgeSlope);
    ln=0:floor(distanceToPoint);
    bridgeX=pointIn(1)+ln*bridgeSlope(1);
    bridgeY=pointIn(2)+ln*bridgeSlope(2);
        
    xBreak=[bridgeX xSeq2];
    yBreak=[bridgeY ySeq2];
    
    x1temp=[xSeq(headPoint:end) xSeq(1:headPoint-1)];
    y1temp=[ySeq(headPoint:end) ySeq(1:headPoint-1)];
    x2temp=[fliplr(xSeq(1:headPoint)) fliplr(xSeq(headPoint+1:end))];
    y2temp=[fliplr(ySeq(1:headPoint)) fliplr(ySeq(headPoint+1:end))];

    if mean(xCont==x1) && mean(yCont==y1)
        x1New=x1temp;
        y1New=y1temp;
        x2New=[x2temp(1:bCutoff) xBreak];
        y2New=[y2temp(1:bCutoff) yBreak];
    elseif mean(xCont==x2) && mean(yCont==y2)
        x1New=[x1temp(1:aCutoff) xBreak];
        y1New=[y1temp(1:aCutoff) yBreak];
        x2New=x2temp;
        y2New=y2temp;
    end
        
    %at this point you have basically redefined the entire profile of the
    %worm so reassign it here as a persistent variable and use this instead
    %of xSeq/ySeq

    
    
    
%     xNew=xBreak;
%     yNew=yBreak;
    
    
    
    
    %Recalculate thetabounds with new information.

end

if ~isempty(x1New) && ~isempty(y1New) && ~isempty(x2New) && ~isempty(y2New)
    
    x1=x1New; y1=y1New; x2=x2New; y2=y2New;
    dx=cos(previousTheta/180*pi);
    dy=sin(previousTheta/180*pi);
    previousVector=[dx dy]/norm([dx dy]);
    perpVector=[-previousVector(2);previousVector(1)];
    ln=perpVector*(-25:25);
    lnx=previousPoint(1)+ln(1,:);
    lny=previousPoint(2)+ln(2,:);
    [tempx,tempy,aCutoff,aa] = intersections(x1,y1,lnx,lny,0);  %all I care about is "aCutoff", the index of x1/y1 that intersects the perpendicular point
    [tempx,tempy,bCutoff,aa] = intersections(x2,y2,lnx,lny,0); %ditto for b
    aCutoff=round(aCutoff);bCutoff=round(bCutoff);

    aCutoff=min(aCutoff);bCutoff=min(bCutoff);
    x1=x1(aCutoff:aCutoff+LL);y1=y1(aCutoff:aCutoff+LL);
    x2=x2(bCutoff:bCutoff+LL);y2=y2(bCutoff:bCutoff+LL);


end
% indices=ind(thetaBounds);
% thetaBounds=thetaBounds+thetas(1)-1;
figure(1)
plot(x1,y1)
hold on
plot(x2,y2)
% plot(xSeq(indices),ySeq(indices),'xr');
plot(previousPoint(1),previousPoint(2),'xr');


% if thetaBounds(2)<thetaBounds(1)
%     tb1=thetaBounds(1); tb2=thetaBounds(2);
%     thetaBounds(1)=tb2; thetaBounds(2)=tb1;
% end

% ang1=thetaBounds(2)-thetaBounds(1);
% ang2=thetaBounds(1)+360-thetaBounds(2);
%if ang1 is correct then the proper sequence of angles is
%thetaBounds1:thetaBounds2
%if ang2 is correct then the proper sequence of angles is
%thetaBounds2:thetaBounds1, with the caveat that you may cross over 360
%again.

if abs(angB-angA)>180   %you need to mess with the bounds if theta crosses over 360 deg, I'm sure this can be fixed by using radians in the future
    t=[thetaBounds(2):360 1:thetaBounds(1)];
else
    t=thetaBounds(1):thetaBounds(2);
end
    
if isempty(previousTheta)
    area1=[];
    area2=[];
    i=1;
    for theta=t
        dx=L*cos(theta/180*pi);
        dy=L*sin(theta/180*pi);

        vector=[dx dy];
        [a1,a2]=findArea(xSeq,ySeq,vector,previousPoint);
        area1=[area1 a1];
        area2=[area2 a2];
        i=i+1;
    end
    % theta=thetaBounds(1):thetaBounds(2);
    area=abs(area1-area2);
    loc=find(area==min(area));
    splineAngle=t(loc);
else
    [angA,angB]=reformatAngles(angA,angB);
    splineAngle=angDiff/2+angA;
end    
splineAngle=mod(splineAngle,360);
dx=L*cos(splineAngle/180*pi);
dy=L*sin(splineAngle/180*pi);
newTheta=splineAngle;

plot(curvex,curvey,'k-')
plot(previousPoint(1)+dx,previousPoint(2)+dy,'rx','MarkerSize',12)

lastAngDiff=angDiff;
lastThetaBounds=thetaBounds;

function [area1,area2]=findArea(xSeq,ySeq,vector,start)
% close(figure(5))
% figure(5)
% plot(xSeq,ySeq)
% hold on
% plot([start(1) start(1)+vector(1)],[start(2) start(2)+vector(2)],'b');

[closestx,closesty,distalBoundary]=minimizeDistance2([vector(2) -vector(1)],xSeq,ySeq,start(1)+vector(1),start(2)+vector(2));
[closestx,closesty,proximalBoundary]=minimizeDistance2([vector(2) -vector(1)],xSeq,ySeq,start(1),start(2));
xSeq=fliplr(xSeq);ySeq=fliplr(ySeq);
proximalBoundary=length(xSeq)-proximalBoundary;
distalBoundary=length(xSeq)-distalBoundary;
if distalBoundary<proximalBoundary
    points=[proximalBoundary:length(xSeq) 1:distalBoundary];
else
    points=proximalBoundary:distalBoundary;
end
area1=polyarea([xSeq(points) start(1)+vector(1) start(1)],[ySeq(points) start(2)+vector(2) start(2)]);

% plot(xSeq(points),ySeq(points),'r','LineWidth',3)

xSeq=fliplr(xSeq);ySeq=fliplr(ySeq);
[closestx,closesty,distalBoundary]=minimizeDistance2([-vector(2) vector(1)],xSeq,ySeq,start(1)+vector(1),start(2)+vector(2));
[closestx,closesty,proximalBoundary]=minimizeDistance2([-vector(2) vector(1)],xSeq,ySeq,start(1),start(2));
if distalBoundary<proximalBoundary
    points=[proximalBoundary:length(xSeq) 1:distalBoundary];
else
    points=proximalBoundary:distalBoundary;

end
area2=polyarea([xSeq(points) start(1)+vector(1) start(1)],[ySeq(points) start(2)+vector(2) start(2)]);

% plot(xSeq(points),ySeq(points),'c','LineWidth',3)
% disp(area1)
% disp(area2)
% disp('done')

function [index,pointOut,distanceToPoint]=closestPoint(xSeq,ySeq,pointIn)
dist=zeros(1,length(xSeq));
for i=1:length(xSeq)
    dist(i)=norm([xSeq(i)-pointIn(1) ySeq(i)-pointIn(2)]);
end
index=find(dist==min(dist));

distanceToPoint=dist(index);
pointOut=[xSeq(index) ySeq(index)];

function [angA,angB]=reformatAngles(ang1,ang2)
angs=[ang1,ang2];
ang1=min(angs);
ang2=max(angs);
angD=ang2-ang1;
angDReverse=ang1+360-ang2;
if angDReverse<angD
    angA=ang2;
    angB=ang1;
else
    angA=ang1;
    angB=ang2;
end
