# Supplementary material for: Track-A-Worm 2.0: A Software Suite for Quantifying Properties of C. elegans Locomotion, Bending, Sleep, and Action Potentials
Source: eNeuro. 2025 Aug 13;12(8):ENEURO.0224-25.2025. doi: 10.1523/ENEURO.0224-25.2025 (PMC12393025; doi:10.1523/ENEURO.0224-25.2025)
Supplement: Extended Data 2 — MATLAB codes for the software suite. This folder contains the MATLAB codes of the software. Users can run the software and configure none “standard” hardware with MATLAB (R2021a or later) installed on their computers. Download Extended Data 2, ZIP file. [file eneuro-12-ENEURO.0224-25.2025-s004.zip › Extended Data 2/findVectorOld.m]

function [dx,dy,newTheta]=findVector(xSeq,ySeq,previousPoint,headPoint,tailPoint,L,previousTheta)

x1=[xSeq(headPoint:end) xSeq(1:headPoint-1)];
y1=[ySeq(headPoint:end) ySeq(1:headPoint-1)];
x2=[fliplr(xSeq(1:headPoint)) fliplr(xSeq(headPoint+1:end))];
y2=[fliplr(ySeq(1:headPoint)) fliplr(ySeq(headPoint+1:end))];


thetaBounds=[];
if isempty(previousTheta)
    thetas=1:360;
else
    thetas=previousTheta-90:previousTheta+90;
end
for i=1:length(thetas)
    if thetas(i)<1
        thetas(i)=360+thetas(i);
    end
end

if ~isempty(previousTheta)
    dx=cos(previousTheta/180*pi);
    dy=sin(previousTheta/180*pi);
    previousVector=[dx dy]/norm([dx dy]);
    perpVector=[-previousVector(2);previousVector(1)];
    ln=perpVector*(-25:25);
    lnx=previousPoint(1)+ln(1,:);
    lny=previousPoint(2)+ln(2,:);
%     lnx=ln(:,1); lny=ln(:,2);
    [tempx,tempy,a,aa] = intersections(x1,y1,lnx,lny,0);  %all I care about is "a", the index of x1/y1 that intersects the perpendicular point
    [tempx,tempy,b,aa] = intersections(x2,y2,lnx,lny,0); %ditto for b
    a=round(a);b=round(b);
%     dista=zeros(1,length(a));
%     distb=zeros(1,length(b));
%     for i=1:length(a)
%         dist=ptDist(previousPoint(1),previousPoint(2),x1(a(i)),y1(a(i)));
%         dista(i)=dist;
%     end
%     mina=find(dista==min(dista));
%     a=a(mina);  %pick the closest intersection
%     for i=1:length(b)
%         dist=ptDist(previousPoint(1),previousPoint(2),x2(b),y2(b));
%         distb(i)=dist;
%     end
%     minb=find(distb==min(distb));
%     b=b(minb);

    a=min(a);b=min(b);
    x1=x1(a:end);y1=y1(a:end);
    x2=x2(b:end);y2=y2(b:end);

end


dist1=zeros(1,length(thetas));
ind1=zeros(1,length(thetas));
% dist2=dist1; ind2=ind1;

i=1;
for theta=thetas
    dx=L*cos(theta/180*pi);
    dy=L*sin(theta/180*pi);
    
    vector=[dx dy];
    newPoint=previousPoint+vector;
    [index1,pointOut1,distanceToPoint1]=closestPoint(xSeq,ySeq,newPoint);
    dist1(i)=distanceToPoint1;
    ind1(i)=index1;
    
    i=i+1;
end

[MAX,MIN1]=peakdet(dist1,0.5);

temp=MIN1(:,1);

a=temp(1);b=temp(2);
thetaBounds=[0 0];
thetaBounds(1)=thetas(a); thetaBounds(2)=thetas(b);


thetaBounds(1)=thetaBounds(1)+10;
thetaBounds(2)=thetaBounds(2)-10;

if thetaBounds(1)>360
    thetaBounds(1)=thetaBounds(1)-360;
end
if thetaBounds(2)<1
    thetaBounds(2)=thetaBounds(2)+360;
end


% indices=ind(thetaBounds);
% thetaBounds=thetaBounds+thetas(1)-1;
figure(1)
plot(xSeq,ySeq)
hold on
% plot(xSeq(indices),ySeq(indices),'xr');
plot(previousPoint(1),previousPoint(2),'xr');

if length(thetaBounds)~=2
    disp('theta bounds is not 2')
end

% newTheta=mean(thetaBounds);
% dx=previousPoint(1)+L*cos(newTheta);
% dy=previousPoint(2)+L*sin(newTheta);

if thetaBounds(1)>thetaBounds(2);
    t=[thetaBounds(1):360 1:thetaBounds(2)];
else
    t=thetaBounds(1):thetaBounds(2);
end


area1=zeros(1,thetaBounds(2)-thetaBounds(1)+1);
area2=zeros(1,thetaBounds(2)-thetaBounds(1)+1);
i=1;
for theta=t
    dx=L*cos(theta/180*pi);
    dy=L*sin(theta/180*pi);
    
    vector=[dx dy];
    [a1,a2]=findArea(xSeq,ySeq,vector,previousPoint);
    area1(i)=a1;
    area2(i)=a2;
    i=i+1;
end
% theta=thetaBounds(1):thetaBounds(2);
area=abs(area1-area2);
loc=find(area==min(area));
splineAngle=t(loc);
if ~isempty(previousTheta)
splineAngle=0.6*(splineAngle-previousTheta)+previousTheta;
end
dx=L*cos(splineAngle/180*pi);
dy=L*sin(splineAngle/180*pi);
newTheta=splineAngle;

plot(previousPoint(1)+dx,previousPoint(2)+dy,'rx','MarkerSize',12)

% figure(1);
% plot(dist);

function inBounds=isInBounds(xSeq,ySeq,vector,start)

function [area1,area2]=findArea(xSeq,ySeq,vector,start)
% close(figure(5))
% figure(5)
% plot(xSeq,ySeq)
% hold on
% plot([start(1) start(1)+vector(1)],[start(2) start(2)+vector(2)],'b');

[closestx,closesty,distalBoundary]=minimizeDistance2([vector(2) -vector(1)],xSeq,ySeq,start(1)+vector(1),start(2)+vector(2));
[closestx,closesty,proximalBoundary]=minimizeDistance2([vector(2) -vector(1)],xSeq,ySeq,start(1),start(2));
xSeq=fliplr(xSeq);ySeq=fliplr(ySeq);
proximalBoundary=length(xSeq)-proximalBoundary;
distalBoundary=length(xSeq)-distalBoundary;
if distalBoundary<proximalBoundary
    points=[proximalBoundary:length(xSeq) 1:distalBoundary];
else
    points=proximalBoundary:distalBoundary;
end
area1=polyarea([xSeq(points) start(1)+vector(1) start(1)],[ySeq(points) start(2)+vector(2) start(2)]);

% plot(xSeq(points),ySeq(points),'r','LineWidth',3)

xSeq=fliplr(xSeq);ySeq=fliplr(ySeq);
[closestx,closesty,distalBoundary]=minimizeDistance2([-vector(2) vector(1)],xSeq,ySeq,start(1)+vector(1),start(2)+vector(2));
[closestx,closesty,proximalBoundary]=minimizeDistance2([-vector(2) vector(1)],xSeq,ySeq,start(1),start(2));
if distalBoundary<proximalBoundary
    points=[proximalBoundary:length(xSeq) 1:distalBoundary];
else
    points=proximalBoundary:distalBoundary;

end
area2=polyarea([xSeq(points) start(1)+vector(1) start(1)],[ySeq(points) start(2)+vector(2) start(2)]);

% plot(xSeq(points),ySeq(points),'c','LineWidth',3)
% disp(area1)
% disp(area2)
% disp('done')

function [index,pointOut,distanceToPoint]=closestPoint(xSeq,ySeq,pointIn)
dist=zeros(1,length(xSeq));
for i=1:length(xSeq)
    dist(i)=norm([xSeq(i)-pointIn(1) ySeq(i)-pointIn(2)]);
end
index=find(dist==min(dist));

distanceToPoint=dist(index);
pointOut=[xSeq(index) ySeq(index)];
