# Supplementary material for: Track-A-Worm 2.0: A Software Suite for Quantifying Properties of C. elegans Locomotion, Bending, Sleep, and Action Potentials
Source: eNeuro. 2025 Aug 13;12(8):ENEURO.0224-25.2025. doi: 10.1523/ENEURO.0224-25.2025 (PMC12393025; doi:10.1523/ENEURO.0224-25.2025)
Supplement: Extended Data 2 — MATLAB codes for the software suite. This folder contains the MATLAB codes of the software. Users can run the software and configure none “standard” hardware with MATLAB (R2021a or later) installed on their computers. Download Extended Data 2, ZIP file. [file eneuro-12-ENEURO.0224-25.2025-s004.zip › Extended Data 2/fitRegion.m]

function varargout = fitRegion(varargin)
% FITREGION MATLAB code for fitRegion.fig
%      FITREGION, by itself, creates a new FITREGION or raises the existing
%      singleton*.
%
%      H = FITREGION returns the handle to a new FITREGION or the handle to
%      the existing singleton*.
%
%      FITREGION('CALLBACK',hObject,eventData,handles,...) calls the local
%      function named CALLBACK in FITREGION.M with the given input arguments.
%
%      FITREGION('Property','Value',...) creates a new FITREGION or raises the
%      existing singleton*.  Starting from the left, property value pairs are
%      applied to the GUI before fitRegion_OpeningFcn gets called.  An
%      unrecognized property name or invalid value makes property application
%      stop.  All inputs are passed to fitRegion_OpeningFcn via varargin.
%
%      *See GUI Options on GUIDE's Tools menu.  Choose "GUI allows only one
%      instance to run (singleton)".
%
% See also: GUIDE, GUIDATA, GUIHANDLES

% Edit the above text to modify the response to help fitRegion

% Last Modified by GUIDE v2.5 20-Jun-2019 12:18:40

% Begin initialization code - DO NOT EDIT
gui_Singleton = 1;
gui_State = struct('gui_Name',       mfilename, ...
                   'gui_Singleton',  gui_Singleton, ...
                   'gui_OpeningFcn', @fitRegion_OpeningFcn, ...
                   'gui_OutputFcn',  @fitRegion_OutputFcn, ...
                   'gui_LayoutFcn',  [] , ...
                   'gui_Callback',   []);
if nargin && ischar(varargin{1})
    gui_State.gui_Callback = str2func(varargin{1});
end

if nargout
    [varargout{1:nargout}] = gui_mainfcn(gui_State, varargin{:});
else
    gui_mainfcn(gui_State, varargin{:});
end
% End initialization code - DO NOT EDIT


% --- Executes just before fitRegion is made visible.
function fitRegion_OpeningFcn(hObject, eventdata, handles, varargin)
% This function has no output args, see OutputFcn.
% hObject    handle to figure
% eventdata  reserved - to be defined in a future version of MATLAB
% handles    structure with handles and user data (see GUIDATA)
% varargin   command line arguments to fitRegion (see VARARGIN)

% Choose default command line output for fitRegion
handles.output = hObject;

% Update handles structure
guidata(hObject, handles);

% UIWAIT makes fitRegion wait for user response (see UIRESUME)
% uiwait(handles.figure1);

% --- Outputs from this function are returned to the command line.
function varargout = fitRegion_OutputFcn(hObject, eventdata, handles) 
% varargout  cell array for returning output args (see VARARGOUT);
% hObject    handle to figure
% eventdata  reserved - to be defined in a future version of MATLAB
% handles    structure with handles and user data (see GUIDATA)

% Get default command line output from handles structure
varargout{1} = handles.output;

% --- Executes when user attempts to close figure1.
function figure1_CloseRequestFcn(hObject, eventdata, handles)
% hObject    handle to figure1 (see GCBO)
% eventdata  reserved - to be defined in a future version of MATLAB
% handles    structure with handles and user data (see GUIDATA)

% Hint: delete(hObject) closes the figure1
delete(hObject)


function path_Callback(hObject, eventdata, handles)
% hObject    handle to path (see GCBO)
% eventdata  reserved - to be defined in a future version of MATLAB
% handles    structure with handles and user data (see GUIDATA)

% Hints: get(hObject,'String') returns contents of path as text
%        str2double(get(hObject,'String')) returns contents of path as a double


% --- Executes during object creation, after setting all properties.
function path_CreateFcn(hObject, eventdata, handles)
% hObject    handle to path (see GCBO)
% eventdata  reserved - to be defined in a future version of MATLAB
% handles    empty - handles not created until after all CreateFcns called

% Hint: edit controls usually have a white background on Windows.
%       See ISPC and COMPUTER.
if ispc && isequal(get(hObject,'BackgroundColor'), get(0,'defaultUicontrolBackgroundColor'))
    set(hObject,'BackgroundColor','white');
end


% --- Executes on button press in browse.
function browse_Callback(hObject, eventdata, handles)
% hObject    handle to browse (see GCBO)
% eventdata  reserved - to be defined in a future version of MATLAB
% handles    structure with handles and user data (see GUIDATA)
pathX = uigetdir;
set(handles.path, 'String', pathX);

% --- Executes on button press in graph.
function graph_Callback(hObject, eventdata, handles)
% hObject    handle to graph (see GCBO)
% eventdata  reserved - to be defined in a future version of MATLAB
% handles    structure with handles and user data (see GUIDATA)
x = get(handles.path, 'String');
mat = fitImage_Callback(hObject, eventdata, handles);
xaxis = [1:1:450];
figure;
plot(xaxis, mat); 


% --- Executes on button press in loadImages.
function loadImages_Callback(hObject, eventdata, handles)
% hObject    handle to loadImages (see GCBO)
% eventdata  reserved - to be defined in a future version of MATLAB
% handles    structure with handles and user data (see GUIDATA)
imwinHandles = [handles.image1, handles.image2, handles.image3, handles.image4, handles.image5, handles.image6, handles.image7, handles.image8];
intensityLabels = [handles.intensity1, handles.intensity2, handles.intensity3, handles.intensity4, handles.intensity5, handles.intensity6, handles.intensity7, handles.intensity8];
srcFiles = dir(strcat (get(handles.path, 'String'), '\*.bmp'));
imNum = [handles.im1, handles.im2, handles.im3, handles.im4, handles.im5, handles.im6, handles.im7, handles.im8];
for i = 1:8
    filename = strcat(get(handles.path, 'String'), '\', srcFiles(i).name);
    remaind = (mod((i-1), 8) + 1);
    axes(imwinHandles(remaind));
    imshow(filename);
    hold on
    set(imNum(mod((i-1), 8) +1), 'String', i); %want to make 'i' actually the intensity located in the intensity matrix from demo()
end
% pathLine = get(handles.path, 'String');
% matOfIntensities = zeros;
% pause(1)
% for i = 1:8
%     [meanGL, burnedImage] = intensity(strcat(pathLine, '\', srcFiles(i).name));
%     matOfIntensities(i) = meanGL;
%     close
%     axes(imwinHandles(i));
%     imshow(burnedImage);
%     hold on
%     set(intensityLabels(mod((i-1), 8) +1), 'String', matOfIntensities(i));
% end


% --- Executes on button press in upArrow.
function upArrow_Callback(hObject, eventdata, handles)
% hObject    handle to upArrow (see GCBO)
% eventdata  reserved - to be defined in a future version of MATLAB
% handles    structure with handles and user data (see GUIDATA)
currentFrame = str2double(get(handles.im1, 'String'));
imwinHandles = [handles.image1, handles.image2, handles.image3, handles.image4, handles.image5, handles.image6, handles.image7, handles.image8];
intensityLabels = [handles.intensity1, handles.intensity2, handles.intensity3, handles.intensity4, handles.intensity5, handles.intensity6, handles.intensity7, handles.intensity8];
imNum = [handles.im1, handles.im2, handles.im3, handles.im4, handles.im5, handles.im6, handles.im7, handles.im8];
srcFiles = dir(strcat (get(handles.path, 'String'), '\*.bmp'));
% if currentFrame == 9
%     set(handles.upArrow, 'Enable', 'off');
%     for i = 1:8
%         filename = strcat(get(handles.path, 'String'), '\', srcFiles(i).name);
%         remaind = (mod((i-1), 8) + 1);
%         axes(imwinHandles(remaind));
%         imshow(filename);
%         hold on
%         set(imNum(mod((i-1), 8) +1), 'String', i); %want to make 'i' actually the intensity located in the intensity matrix from demo()
%     end
% else
    set(handles.upArrow, 'Enable', 'on');
    for i = currentFrame-8:currentFrame-1
    filename = strcat(get(handles.path, 'String'), '\', srcFiles(i).name);
    remaind = (mod((i-1), 8) + 1);
    axes(imwinHandles(remaind));
    imshow(filename);
    hold on
    set(imNum(mod((i-1), 8) +1), 'String', i); %want to make 'i' actually the intensity located in the intensity matrix from demo()
    end
fitImage_Callback(hObject, eventdata, handles);


% --- Executes on button press in downArrow.
function downArrow_Callback(hObject, eventdata, handles)
% hObject    handle to downArrow (see GCBO)
% eventdata  reserved - to be defined in a future version of MATLAB
% handles    structure with handles and user data (see GUIDATA)
currentFrame = str2double(get(handles.im2, 'String'));
imwinHandles = [handles.image1, handles.image2, handles.image3, handles.image4, handles.image5, handles.image6, handles.image7, handles.image8];
intensityLabels = [handles.intensity1, handles.intensity2, handles.intensity3, handles.intensity4, handles.intensity5, handles.intensity6, handles.intensity7, handles.intensity8];
imNum = [handles.im1, handles.im2, handles.im3, handles.im4, handles.im5, handles.im6, handles.im7, handles.im8];
srcFiles = dir(strcat (get(handles.path, 'String'), '\*.bmp'));
if currentFrame ==450
    set(handles.downArrow, 'Enable', 'off');
else
    set(handles.downArrow, 'Enable', 'on');
    for i = currentFrame+7:currentFrame+14
        filename = strcat(get(handles.path, 'String'), '\', srcFiles(i).name);
        remaind = (mod((i-1), 8) + 1);
        axes(imwinHandles(remaind));
        imshow(filename);
        hold on
        set(imNum(mod((i-1), 8) +1), 'String', i); %want to make 'i' actually the intensity located in the intensity matrix from demo()
        
    end
fitImage_Callback(hObject, eventdata, handles);
end

        


% --- Executes on button press in fitImage.
function matOfIntensities = fitImage_Callback(hObject, eventdata, handles)
% hObject    handle to fitImage (see GCBO)
% eventdata  reserved - to be defined in a future version of MATLAB
% handles    structure with handles and user data (see GUIDATA)
pathLine = get(handles.path, 'String');
srcFiles = dir(strcat (get(handles.path, 'String'), '\*.bmp'));
currentFrame = str2double(get(handles.im1, 'String'));
imwinHandles = [handles.image1, handles.image2, handles.image3, handles.image4, handles.image5, handles.image6, handles.image7, handles.image8];
intensityLabels = [handles.intensity1, handles.intensity2, handles.intensity3, handles.intensity4, handles.intensity5, handles.intensity6, handles.intensity7, handles.intensity8];
pause(1)
folder = uigetdir;
global matOfIntensities
matOfIntensities = zeros;
%global matOfImages
%
    for i = 1:450
        figure;
        [meanInt, keeperBlobsImage] = BlobsDemo(strcat(pathLine, '\', srcFiles(i).name));
        close
        matOfIntensities(i) = meanInt;
        imwrite(keeperBlobsImage, strcat(folder, '\bim', int2str(i), '.jpeg'));
       % disp(matOfImages(i))
%        
%         matOfImages(i,:,:) = keeperBlobsImage;
    end
%end

% for i = currentFrame:currentFrame+7  
%     [meanInt, keeperBlobsImage] = BlobsDemo(strcat(pathLine, '\', srcFiles(i).name));
%     axes(imwinHandles(mod((i-1), 8)+1));
%     imshow(matOfImages(i));
%     hold on
%     set(intensityLabels(mod((i-1), 8) +1), 'String', matOfIntensities(i));
% end
% disp(matOfIntensities);


% --- Executes on button press in display.
function display_Callback(hObject, eventdata, handles)
% hObject    handle to display (see GCBO)
% eventdata  reserved - to be defined in a future version of MATLAB
% handles    structure with handles and user data (see GUIDATA)
currentFrame = str2double(get(handles.im1, 'String'));
imwinHandles = [handles.image1, handles.image2, handles.image3, handles.image4, handles.image5, handles.image6, handles.image7, handles.image8];
intensityLabels = [handles.intensity1, handles.intensity2, handles.intensity3, handles.intensity4, handles.intensity5, handles.intensity6, handles.intensity7, handles.intensity8];
matOfIntensities = fitImage_Callback(hObject, eventdata, handles);
srcFiles = dir(strcat (get(handles.path, 'String'), '\*.jpeg'));
for i = currentFrame:currentFrame+7 
    filename = strcat(get(handles.path, 'String'), '\', srcFiles(i).name);
    axes(imwinHandles(mod((i-1), 8)+1));
    imshow(filename);
    hold on
    set(intensityLabels(mod((i-1), 8) +1), 'String', matOfIntensities(i));
end
