# Supplementary material for: Track-A-Worm 2.0: A Software Suite for Quantifying Properties of C. elegans Locomotion, Bending, Sleep, and Action Potentials
Source: eNeuro. 2025 Aug 13;12(8):ENEURO.0224-25.2025. doi: 10.1523/ENEURO.0224-25.2025 (PMC12393025; doi:10.1523/ENEURO.0224-25.2025)
Supplement: Extended Data 2 — MATLAB codes for the software suite. This folder contains the MATLAB codes of the software. Users can run the software and configure none “standard” hardware with MATLAB (R2021a or later) installed on their computers. Download Extended Data 2, ZIP file. [file eneuro-12-ENEURO.0224-25.2025-s004.zip › Extended Data 2/fixCurveScript.m]

buttonLabel=get(buttonHandle,'String');
frames=(currFrame-1)*2+1:(currFrame-1)*2+2; 
x=splineData(frames(1),:);
y=splineData(frames(2),:);
x=interp(x,9);
y=interp(y,9);
x=x(1:5:end);
y=y(1:5:end);

if strcmp(buttonLabel,'Fix curve')
    prompt = {'Enter curve to modify:'};
    dlg_title = 'Curve input';
    num_lines = 1;
    def = {'1'};
    curveNum = inputdlg(prompt,dlg_title,num_lines,def);
    curveNum=str2num(curveNum{1});

    axes(panel)
    hold off
    plot(x,y,'LineWidth',2)
    set(gca,'XTick',[]);
    set(gca,'YTick',[]);
    datacursormode on
    set(buttonHandle,'String','Done')
    data=get(handles.fixA,'UserData'); %will always use fixA button for UserData, regardless of which button actually accesses this function
    data=[data; currFrame curveNum 0 0 0 0];
    set(handles.fixA,'UserData',data)

elseif strcmp(buttonLabel,'Done')
    axes(panel)
    datacursormode off
    dcm_obj = datacursormode(gcf);
    info_struct = getCursorInfo(dcm_obj);
    indA=info_struct(1).DataIndex;
    indB=info_struct(2).DataIndex;
    ind=[indA indB]; ind=sort(ind);
    X=x(ind(1):ind(2));
    Y=y(ind(1):ind(2));
    vd=ventralData(currFrame);
    cw=isClockwise(X,Y);
    if cw && vd==1
        dir=-1; %dorsal
    elseif cw && vd==2
        dir=1; %ventral
    elseif ~cw && vd==1
        dir=1; %ventral
    elseif ~cw && vd==2
        dir=-1; %dorsal
    elseif vd==0
        dir=0; %undecided
    end    
    
    XY=[X' Y'];
    Par = CircleFitByKasa(XY);
    a=Par(1); b=Par(2); r=Par(3);
    data=get(handles.fixA,'UserData');
    data(end,:)=[data(end,1) data(end,2) a b r dir];
    set(handles.fixA,'UserData',data)
    set(buttonHandle,'String','Fix curve');
    
    currFrame=get(handles.currFrame,'UserData');
    currFrame=currFrame(1);
    if currFrame==1
        set(handles.back,'Visible','Off')
    end
    displayCurveAnalysisFrames
end
