# Supplementary material for: Track-A-Worm 2.0: A Software Suite for Quantifying Properties of C. elegans Locomotion, Bending, Sleep, and Action Potentials
Source: eNeuro. 2025 Aug 13;12(8):ENEURO.0224-25.2025. doi: 10.1523/ENEURO.0224-25.2025 (PMC12393025; doi:10.1523/ENEURO.0224-25.2025)
Supplement: Extended Data 2 — MATLAB codes for the software suite. This folder contains the MATLAB codes of the software. Users can run the software and configure none “standard” hardware with MATLAB (R2021a or later) installed on their computers. Download Extended Data 2, ZIP file. [file eneuro-12-ENEURO.0224-25.2025-s004.zip › Extended Data 2/fixNumbers.m]

function fixNumbers(imagePath)

comp=computer; 
if ~strcmp(comp,'PCWIN64') && ~strcmp(comp,'PCWIN32')
    slash='/';
else
    slash='\';
end

list=dir([imagePath slash '*.jpeg']);
filelist=[];
filelistFull=[];
lengths=[];
for i=1:size(list)
    filelistFull=[filelistFull; {[imagePath slash list(i).name]}];
    filelist=[filelist; {list(i).name}];
    name=list(i).name;
    sname=size(name);
    len=sname(2);
    lengths=[lengths len];
end

maxLength=max(lengths);
if mean(lengths)==maxLength
    disp('Lengths are correct');
else
    button = questdlg('File lengths do not agree.  Usually this is caused by very long recordings (>9999 frames)  Fix filenames?');
    if strcmp(button,'Yes')
        for i=1:size(filelist,1)
            filename=filelist{i};
            nameLength=size(filename,2);
            if nameLength<maxLength
                lengthDiff=maxLength-nameLength;
                extraZeros=[];
                for j=1:lengthDiff
                    extraZeros=[extraZeros '0'];
                end

                pos=findstr(filename,'img');
                newName=[filename(1:pos+2) extraZeros filename(pos+3:end)];
                newNameFull=[imagePath slash newName];
                oldNameFull=filelistFull{i};
                movefile(oldNameFull,newNameFull);
            end
        end
        disp('Filenames fixed.')
    end
end
