# Supplementary material for: Track-A-Worm 2.0: A Software Suite for Quantifying Properties of C. elegans Locomotion, Bending, Sleep, and Action Potentials
Source: eNeuro. 2025 Aug 13;12(8):ENEURO.0224-25.2025. doi: 10.1523/ENEURO.0224-25.2025 (PMC12393025; doi:10.1523/ENEURO.0224-25.2025)
Supplement: Extended Data 2 — MATLAB codes for the software suite. This folder contains the MATLAB codes of the software. Users can run the software and configure none “standard” hardware with MATLAB (R2021a or later) installed on their computers. Download Extended Data 2, ZIP file. [file eneuro-12-ENEURO.0224-25.2025-s004.zip › Extended Data 2/flashBox.m]

function flashBox(varargin)

% THIS FUNTION ACCEPTS COLORS AND HANDLES TO FLASH, IN THE SYNTAX:
% flashBox('color1',handles11,..handles1n,...'colorn',handlesn1,....handlesnn');

% FIND INDICES OF COLOR ARGUMENTS
indsOfColors = cellfun(@ischar,varargin);
indsOfColors = find(indsOfColors);

% FIND START AND ENDPOINTS THAT CONTAIN INDICES OF GROUPS OF HANDLES
indsHandlesSeq = [(indsOfColors(1:end)+1)',[indsOfColors(2:end)-1,nargin]'];

% FOR EACH COLOR ELEMENT, SET FOLLOWING HANDLE GROUPS' COLOR
for i=1:length(indsOfColors)
    
    for j=indsHandlesSeq(i,1):indsHandlesSeq(i,2)
        
        set(varargin{j},'BackgroundColor',varargin{indsOfColors(i)})
        
    end
    
end

pause(.25);

% RESET ALL HANDLES IN EACH GROUP TO WHITE
for i=1:length(indsOfColors)
    
    for j=indsHandlesSeq(i,1):indsHandlesSeq(i,2)
        
        set(varargin{j},'BackgroundColor','w')
        
    end
    
end
