# Supplementary material for: Track-A-Worm 2.0: A Software Suite for Quantifying Properties of C. elegans Locomotion, Bending, Sleep, and Action Potentials
Source: eNeuro. 2025 Aug 13;12(8):ENEURO.0224-25.2025. doi: 10.1523/ENEURO.0224-25.2025 (PMC12393025; doi:10.1523/ENEURO.0224-25.2025)
Supplement: Extended Data 2 — MATLAB codes for the software suite. This folder contains the MATLAB codes of the software. Users can run the software and configure none “standard” hardware with MATLAB (R2021a or later) installed on their computers. Download Extended Data 2, ZIP file. [file eneuro-12-ENEURO.0224-25.2025-s004.zip › Extended Data 2/fmeasure.m]

 function FM = fmeasure(Image, Measure, ROI)
%This function measures the relative degree of focus of 
%an image. It may be invoked as:
%
%   FM = fmeasure(IMAGE, METHOD, ROI)
%
%Where 
%   IMAGE,  is a grayscale image and FM is the computed
%           focus value.
%   METHOD, is the focus measure algorithm as a string.
%           see 'operators.txt' for a list of focus 
%           measure methods. 
%   ROI,    Image ROI as a rectangle [xo yo width heigth].
%           if an empty argument is passed, the whole
%           image is processed.
%
%  Said Pertuz
%  Jan/2016


if nargin>2 && ~isempty(ROI)
    Image = imcrop(Image, ROI);
end

WSize = 15; % Size of local window (only some operators)

switch upper(Measure)
    case 'ACMO' % Absolute Central Moment (Shirvaikar2004)
        if ~isinteger(Image), Image = im2uint8(Image);
        end
        FM = AcMomentum(Image);
                
    case 'BREN' % Brenner's (Santos97)
        [M, N] = size(Image);
        DH = zeros(M, N);
        DV = zeros(M, N);
        DV(1:M-2,:) = Image(3:end,:)-Image(1:end-2,:);
        DH(:,1:N-2) = Image(:,3:end)-Image(:,1:end-2);
        FM = max(DH, DV);        
        FM = FM.^2;
        FM = mean2(FM);
        
    case 'CONT' % Image contrast (Nanda2001)
        ImContrast = @(x) sum(abs(x(:)-x(5)));
        FM = nlfilter(Image, [3 3], ImContrast);
        FM = mean2(FM);
                        
    case 'CURV' % Image Curvature (Helmli2001)
        if ~isinteger(Image), Image = im2uint8(Image);
        end
        M1 = [-1 0 1;-1 0 1;-1 0 1];
        M2 = [1 0 1;1 0 1;1 0 1];
        P0 = imfilter(Image, M1, 'replicate', 'conv')/6;
        P1 = imfilter(Image, M1', 'replicate', 'conv')/6;
        P2 = 3*imfilter(Image, M2, 'replicate', 'conv')/10 ...
            -imfilter(Image, M2', 'replicate', 'conv')/5;
        P3 = -imfilter(Image, M2, 'replicate', 'conv')/5 ...
            +3*imfilter(Image, M2, 'replicate', 'conv')/10;
        FM = abs(P0) + abs(P1) + abs(P2) + abs(P3);
        FM = mean2(FM);
        
    case 'DCTE' % DCT energy ratio (Shen2006)
        FM = nlfilter(Image, [8 8], @DctRatio);
        FM = mean2(FM);
        
    case 'DCTR' % DCT reduced energy ratio (Lee2009)
        FM = nlfilter(Image, [8 8], @ReRatio);
        FM = mean2(FM);
        
    case 'GDER' % Gaussian derivative (Geusebroek2000)        
        N = floor(WSize/2);
        sig = N/2.5;
        [x,y] = meshgrid(-N:N, -N:N);
        G = exp(-(x.^2+y.^2)/(2*sig^2))/(2*pi*sig);
        Gx = -x.*G/(sig^2);
        Gx = Gx/sum(abs(Gx(:)));
        Gy = -y.*G/(sig^2);
        Gy = Gy/sum(abs(Gy(:)));
        Rx = imfilter(double(Image), Gx, 'conv', 'replicate');
        Ry = imfilter(double(Image), Gy, 'conv', 'replicate');
        FM = Rx.^2+Ry.^2;
        FM = mean2(FM);
        
    case 'GLVA' % Graylevel variance (Krotkov86)
        FM = std2(Image);
        
    case 'GLLV' %Graylevel local variance (Pech2000)        
        LVar = stdfilt(Image, ones(WSize,WSize)).^2;
        FM = std2(LVar)^2;
        
    case 'GLVN' % Normalized GLV (Santos97)
        FM = std2(Image)^2/mean2(Image);
        
    case 'GRAE' % Energy of gradient (Subbarao92a)
        Ix = Image;
        Iy = Image;
        Iy(1:end-1,:) = diff(Image, 1, 1);
        Ix(:,1:end-1) = diff(Image, 1, 2);
        FM = Ix.^2 + Iy.^2;
        FM = mean2(FM);
        
    case 'GRAT' % Thresholded gradient (Snatos97)
        Th = 0; %Threshold
        Ix = Image;
        Iy = Image;
        Iy(1:end-1,:) = diff(Image, 1, 1);
        Ix(:,1:end-1) = diff(Image, 1, 2);
        FM = max(abs(Ix), abs(Iy));
        FM(FM<Th)=0;
        FM = sum(FM(:))/sum(sum(FM~=0));
        
    case 'GRAS' % Squared gradient (Eskicioglu95)
        Ix = diff(Image, 1, 2);
        FM = Ix.^2;
        FM = mean2(FM);
        
    case 'HELM' %Helmli's mean method (Helmli2001)        
        MEANF = fspecial('average',[WSize WSize]);
        U = imfilter(Image, MEANF, 'replicate');
        R1 = U./Image;
        R1(Image==0)=1;
        index = (U>Image);
        FM = 1./R1;
        FM(index) = R1(index);
        FM = mean2(FM);
        
    case 'HISE' % Histogram entropy (Krotkov86)
        FM = entropy(Image);
        
    case 'HISR' % Histogram range (Firestone91)
        FM = max(Image(:))-min(Image(:));
        
           
    case 'LAPE' % Energy of laplacian (Subbarao92a)
        LAP = fspecial('laplacian');
        FM = imfilter(Image, LAP, 'replicate', 'conv');
        FM = mean2(FM.^2);
                
    case 'LAPM' % Modified Laplacian (Nayar89)
        M = [-1 2 -1];        
        Lx = imfilter(Image, M, 'replicate', 'conv');
        Ly = imfilter(Image, M', 'replicate', 'conv');
        FM = abs(Lx) + abs(Ly);
        FM = mean2(FM);
        
    case 'LAPV' % Variance of laplacian (Pech2000)
        LAP = fspecial('laplacian');
        ILAP = imfilter(Image, LAP, 'replicate', 'conv');
        FM = std2(ILAP)^2;
        
    case 'LAPD' % Diagonal laplacian (Thelen2009)
        M1 = [-1 2 -1];
        M2 = [0 0 -1;0 2 0;-1 0 0]/sqrt(2);
        M3 = [-1 0 0;0 2 0;0 0 -1]/sqrt(2);
        F1 = imfilter(Image, M1, 'replicate', 'conv');
        F2 = imfilter(Image, M2, 'replicate', 'conv');
        F3 = imfilter(Image, M3, 'replicate', 'conv');
        F4 = imfilter(Image, M1', 'replicate', 'conv');
        FM = abs(F1) + abs(F2) + abs(F3) + abs(F4);
        FM = mean2(FM);
        
    case 'SFIL' %Steerable filters (Minhas2009)
        % Angles = [0 45 90 135 180 225 270 315];
        N = floor(WSize/2);
        sig = N/2.5;
        [x,y] = meshgrid(-N:N, -N:N);
        G = exp(-(x.^2+y.^2)/(2*sig^2))/(2*pi*sig);
        Gx = -x.*G/(sig^2);Gx = Gx/sum(Gx(:));
        Gy = -y.*G/(sig^2);Gy = Gy/sum(Gy(:));
        R(:,:,1) = imfilter(double(Image), Gx, 'conv', 'replicate');
        R(:,:,2) = imfilter(double(Image), Gy, 'conv', 'replicate');
        R(:,:,3) = cosd(45)*R(:,:,1)+sind(45)*R(:,:,2);
        R(:,:,4) = cosd(135)*R(:,:,1)+sind(135)*R(:,:,2);
        R(:,:,5) = cosd(180)*R(:,:,1)+sind(180)*R(:,:,2);
        R(:,:,6) = cosd(225)*R(:,:,1)+sind(225)*R(:,:,2);
        R(:,:,7) = cosd(270)*R(:,:,1)+sind(270)*R(:,:,2);
        R(:,:,8) = cosd(315)*R(:,:,1)+sind(315)*R(:,:,2);
        FM = max(R,[],3);
        FM = mean2(FM);
        
    case 'SFRQ' % Spatial frequency (Eskicioglu95)
        Ix = Image;
        Iy = Image;
        Ix(:,1:end-1) = diff(Image, 1, 2);
        Iy(1:end-1,:) = diff(Image, 1, 1);
        FM = mean2(sqrt(double(Iy.^2+Ix.^2)));
        
    case 'TENG'% Tenengrad (Krotkov86)
        Sx = fspecial('sobel');
        Gx = imfilter(double(Image), Sx, 'replicate', 'conv');
        Gy = imfilter(double(Image), Sx', 'replicate', 'conv');
        FM = Gx.^2 + Gy.^2;
        FM = mean2(FM);
        
    case 'TENV' % Tenengrad variance (Pech2000)
        Sx = fspecial('sobel');
        Gx = imfilter(double(Image), Sx, 'replicate', 'conv');
        Gy = imfilter(double(Image), Sx', 'replicate', 'conv');
        G = Gx.^2 + Gy.^2;
        FM = std2(G)^2;
        
    case 'VOLA' % Vollath's correlation (Santos97)
        Image = double(Image);
        I1 = Image; I1(1:end-1,:) = Image(2:end,:);
        I2 = Image; I2(1:end-2,:) = Image(3:end,:);
        Image = Image.*(I1-I2);
        FM = mean2(Image);
        
    case 'WAVS' %Sum of Wavelet coeffs (Yang2003)
        [C,S] = wavedec2(Image, 1, 'db6');
        H = wrcoef2('h', C, S, 'db6', 1);   
        V = wrcoef2('v', C, S, 'db6', 1);   
        D = wrcoef2('d', C, S, 'db6', 1);   
        FM = abs(H) + abs(V) + abs(D);
        FM = mean2(FM);
        
    case 'WAVV' %Variance of  Wav...(Yang2003)
        [C,S] = wavedec2(Image, 1, 'db6');
        H = abs(wrcoef2('h', C, S, 'db6', 1));
        V = abs(wrcoef2('v', C, S, 'db6', 1));
        D = abs(wrcoef2('d', C, S, 'db6', 1));
        FM = std2(H)^2+std2(V)+std2(D);
        
    case 'WAVR'
        [C,S] = wavedec2(Image, 3, 'db6');
        H = abs(wrcoef2('h', C, S, 'db6', 1));   
        V = abs(wrcoef2('v', C, S, 'db6', 1));   
        D = abs(wrcoef2('d', C, S, 'db6', 1)); 
        A1 = abs(wrcoef2('a', C, S, 'db6', 1));
        A2 = abs(wrcoef2('a', C, S, 'db6', 2));
        A3 = abs(wrcoef2('a', C, S, 'db6', 3));
        A = A1 + A2 + A3;
        WH = H.^2 + V.^2 + D.^2;
        WH = mean2(WH);
        WL = mean2(A);
        FM = WH/WL;
    otherwise
        error('Unknown measure %s',upper(Measure))
end
 end
%************************************************************************
function fm = AcMomentum(Image)
[M, N] = size(Image);
Hist = imhist(Image)/(M*N);
Hist = abs((0:255)-mean2(Image))'.*Hist;
fm = sum(Hist);
end

%******************************************************************
function fm = DctRatio(M)
MT = dct2(M).^2;
fm = (sum(MT(:))-MT(1,1))/MT(1,1);
end

%************************************************************************
function fm = ReRatio(M)
M = dct2(M);
fm = (M(1,2)^2+M(1,3)^2+M(2,1)^2+M(2,2)^2+M(3,1)^2)/(M(1,1)^2);
end
%******************************************************************
