# Supplementary material for: Track-A-Worm 2.0: A Software Suite for Quantifying Properties of C. elegans Locomotion, Bending, Sleep, and Action Potentials
Source: eNeuro. 2025 Aug 13;12(8):ENEURO.0224-25.2025. doi: 10.1523/ENEURO.0224-25.2025 (PMC12393025; doi:10.1523/ENEURO.0224-25.2025)
Supplement: Extended Data 2 — MATLAB codes for the software suite. This folder contains the MATLAB codes of the software. Users can run the software and configure none “standard” hardware with MATLAB (R2021a or later) installed on their computers. Download Extended Data 2, ZIP file. [file eneuro-12-ENEURO.0224-25.2025-s004.zip › Extended Data 2/folderSelectWindow.m]

function varargout = folderSelectWindow(varargin)
% FOLDERSELECTWINDOW MATLAB code for folderSelectWindow.fig
%      FOLDERSELECTWINDOW, by itself, creates a new FOLDERSELECTWINDOW or raises the existing
%      singleton*.
%
%      H = FOLDERSELECTWINDOW returns the handle to a new FOLDERSELECTWINDOW or the handle to
%      the existing singleton*.
%
%      FOLDERSELECTWINDOW('CALLBACK',hObject,eventData,handles,...) calls the local
%      function named CALLBACK in FOLDERSELECTWINDOW.M with the given input arguments.
%
%      FOLDERSELECTWINDOW('Property','Value',...) creates a new FOLDERSELECTWINDOW or raises the
%      existing singleton*.  Starting from the left, property value pairs are
%      applied to the GUI before folderSelectWindow_OpeningFcn gets called.  An
%      unrecognized property name or invalid value makes property application
%      stop.  All inputs are passed to folderSelectWindow_OpeningFcn via varargin.
%
%      *See GUI Options on GUIDE's Tools menu.  Choose "GUI allows only one
%      instance to run (singleton)".
%
% See also: GUIDE, GUIDATA, GUIHANDLES

% Edit the above text to modify the response to help folderSelectWindow

% Last Modified by GUIDE v2.5 24-Nov-2012 22:42:03

% Begin initialization code - DO NOT EDIT
gui_Singleton = 1;
gui_State = struct('gui_Name',       mfilename, ...
                   'gui_Singleton',  gui_Singleton, ...
                   'gui_OpeningFcn', @folderSelectWindow_OpeningFcn, ...
                   'gui_OutputFcn',  @folderSelectWindow_OutputFcn, ...
                   'gui_LayoutFcn',  [] , ...
                   'gui_Callback',   []);
if nargin && ischar(varargin{1})
    gui_State.gui_Callback = str2func(varargin{1});
end

if nargout
    [varargout{1:nargout}] = gui_mainfcn(gui_State, varargin{:});
else
    gui_mainfcn(gui_State, varargin{:});
end
% End initialization code - DO NOT EDIT


% --- Executes just before folderSelectWindow is made visible.
function folderSelectWindow_OpeningFcn(hObject, eventdata, handles, varargin)
% This function has no output args, see OutputFcn.
% hObject    handle to figure
% eventdata  reserved - to be defined in a future version of MATLAB
% handles    structure with handles and user data (see GUIDATA)
% varargin   command line arguments to folderSelectWindow (see VARARGIN)

% Choose default command line output for folderSelectWindow
handles.output = hObject;

% Update handles structure
guidata(hObject, handles);
uiwait

% UIWAIT makes folderSelectWindow wait for user response (see UIRESUME)
% uiwait(handles.figure1);


% --- Outputs from this function are returned to the command line.
function varargout = folderSelectWindow_OutputFcn(hObject, eventdata, handles) 
% varargout  cell array for returning output args (see VARARGOUT);
% hObject    handle to figure
% eventdata  reserved - to be defined in a future version of MATLAB
% handles    structure with handles and user data (see GUIDATA)

% Get default command line output from handles structure
varargout{1} = handles.output.pathname;
varargout{2} = handles.output.threshold;
varargout{3} = handles.output.framerate;
delete(gcf)


function bmpPath_Callback(hObject, eventdata, handles)
% hObject    handle to bmpPath (see GCBO)
% eventdata  reserved - to be defined in a future version of MATLAB
% handles    structure with handles and user data (see GUIDATA)

% Hints: get(hObject,'String') returns contents of bmpPath as text
%        str2double(get(hObject,'String')) returns contents of bmpPath as a double


% --- Executes during object creation, after setting all properties.
function bmpPath_CreateFcn(hObject, eventdata, handles)
% hObject    handle to bmpPath (see GCBO)
% eventdata  reserved - to be defined in a future version of MATLAB
% handles    empty - handles not created until after all CreateFcns called

% Hint: edit controls usually have a white background on Windows.
%       See ISPC and COMPUTER.
if ispc && isequal(get(hObject,'BackgroundColor'), get(0,'defaultUicontrolBackgroundColor'))
    set(hObject,'BackgroundColor','white');
end


function threshold_Callback(hObject, eventdata, handles)
% hObject    handle to threshold (see GCBO)
% eventdata  reserved - to be defined in a future version of MATLAB
% handles    structure with handles and user data (see GUIDATA)

% Hints: get(hObject,'String') returns contents of threshold as text
%        str2double(get(hObject,'String')) returns contents of threshold as a double


% --- Executes during object creation, after setting all properties.
function threshold_CreateFcn(hObject, eventdata, handles)
% hObject    handle to threshold (see GCBO)
% eventdata  reserved - to be defined in a future version of MATLAB
% handles    empty - handles not created until after all CreateFcns called

% Hint: edit controls usually have a white background on Windows.
%       See ISPC and COMPUTER.
if ispc && isequal(get(hObject,'BackgroundColor'), get(0,'defaultUicontrolBackgroundColor'))
    set(hObject,'BackgroundColor','white');
end


% --- Executes on button press in done.
function done_Callback(hObject, eventdata, handles)
% hObject    handle to done (see GCBO)
% eventdata  reserved - to be defined in a future version of MATLAB
% handles    structure with handles and user data (see GUIDATA)
pathname=get(handles.bmpPath,'String');
threshold=str2num(get(handles.threshold,'String'));
framerate=get(handles.framerate,'String');
handles.output.pathname=pathname;
handles.output.threshold=threshold;
handles.output.framerate=framerate;

% threshold=str2double(threshold); framerate=str2double(framerate);

guidata(hObject,handles);
uiresume


% --- Executes on button press in browse.
function browse_Callback(hObject, eventdata, handles)
% hObject    handle to browse (see GCBO)
% eventdata  reserved - to be defined in a future version of MATLAB
% handles    structure with handles and user data (see GUIDATA)
persistent pathname
if isnumeric(pathname)
    [pathname]=uigetdir(pwd,'Choose Bmp Folder');
else
    [pathname]=uigetdir(pathname,'Choose Bmp Folder');
end
set(handles.bmpPath,'String',pathname)


function frames_Callback(hObject, eventdata, handles)
% hObject    handle to frames (see GCBO)
% eventdata  reserved - to be defined in a future version of MATLAB
% handles    structure with handles and user data (see GUIDATA)

% Hints: get(hObject,'String') returns contents of frames as text
%        str2double(get(hObject,'String')) returns contents of frames as a double


% --- Executes during object creation, after setting all properties.
function frames_CreateFcn(hObject, eventdata, handles)
% hObject    handle to frames (see GCBO)
% eventdata  reserved - to be defined in a future version of MATLAB
% handles    empty - handles not created until after all CreateFcns called

% Hint: edit controls usually have a white background on Windows.
%       See ISPC and COMPUTER.
if ispc && isequal(get(hObject,'BackgroundColor'), get(0,'defaultUicontrolBackgroundColor'))
    set(hObject,'BackgroundColor','white');
end


function framerate_Callback(hObject, eventdata, handles)
% hObject    handle to framerate (see GCBO)
% eventdata  reserved - to be defined in a future version of MATLAB
% handles    structure with handles and user data (see GUIDATA)

% Hints: get(hObject,'String') returns contents of framerate as text
%        str2double(get(hObject,'String')) returns contents of framerate as a double


% --- Executes during object creation, after setting all properties.
function framerate_CreateFcn(hObject, eventdata, handles)
% hObject    handle to framerate (see GCBO)
% eventdata  reserved - to be defined in a future version of MATLAB
% handles    empty - handles not created until after all CreateFcns called

% Hint: edit controls usually have a white background on Windows.
%       See ISPC and COMPUTER.
if ispc && isequal(get(hObject,'BackgroundColor'), get(0,'defaultUicontrolBackgroundColor'))
    set(hObject,'BackgroundColor','white');
end
