# Supplementary material for: Track-A-Worm 2.0: A Software Suite for Quantifying Properties of C. elegans Locomotion, Bending, Sleep, and Action Potentials
Source: eNeuro. 2025 Aug 13;12(8):ENEURO.0224-25.2025. doi: 10.1523/ENEURO.0224-25.2025 (PMC12393025; doi:10.1523/ENEURO.0224-25.2025)
Supplement: Extended Data 2 — MATLAB codes for the software suite. This folder contains the MATLAB codes of the software. Users can run the software and configure none “standard” hardware with MATLAB (R2021a or later) installed on their computers. Download Extended Data 2, ZIP file. [file eneuro-12-ENEURO.0224-25.2025-s004.zip › Extended Data 2/getQuadAssumption.m]

function [xFitMat,yFitMat] = getQuadAssumption(xComp,yComp,times)

idx = all(isnan(xComp),2);
idr = diff(find([1;diff(idx);1]));

xFrameGroups = mat2cell(xComp,idr(:),size(xComp,2));
yFrameGroups = mat2cell(yComp,idr(:),size(yComp,2));

times = mat2cell(times,idr(:),size(times,2));

xPolyFit = cell([length(xFrameGroups) length(xComp(:,1))]);
yPolyFit = cell([length(yFrameGroups) length(yComp(:,1))]);

xPolyFit = {}; yPolyFit = {};

for i=1:length(xFrameGroups)
    x = xFrameGroups{i};
    y = yFrameGroups{i};
    t = times{i};
    for j=1:length(xComp(i,:))
        if ~isnan(cell2mat(xFrameGroups(i,1)))
            xPolyFit{i,j} = polyfit(t,x(:,j),2);
            yPolyFit{i,j} = polyfit(t,y(:,j),2);
        end
    end
end

xFit = cell(size(xFrameGroups)); yFit = cell(size(yFrameGroups));

for i=1:length(xFrameGroups)
    t = times{i};
    for j=1:length(xComp(i,:))
        if ~isnan(cell2mat(xFrameGroups(i,1)))
            xValues = []; yValues = [];
            findQuadraticValues
            xFit{i,j} = xValues;
            yFit{i,j} = yValues;
        else
            xFit{i,j} = NaN([size(xFrameGroups{i,1},1) 1]);
            yFit{i,j} = NaN([size(yFrameGroups{i,1},1) 1]);
        end
    end
end

xFitMat = []; yFitMat = [];

for i=1:length(xFit(:,1))
    tempMatX = []; tempMatY = [];
    for j=1:length(xFit(i,:));
        tempMatX = [tempMatX, cell2mat(xFit(i,j))];
        tempMatY = [tempMatY, cell2mat(yFit(i,j))];
    end
    xFitMat = [xFitMat; tempMatX];
    yFitMat = [yFitMat; tempMatY];
end

    function findQuadraticValues
        xCoeff = xPolyFit{i,j};
        yCoeff = yPolyFit{i,j};
        xValues = t.^2 * xCoeff(1);
        xValues = xValues + t * xCoeff(2) + xCoeff(3);
        yValues = t.^2 * yCoeff(1);
        yValues = yValues + t * yCoeff(2) + yCoeff(3);
    end

end
