# Supplementary material for: Track-A-Worm 2.0: A Software Suite for Quantifying Properties of C. elegans Locomotion, Bending, Sleep, and Action Potentials
Source: eNeuro. 2025 Aug 13;12(8):ENEURO.0224-25.2025. doi: 10.1523/ENEURO.0224-25.2025 (PMC12393025; doi:10.1523/ENEURO.0224-25.2025)
Supplement: Extended Data 2 — MATLAB codes for the software suite. This folder contains the MATLAB codes of the software. Users can run the software and configure none “standard” hardware with MATLAB (R2021a or later) installed on their computers. Download Extended Data 2, ZIP file. [file eneuro-12-ENEURO.0224-25.2025-s004.zip › Extended Data 2/Image_Reduce_Resolution.m]

% Define the image folder
imageFolder = 'C:\Recordings\wt_100percent_04';

% Get list of only .jpeg files (ignoring .txt and others)
imageFiles = dir(fullfile(imageFolder, '*.jpeg'));

% Loop through each image file
for k = 1:length(imageFiles)
    % Full path to the image
    fullImagePath = fullfile(imageFolder, imageFiles(k).name);
    
    % Read and resize
    img = imread(fullImagePath);
    img_resized = imresize(img, 0.5);  % Reduce resolution by half
    
    % Overwrite the original image with the resized version
    imwrite(img_resized, fullImagePath);
end

disp('All .jpeg images have been resized by half and overwritten.');
