# Supplementary material for: Track-A-Worm 2.0: A Software Suite for Quantifying Properties of C. elegans Locomotion, Bending, Sleep, and Action Potentials
Source: eNeuro. 2025 Aug 13;12(8):ENEURO.0224-25.2025. doi: 10.1523/ENEURO.0224-25.2025 (PMC12393025; doi:10.1523/ENEURO.0224-25.2025)
Supplement: Extended Data 2 — MATLAB codes for the software suite. This folder contains the MATLAB codes of the software. Users can run the software and configure none “standard” hardware with MATLAB (R2021a or later) installed on their computers. Download Extended Data 2, ZIP file. [file eneuro-12-ENEURO.0224-25.2025-s004.zip › Extended Data 2/launch.m]

function varargout = launch(varargin)
% LAUNCH MATLAB code for launch.fig
%      LAUNCH, by itself, creates a new LAUNCH or raises the existing
%      singleton*.
%
%      H = LAUNCH returns the handle to a new LAUNCH or the handle to
%      the existing singleton*.
%
%      LAUNCH('CALLBACK',hObject,eventData,handles,...) calls the local
%      function named CALLBACK in LAUNCH.M with the given input arguments.
%
%      LAUNCH('Property','Value',...) creates a new LAUNCH or raises the
%      existing singleton*.  Starting from the left, property value pairs are
%      applied to the GUI before launch_OpeningFcn gets called.  An
%      unrecognized property name or invalid value makes property application
%      stop.  All inputs are passed to launch_OpeningFcn via varargin.
%
%      *See GUI Options on GUIDE's Tools menu.  Choose "GUI allows only one
%      instance to run (singleton)".
%
% See also: GUIDE, GUIDATA, GUIHANDLES

% Edit the above text to modify the response to help launch

% Last Modified by GUIDE v2.5 01-Jul-2019 11:58:28

% Begin initialization code - DO NOT EDIT
gui_Singleton = 1;
gui_State = struct('gui_Name',       mfilename, ...
                   'gui_Singleton',  gui_Singleton, ...
                   'gui_OpeningFcn', @launch_OpeningFcn, ...
                   'gui_OutputFcn',  @launch_OutputFcn, ...
                   'gui_LayoutFcn',  [] , ...
                   'gui_Callback',   []);
if nargin && ischar(varargin{1})
    gui_State.gui_Callback = str2func(varargin{1});
end

if nargout
    [varargout{1:nargout}] = gui_mainfcn(gui_State, varargin{:});
else
    gui_mainfcn(gui_State, varargin{:});
end
% End initialization code - DO NOT EDIT


% --- Executes just before launch is made visible.
function launch_OpeningFcn(hObject, eventdata, handles, varargin)
% This function has no output args, see OutputFcn.
% hObject    handle to figure
% eventdata  reserved - to be defined in a future version of MATLAB
% handles    structure with handles and user data (see GUIDATA)
% varargin   command line arguments to launch (see VARARGIN)

% Choose default command line output for launch
handles.output = hObject;

% Update handles structure
guidata(hObject, handles);

% UIWAIT makes launch wait for user response (see UIRESUME)
% uiwait(handles.figure1);


% --- Outputs from this function are returned to the command line.
function varargout = launch_OutputFcn(hObject, eventdata, handles) 
% varargout  cell array for returning output args (see VARARGOUT);
% hObject    handle to figure
% eventdata  reserved - to be defined in a future version of MATLAB
% handles    structure with handles and user data (see GUIDATA)

% Get default command line output from handles structure
varargout{1} = handles.output;


% --- Executes on button press in darkField.
function darkField_Callback(hObject, eventdata, handles)
% hObject    handle to darkField (see GCBO)
% eventdata  reserved - to be defined in a future version of MATLAB
% handles    structure with handles and user data (see GUIDATA)
record_DF
close launch

% --- Executes on button press in brightField.
function brightField_Callback(hObject, eventdata, handles)
% hObject    handle to brightField (see GCBO)
% eventdata  reserved - to be defined in a future version of MATLAB
% handles    structure with handles and user data (see GUIDATA)
camera_gui
close launch
