# Supplementary material for: Track-A-Worm 2.0: A Software Suite for Quantifying Properties of C. elegans Locomotion, Bending, Sleep, and Action Potentials
Source: eNeuro. 2025 Aug 13;12(8):ENEURO.0224-25.2025. doi: 10.1523/ENEURO.0224-25.2025 (PMC12393025; doi:10.1523/ENEURO.0224-25.2025)
Supplement: Extended Data 2 — MATLAB codes for the software suite. This folder contains the MATLAB codes of the software. Users can run the software and configure none “standard” hardware with MATLAB (R2021a or later) installed on their computers. Download Extended Data 2, ZIP file. [file eneuro-12-ENEURO.0224-25.2025-s004.zip › Extended Data 2/LineCurvature2D.m]

function k=LineCurvature2D(Vertices,Lines)
% This function calculates the curvature of a 2D line. It first fits 
% polygons to the points. Then calculates the analytical curvature from
% the polygons;
%
%  k = LineCurvature2D(Vertices,Lines)
% 
% inputs,
%   Vertices : A M x 2 list of line points.
%   (optional)
%   Lines : A N x 2 list of line pieces, by indices of the vertices
%         (if not set assume Lines=[1 2; 2 3 ; ... ; M-1 M])
%
% outputs,
%   k : M x 1 Curvature values
%
%
%
% Example, Circle
%  r=sort(rand(15,1))*2*pi;
%  Vertices=[sin(r) cos(r)]*10;
%  Lines=[(1:size(Vertices,1))' (2:size(Vertices,1)+1)']; Lines(end,2)=1;
%  k=LineCurvature2D(Vertices,Lines);
%
%  figure,  hold on;
%  N=LineNormals2D(Vertices,Lines);
%  k=k*100;
%  plot([Vertices(:,1) Vertices(:,1)+k.*N(:,1)]',[Vertices(:,2) Vertices(:,2)+k.*N(:,2)]','g');
%  plot([Vertices(Lines(:,1),1) Vertices(Lines(:,2),1)]',[Vertices(Lines(:,1),2) Vertices(Lines(:,2),2)]','b');
%  plot(sin(0:0.01:2*pi)*10,cos(0:0.01:2*pi)*10,'r.');
%  axis equal;
%
% Example, Hand
%  load('testdata');
%  k=LineCurvature2D(Vertices,Lines);
%
%  figure,  hold on;
%  N=LineNormals2D(Vertices,Lines);
%  k=k*100;
%  plot([Vertices(:,1) Vertices(:,1)+k.*N(:,1)]',[Vertices(:,2) Vertices(:,2)+k.*N(:,2)]','g');
%  plot([Vertices(Lines(:,1),1) Vertices(Lines(:,2),1)]',[Vertices(Lines(:,1),2) Vertices(Lines(:,2),2)]','b');
%  plot(Vertices(:,1),Vertices(:,2),'r.');
%  axis equal;
%
% Function is written by D.Kroon University of Twente (August 2011)
% If no line-indices, assume a x(1) connected with x(2), x(3) with x(4) ...
if(nargin<2)
    Lines=[(1:(size(Vertices,1)-1))' (2:size(Vertices,1))'];
end
% Get left and right neighbor of each points
Na=zeros(size(Vertices,1),1); Nb=zeros(size(Vertices,1),1);
Na(Lines(:,1))=Lines(:,2); Nb(Lines(:,2))=Lines(:,1);
% Check for end of line points, without a left or right neighbor
checkNa=Na==0; checkNb=Nb==0;
Naa=Na; Nbb=Nb;
Naa(checkNa)=find(checkNa); Nbb(checkNb)=find(checkNb);
% If no left neighbor use two right neighbors, and the same for right... 
Na(checkNa)=Nbb(Nbb(checkNa)); Nb(checkNb)=Naa(Naa(checkNb));
% Correct for sampeling differences
Ta=-sqrt(sum((Vertices-Vertices(Na,:)).^2,2));
Tb=sqrt(sum((Vertices-Vertices(Nb,:)).^2,2)); 
% If no left neighbor use two right neighbors, and the same for right... 
Ta(checkNa)=-Ta(checkNa); Tb(checkNb)=-Tb(checkNb);
% Fit a polygons to the vertices 
% x=a(3)*t^2 + a(2)*t + a(1) 
% y=b(3)*t^2 + b(2)*t + b(1) 
% we know the x,y of every vertice and set t=0 for the vertices, and
% t=Ta for left vertices, and t=Tb for right vertices,  
x = [Vertices(Na,1) Vertices(:,1) Vertices(Nb,1)];
y = [Vertices(Na,2) Vertices(:,2) Vertices(Nb,2)];
M = [ones(size(Tb)) -Ta Ta.^2 ones(size(Tb)) zeros(size(Tb)) zeros(size(Tb)) ones(size(Tb)) -Tb Tb.^2];
invM=inverse3(M);
a(:,1)=invM(:,1,1).*x(:,1)+invM(:,2,1).*x(:,2)+invM(:,3,1).*x(:,3);
a(:,2)=invM(:,1,2).*x(:,1)+invM(:,2,2).*x(:,2)+invM(:,3,2).*x(:,3);
a(:,3)=invM(:,1,3).*x(:,1)+invM(:,2,3).*x(:,2)+invM(:,3,3).*x(:,3);
b(:,1)=invM(:,1,1).*y(:,1)+invM(:,2,1).*y(:,2)+invM(:,3,1).*y(:,3);
b(:,2)=invM(:,1,2).*y(:,1)+invM(:,2,2).*y(:,2)+invM(:,3,2).*y(:,3);
b(:,3)=invM(:,1,3).*y(:,1)+invM(:,2,3).*y(:,2)+invM(:,3,3).*y(:,3);
% Calculate the curvature from the fitted polygon
k = 2*(a(:,2).*b(:,3)-a(:,3).*b(:,2)) ./ ((a(:,2).^2+b(:,2).^2).^(3/2));
function  Minv  = inverse3(M)
% This function does inv(M) , but then for an array of 3x3 matrices
adjM(:,1,1)=  M(:,5).*M(:,9)-M(:,8).*M(:,6);
adjM(:,1,2)=  -(M(:,4).*M(:,9)-M(:,7).*M(:,6));
adjM(:,1,3)=  M(:,4).*M(:,8)-M(:,7).*M(:,5);
adjM(:,2,1)=  -(M(:,2).*M(:,9)-M(:,8).*M(:,3));
adjM(:,2,2)=  M(:,1).*M(:,9)-M(:,7).*M(:,3);
adjM(:,2,3)=  -(M(:,1).*M(:,8)-M(:,7).*M(:,2));
adjM(:,3,1)=  M(:,2).*M(:,6)-M(:,5).*M(:,3);
adjM(:,3,2)=  -(M(:,1).*M(:,6)-M(:,4).*M(:,3));
adjM(:,3,3)=  M(:,1).*M(:,5)-M(:,4).*M(:,2);
detM=M(:,1).*M(:,5).*M(:,9)-M(:,1).*M(:,8).*M(:,6)-M(:,4).*M(:,2).*M(:,9)+M(:,4).*M(:,8).*M(:,3)+M(:,7).*M(:,2).*M(:,6)-M(:,7).*M(:,5).*M(:,3);
Minv=bsxfun(@rdivide,adjM,detM);
