# Supplementary material for: Track-A-Worm 2.0: A Software Suite for Quantifying Properties of C. elegans Locomotion, Bending, Sleep, and Action Potentials
Source: eNeuro. 2025 Aug 13;12(8):ENEURO.0224-25.2025. doi: 10.1523/ENEURO.0224-25.2025 (PMC12393025; doi:10.1523/ENEURO.0224-25.2025)
Supplement: Extended Data 2 — MATLAB codes for the software suite. This folder contains the MATLAB codes of the software. Users can run the software and configure none “standard” hardware with MATLAB (R2021a or later) installed on their computers. Download Extended Data 2, ZIP file. [file eneuro-12-ENEURO.0224-25.2025-s004.zip › Extended Data 2/LineNormals2D.m]

function N=LineNormals2D(Vertices,Lines)
% This function calculates the normals, of the line points
% using the neighbouring points of each contour point, and 
% forward an backward differences on the end points
%
% N=LineNormals2D(V,L)
%
% inputs,
%   V : List of points/vertices 2 x M
% (optional)
%   Lines : A N x 2 list of line pieces, by indices of the vertices
%         (if not set assume Lines=[1 2; 2 3 ; ... ; M-1 M])
%
% outputs,
%   N : The normals of the Vertices 2 x M
%
% Example, Hand
%  load('testdata');
%  N=LineNormals2D(Vertices,Lines);
%  figure,
%  plot([Vertices(:,1) Vertices(:,1)+10*N(:,1)]',[Vertices(:,2) Vertices(:,2)+10*N(:,2)]');
%
% Function is written by D.Kroon University of Twente (August 2011)
% If no line-indices, assume a x(1) connected with x(2), x(3) with x(4) ...
if(nargin<2)
    Lines=[(1:(size(Vertices,1)-1))' (2:size(Vertices,1))'];
end
% Calculate tangent vectors
DT=Vertices(Lines(:,1),:)-Vertices(Lines(:,2),:);
% Make influence of tangent vector 1/Distance
% (Weighted Central Differences. Points which are closer give a 
% more accurate estimate of the normal)
LL=sqrt(DT(:,1).^2+DT(:,2).^2);
DT(:,1)=DT(:,1)./max(LL.^2,eps);
DT(:,2)=DT(:,2)./max(LL.^2,eps);
D1=zeros(size(Vertices)); D1(Lines(:,1),:)=DT;
D2=zeros(size(Vertices)); D2(Lines(:,2),:)=DT;
D=D1+D2;
% Normalize the normal
LL=sqrt(D(:,1).^2+D(:,2).^2);
N(:,1)=-D(:,2)./LL;
N(:,2)= D(:,1)./LL;
