# Supplementary material for: Track-A-Worm 2.0: A Software Suite for Quantifying Properties of C. elegans Locomotion, Bending, Sleep, and Action Potentials
Source: eNeuro. 2025 Aug 13;12(8):ENEURO.0224-25.2025. doi: 10.1523/ENEURO.0224-25.2025 (PMC12393025; doi:10.1523/ENEURO.0224-25.2025)
Supplement: Extended Data 2 — MATLAB codes for the software suite. This folder contains the MATLAB codes of the software. Users can run the software and configure none “standard” hardware with MATLAB (R2021a or later) installed on their computers. Download Extended Data 2, ZIP file. [file eneuro-12-ENEURO.0224-25.2025-s004.zip › Extended Data 2/mainProcess.m]

%main image processing function!
function [xCenterLine,yCenterLine]=mainProcess(filename,swap,clow,chigh,threshold,winOrig,winContrast)

persistent headPt tailPt xSeq ySeq h
%keep these variables around, in case we need to grab them later for
%swapping head and tail

if ~swap
    img=imread(filename);
    img=img(1:end,1:end,1);
%     axes(winOrig);
%     imshow(img)
    
    img=prepImage(filename,clow,chigh,threshold);
    
    axes(winContrast);
    imshow(img)
    hold on
    
    img=edge(img,'sobel');
    [x,y]=edgesToCoordinates(img);
    [xSeq,ySeq]=removeArtifacts(x,y);
    [xSeq,ySeq]=smoothxy(xSeq,ySeq);
    h=length(img(:,1));

    %sweep across values of bMin to find the head; note that because the head
    %is typically harder to find, it's useful to keep several candidate points.
    headAndTailFound=0;
    findHeadCandidates=2;
    oldxc=[];
    oldyc=[];
    % tic
    while ~headAndTailFound
        done=0;   %okay maybe there's a less dumb way to do this
        bMin=.5; %start at a value of .5.  This may change.

        while ~done
            [xC,yC,xP,yP]=findCorners(xSeq,ySeq,h,bMin);
            if length(xC)==1
                done=1;
            else
                bMin=bMin+.125;   %I'll need to find some optimal value here.  
                                %This is computationally cheap so maybe I should just go really low
                if bMin>15;
                    disp('crashes at tail')
                    jalirewghhwaif %crash
                end
            end
        end

        done=0;
        bMin=5;
        while ~done
            [xC2,yC2,xP,yP]=findCorners(xSeq,ySeq,h,bMin);
            if length(xC2)==findHeadCandidates
                done=1;
            else
                bMin=bMin+.0625;   %I'll need to find some optimal value here.  
                                %This is computationally cheap so maybe I should just go really low
                if bMin>15;
                    disp('crashes at head')
                    jalirewghhwaif %crash
                end
            end
        end

        tailPt=intersect(find(xSeq==xC),find(ySeq==yC));
        xC2=setdiff(xC2,xC);
        yC2=setdiff(yC2,yC);
        xC2=setdiff(xC2,oldxc);
        yC2=setdiff(yC2,oldyc);
        headPt=intersect(find(xSeq==xC2),find(ySeq==yC2));
        
        %Start splitting into two lines
        %The following code splits the worm into two lines assuming the length of
        %both sides is approximately equal

        l1=abs(headPt-tailPt);
        l2=length(xSeq)-l1;
        if max([l1 l2])<=min([l1 l2])*2   %this threshold may need to be changed.  Hopefully not.
            headAndTailFound=1;
        else
            findHeadCandidates=findHeadCandidates+1;
            oldxc=[oldxc xC2];  %build up an array of previously used "false" points
            oldyc=[oldyc yC2];
        end

    end
elseif swap
    %swap the head and tail points
    headPtOrig=headPt;
    headPt=tailPt;
    tailPt=headPtOrig;
    clear headPtOrig
    
    img=imread(filename);
    img=img(1:end,1:end,1);
%     axes(winOrig)
%     imshow(img)
    axes(winContrast)
    img=prepImage(filename,clow,chigh,threshold);
    imshow(img)
    hold on
end

plot(xSeq(headPt),h-ySeq(headPt)+1,'xc','MarkerSize',12,'LineWidth',2)
[x1,y1,x2,y2]=splitLines(xSeq,ySeq,headPt,tailPt);
plot(x2,h-y2+1,'g')
plot(x1,h-y1+1,'r')

[xCenterLine,yCenterLine,cX,cY,oX,oY]=makeCenterLine(x1,y1,x2,y2);
[xCenterLine,yCenterLine]=divideSpline(xCenterLine,yCenterLine,12);
plot(xCenterLine,h-yCenterLine+1,'.c','MarkerSize',6)
% plot(xCenterLine,yCenterLine,'.c','MarkerSize',6)
hold off
curvatureCheck(xCenterLine,yCenterLine);
