# Supplementary material for: Track-A-Worm 2.0: A Software Suite for Quantifying Properties of C. elegans Locomotion, Bending, Sleep, and Action Potentials
Source: eNeuro. 2025 Aug 13;12(8):ENEURO.0224-25.2025. doi: 10.1523/ENEURO.0224-25.2025 (PMC12393025; doi:10.1523/ENEURO.0224-25.2025)
Supplement: Extended Data 2 — MATLAB codes for the software suite. This folder contains the MATLAB codes of the software. Users can run the software and configure none “standard” hardware with MATLAB (R2021a or later) installed on their computers. Download Extended Data 2, ZIP file. [file eneuro-12-ENEURO.0224-25.2025-s004.zip › Extended Data 2/mainProcess.m~]

%main image processing function!

function mainProcess(filename)


img=imread(filename);
img=img(1:end,1:end,1);
[x,y]=prepImage(filename);
[xSeq,ySeq]=removeArtifacts(x,y);
h=length(img(:,1));


%sweep across values of bMin to find the head; note that because the head
%is typically harder to find, it's useful to keep several candidate points.
headAndTailFound=0;
findHeadCandidates=2;
oldxc=[];
oldyc=[];
while ~headAndTailFound
    done=0;   %okay maybe there's a less dumb way to do this
    bMin=5; %start at a value of 5.  This may change.

    while ~done
        [xC,yC,xP,yP]=findCorners(xSeq,ySeq,h,bMin);
        if length(xC)==1
            done=1;
        else
            bMin=bMin+.125;   %I'll need to find some optimal value here.  
                            %This is computationally cheap so maybe I should just go really low
        end
    end
    
    done=0;
    bMin=5;
    while ~done
        [xC2,yC2,xP,yP]=findCorners(xSeq,ySeq,h,bMin);
        if length(xC2)==findHeadCandidates
            done=1;
        else
            bMin=bMin+.125;   %I'll need to find some optimal value here.  
                            %This is computationally cheap so maybe I should just go really low
        end
    end


    tailPt=intersect(find(xSeq==xC),find(ySeq==yC));
    xC2=setdiff(xC2,xC);
    yC2=setdiff(yC2,yC);
    try
        xC2=setdiff(xC2,oldxc);
        yC2=setdiff(yC2,oldyc);
    catch
    end
    headPt=intersect(find(xSeq==xC2),find(ySeq==yC2));

    imshow(img)
    hold on
    % plot(xSeq,h-ySeq+1,'r','LineWidth',2)
    % plot(xP,h-yP+1,'x')
    % plot(xC,h-yC+1,'x','Color','k','MarkerSize',16)

    %Start splitting into two lines
    %The following code splits the worm into two lines assuming the length of
    %both sides is approximately equal

    l1=abs(headPt-tailPt);
    l2=length(xSeq)-l1;
    if max([l1 l2])<=min([l1 l2])*1.4   %this threshold may need to be changed.  Hopefully not.
        headAndTailFound=1;
    else
        findHeadCandidates=findHeadCandidates+1;
        oldxc=[oldxc xC2];  %build up an array of previously used "false" points
        oldyc=[oldyc yC2];
    end
end


[x1,y1,x2,y2]=splitLines(xSeq,ySeq,l1,l2,tailPt);
plot(x2,h-y2+1,'g')
plot(x1,h-y1+1,'r')

interval1=floor(l1/36);
interval2=floor(l2/36);

x1t=x1(1:interval1:end);
y1t=y1(1:interval1:end);
x2t=x2(1:interval2:end);
y2t=y2(1:interval2:end);

xCenterLine=[];
yCenterLine=[];

for i=1:length(x1t)
    [x,y]=midpoint(x1t(i),y1t(i),x2t(i),y2t(i));
    xCenterLine=[xCenterLine x];
    yCenterLine=[yCenterLine y];
end


plot(xCenterLine,h-yCenterLine+1,'c.')
