# Supplementary material for: Track-A-Worm 2.0: A Software Suite for Quantifying Properties of C. elegans Locomotion, Bending, Sleep, and Action Potentials
Source: eNeuro. 2025 Aug 13;12(8):ENEURO.0224-25.2025. doi: 10.1523/ENEURO.0224-25.2025 (PMC12393025; doi:10.1523/ENEURO.0224-25.2025)
Supplement: Extended Data 2 — MATLAB codes for the software suite. This folder contains the MATLAB codes of the software. Users can run the software and configure none “standard” hardware with MATLAB (R2021a or later) installed on their computers. Download Extended Data 2, ZIP file. [file eneuro-12-ENEURO.0224-25.2025-s004.zip › Extended Data 2/mainProcess2.m]

%main image processing function!
function [xCenterLine,yCenterLine]=mainProcess2(filename,swap,clow,chigh,threshold)

persistent headPt tailPt xSeq ySeq h
%keep these variables around, in case we need to grab them later for
%swapping head and tail

img=imread(filename);
img=img(1:end,1:end,1);

[imgFilled,img,imgSub,isOmega]=prepImage(filename,clow,chigh,threshold);


img=edge(img,'sobel');
imgFilled=edge(imgFilled,'sobel');
imgSub=edge(imgSub,'sobel');
if isOmega
    disp('Possible omega bend detected, changing algorithm');
    [x,y]=edgesToCoordinates(imgFilled);
    [xSeq,ySeq]=removeArtifacts(x,y);
    [xSeq,ySeq]=smoothxy(xSeq,ySeq);
    fewpoints=floor(length(xSeq)/3);
    if ~isClockwise(xSeq(1:fewpoints:end),ySeq(1:fewpoints:end));
        xSeq=fliplr(xSeq);
        ySeq=fliplr(ySeq);
    end
    
    
    
    [x2,y2]=edgesToCoordinates(imgSub);
    [xSeq2,ySeq2]=removeArtifacts(x2,y2);
    [xSeq2,ySeq2]=smoothxy(xSeq2,ySeq2);
    
    %this code will trace the inner circle and draw perpendicular lines to
    %the opposite side
    if ~isClockwise(xSeq2,ySeq2);
        xSeq2=fliplr(xSeq2);
        ySeq2=fliplr(ySeq2);
    end
    xSeq2=[xSeq2(end-9:end) xSeq2 xSeq2(1:10)];
    ySeq2=[ySeq2(end-9:end) ySeq2 ySeq2(1:10)];
    
    
    holeCenterline=zeros(1,length(xSeq2)-1);
    
    xMidpoint=zeros(1,length(xSeq2)-20);
    yMidpoint=zeros(1,length(ySeq2)-20);
    vectorLength=zeros(1,length(xMidpoint));
    
    for i=11:length(xSeq2)-10
        startPtX=xSeq2(i);startPtY=ySeq(2);
        [startPt, perpVector]=perpendicularAvg(xSeq2(i-10:i+10),ySeq2(i-10:i+10));
        [closestx,closesty,pointNum]=minimizeDistance(perpVector,xSeq,ySeq,xSeq2(i),ySeq2(i));
%         closestx=closestx(1);
%         closesty=closesty(1);   %this may cause errors, but I'm not quite sure how to deal with it yet.
%         cX=[cX closestx];
%         cY=[cY closesty];
        xMidpoint(i-10)=(closestx+xSeq2(i))/2;
        yMidpoint(i-10)=(closesty+ySeq2(i))/2;
        vectorLength(i-10)=norm([closestx-xSeq2(i) closesty-ySeq2(i)]);
%         disp(i)
        
    end
    %remove outliers in vector length
    
    mvl=mean(vectorLength);
    stdvl=std(vectorLength);
    lowBound=mvl-stdvl; highBound=mvl+stdvl;
    outliers=[find(vectorLength<lowBound) find(vectorLength>highBound)];
    
    keep=1:length(xMidpoint);
    keep=setdiff(keep,outliers);
    xMidpoint=xMidpoint(keep);
    yMidpoint=yMidpoint(keep);
    
    %the code below makes the sequence start from the "jump" point where
    %the body creates a gap in the midpoint
    pointDistances=zeros(1,length(xMidpoint));

    for i=2:length(xMidpoint)
        pointDistances(i)=ptDist(xMidpoint(i-1),yMidpoint(i-1),xMidpoint(i),yMidpoint(i));
    end
    pointDistances(1)=ptDist(xMidpoint(end),yMidpoint(end),xMidpoint(1),yMidpoint(1));
    
    jump=find(pointDistances==max(pointDistances));
    xMidpoint=[xMidpoint(jump:end) xMidpoint(1:jump-1)];
    yMidpoint=[yMidpoint(jump:end) yMidpoint(1:jump-1)];
    
    thinFactor=round(length(xMidpoint)/20);
    xMidpoint=xMidpoint(1:thinFactor:end);
    yMidpoint=yMidpoint(1:thinFactor:end);
    
    xMidpointInterp=interp(xMidpoint,8);   %interpolate to get a proper spline curve
    yMidpointInterp=interp(yMidpoint,8);
    xMidpointInterp=xMidpointInterp(1:end-7);
    yMidpointInterp=yMidpointInterp(1:end-7);
    [x,y]=divideSpline(xMidpointInterp,yMidpointInterp,8);
    
    
    %done making the midpoint
   
    [xC,yC,headPt,tailPt]=findCorners2(xSeq,ySeq);
    
    [xHead, yHead]=findProtrudingSegment(xSeq,ySeq,headPt);
    
    thetaA=[0 0];
    thetaB=[0 0];

    %headPt to midline(1)
    a=[x(1)-xHead(end) y(1)-yHead(end)];
    b=[x(1)-x(2) y(1)-y(2)];
    thetaA(1)=(pi-acos(dot(a,b)/norm(a)/norm(b)))/pi*180;

    %headPt to midline(end)
    a=[x(end)-xHead(end) y(end)-yHead(end)];
    b=[x(end)-x(end-1) y(end)-y(end-1)];
    thetaB(1)=(pi-acos(dot(a,b)/norm(a)/norm(b)))/pi*180;

    if ~isempty(tailPt)  %if there is an identifiable tail point, draw similar lines
% 
%          %draw 4 lines.  1.) from headNeck to midline(1); 2.) from headNeck to
%          %midline(end); 3.) from tailNeck to midline(end); 4.) from tailNeck to
%          %midline(1).  Then find the combination that creates the smallest
%          %angles to the midline.
        [xTail, yTail]=findProtrudingSegment(xSeq,ySeq,tailPt);

        %tailPt to midline(end)
        a=[x(end)-xTail(end) y(end)-yTail(end)];
        b=[x(end)-x(end-1) y(end)-y(end-1)];
        thetaA(2)=(pi-acos(dot(a,b)/norm(a)/norm(b)))/pi*180;

        %tailPt to midline(1)
        a=[x(1)-xTail(end) y(1)-yTail(end)];
        b=[x(1)-x(2) y(1)-y(2)];
        thetaB(2)=(pi-acos(dot(a,b)/norm(a)/norm(b)))/pi*180;

        %figure out which direction the spline should take

        if sum(thetaA)>sum(thetaB)
            x=fliplr(x);
            y=fliplr(y);
        end

    elseif isempty(tailPt)
    end


    
    figure(1); plot(xSeq,ySeq); hold on; plot(xSeq2,ySeq2); plot(x,y,'-.r');
    plot(xHead,yHead)
    try
        plot(xTail,yTail)
    catch
        xTail=[];
        yTail=[];
    end
%     xCenterLine=[0 0 0 0 0 0 0 0 0 0 0 0 0];
%     yCenterLine=[0 0 0 0 0 0 0 0 0 0 0 0 0];
    xCenterLine=[xHead xSeq2 xTail];
    yCenterLine=[yHead ySeq2 yTail];
end


if ~isOmega
    [x,y]=edgesToCoordinates(imgFilled);
    if ~swap
        [xSeq,ySeq]=removeArtifacts(x,y);
        [xSeq,ySeq]=smoothxy(xSeq,ySeq);
        fewpoints=floor(length(xSeq)/3);
        if ~isClockwise(xSeq,ySeq);
            xSeq=fliplr(xSeq);
            ySeq=fliplr(ySeq);
        end
        h=length(imgFilled(:,1));


        [xC,yC,headPt,tailPt]=findCorners2(xSeq,ySeq);
            
    elseif swap
        %swap the head and tail points
        headPtOrig=headPt;
        headPt=tailPt;
        tailPt=headPtOrig;
        clear headPtOrig
    end

    [x1,y1,x2,y2]=splitLines(xSeq,ySeq,headPt,tailPt);

    [xCenterLine,yCenterLine,cX,cY,oX,oY]=makeCenterLine(x1,y1,x2,y2);
    [xCenterLine,yCenterLine]=divideSpline(xCenterLine,yCenterLine,12);

    %CURVATURE CHECK
    %if the curvature is too large at any point, the program will crash itself
    curvatureCheck(xCenterLine,yCenterLine);
end
