# Supplementary material for: Track-A-Worm 2.0: A Software Suite for Quantifying Properties of C. elegans Locomotion, Bending, Sleep, and Action Potentials
Source: eNeuro. 2025 Aug 13;12(8):ENEURO.0224-25.2025. doi: 10.1523/ENEURO.0224-25.2025 (PMC12393025; doi:10.1523/ENEURO.0224-25.2025)
Supplement: Extended Data 2 — MATLAB codes for the software suite. This folder contains the MATLAB codes of the software. Users can run the software and configure none “standard” hardware with MATLAB (R2021a or later) installed on their computers. Download Extended Data 2, ZIP file. [file eneuro-12-ENEURO.0224-25.2025-s004.zip › Extended Data 2/mainProcess3.m]

%main image processing function!
function [xCenterLine,yCenterLine,xcross,ycross]=mainProcess3(filename,swap,clow,chigh,threshold,prevX,prevY)

% if swap
%     xCenterLine=prevX;
%     yCenterLine=prevY;
%     return
% end

if nargin==5
    prevX=[];
    prevY=[];
end

xcross=[];
ycross=[];

persistent headPt tailPt xSeq ySeq h
%keep these variables around, in case we need to grab them later for
%swapping head and tail

% imgOrig=imread(filename);
% imgOrig=imgOrig(1:end,1:end,1);

[imgFilled,imgOrig,imgSub,isOmega] = prepImage(filename,clow,chigh,threshold);

img=edge(imgOrig,'sobel');
imgFilled=edge(imgFilled,'sobel');
imgSub=edge(imgSub,'sobel');


if isOmega
    
    disp('Possible omega bend detected, changing algorithm');
    [x,y]=edgesToCoordinates(imgFilled);
    [xSeq,ySeq]=removeArtifacts(x,y);
    [xSeq,ySeq]=smoothxy(xSeq,ySeq);
    if ~isClockwise(xSeq(1:end),ySeq(1:end));
        xSeq=fliplr(xSeq);
        ySeq=fliplr(ySeq);
    end
    
    [x2,y2]=edgesToCoordinates(imgSub);
    [xSeq2,ySeq2]=removeArtifacts(x2,y2);
    [xSeq2,ySeq2]=smoothxy(xSeq2,ySeq2);
    
    if ~isClockwise(xSeq2,ySeq2)
        xSeq2=fliplr(xSeq2);
        ySeq2=fliplr(ySeq2);
    end
    
    [xC,yC,headPt,tailPt]=findCorners2(xSeq,ySeq);
    disp(headPt)
    disp(tailPt)
    if isempty(headPt) && isempty(tailPt)
        omegaAnalysis=3; %no head or tail could be found
    elseif isempty(tailPt) && ~isempty(headPt)
        omegaAnalysis=2; %only the head is visible
    elseif ~isempty(headPt) && ~isempty(tailPt)
        omegaAnalysis=1; %both head and tail are available
    end
    
    switch omegaAnalysis
        case 1
            try
                disp('Type 1 omega bend')
                [xCenterLine,yCenterLine,xcross,ycross]=findSpline1_new(imgOrig,xSeq,ySeq,xSeq2,ySeq2,headPt,tailPt,prevX,prevY);
            catch
                disp('Error - trying type 2 bend algorithm')
                try
                    headDist=ptDist(xSeq(headPt),ySeq(headPt),prevX(1),prevY(1));
                    tailDist=ptDist(xSeq(tailPt),ySeq(tailPt),prevX(1),prevY(1));
                    if headDist>tailDist
                        disp('Head misallocated for omega detection - swapping.')
                        [xCenterLine,yCenterLine,xcross,ycross]=findSpline2_new(imgOrig,xSeq,ySeq,xSeq2,ySeq2,tailPt,headPt,10,prevX,prevY);
%                         [xCenterLine,yCenterLine,xcross,ycross]=findSpline2_new(imgOrig,xSeq,ySeq,xSeq2,ySeq2,headPt,tailPt,10,prevX,prevY);
                    else
%                         [xCenterLine,yCenterLine]=findSpline2(xSeq,ySeq,xSeq2,ySeq2,headPt,10,prevX,prevY);
                        [xCenterLine,yCenterLine,xcross,ycross]=findSpline2_new(imgOrig,xSeq,ySeq,xSeq2,ySeq2,headPt,tailPt,10,prevX,prevY);

                    end
                    
                catch
                    disp('Error - trying type 3 bend algorithm')
                    [xCenterLine,yCenterLine]=findSpline3(xSeq,ySeq,xSeq2,ySeq2,prevX,prevY,imgOrig);
                end
            end
        case 2
            
            [xCenterLine,yCenterLine,xcross,ycross]=findSpline2_new(imgOrig,xSeq,ySeq,xSeq2,ySeq2,headPt,tailPt,10,prevX,prevY);
            disp('Type 2 omega bend')
        case 3
            disp('Type 3 omega bend - no algorithm')
            points = detectHarrisFeatures(imgSub);
            corners=selectStrongest(points,2);
            headPt = [corners.Location(1),corners.Location(3)];
            tailPt = [corners.Location(2),corners.Location(4)];
            [xCenterLine,yCenterLine,xcross,ycross]=findSpline2_new(imgOrig,xSeq,ySeq,xSeq2,ySeq2,headPt,tailPt,10,prevX,prevY);
            %[xCenterLine,yCenterLine]=findSpline3(xSeq,ySeq,xSeq2,ySeq2,prevX,prevY,imgOrig);

    end
        
    
    [xCenterLine,yCenterLine]=divideSpline(xCenterLine,yCenterLine,12);
    
    if ~isempty(xcross) && ~isempty(ycross) %if an omega bend was produced with a crossed over alternative spline, divide it
        [xcross,ycross]=divideSpline(xcross,ycross,12);
    end
    
    curvatureCheck(xCenterLine,yCenterLine);
    
%     if swap
%         xCenterLine=fliplr(xCenterLine);
%         yCenterLine=fliplr(yCenterLine);
%         xcross=fliplr(xcross);
%         ycross=fliplr(ycross);
%     end
end


if ~isOmega
    [x,y]=edgesToCoordinates(imgFilled);
    if ~swap
        
    

        [xSeq,ySeq]=removeArtifacts(x,y);
        [xSeq,ySeq]=smoothxy(xSeq,ySeq);
        if ~isClockwise(xSeq,ySeq);
            xSeq=fliplr(xSeq);
            ySeq=fliplr(ySeq);
        end

        [xC,yC,headPt,tailPt]=findCorners2(xSeq,ySeq);
            
    elseif swap
        headPtOrig=headPt;
        headPt=tailPt;
        tailPt=headPtOrig;
        clear headPtOrigs
    end

%     [x1,y1,x2,y2]=splitLines(xSeq,ySeq,headPt,tailPt);

%     [xCenterLine,yCenterLine,cX,cY,oX,oY]=makeCenterLine(x1,y1,x2,y2);
    head=[xSeq(headPt) ySeq(headPt)];
    tail=[xSeq(tailPt) ySeq(tailPt)];
    [xCenterLine,yCenterLine]=makeCenterLine2(imgOrig,head,tail);

%     [xCenterLine,yCenterLine]=removeJumps(xCenterLine,yCenterLine);
    [xCenterLine,yCenterLine]=divideSpline(xCenterLine,yCenterLine,12);

    curvatureCheck(xCenterLine,yCenterLine);
end

if isempty(xcross) && isempty(ycross)
    xcross=[0 0 0 0 0 0 0 0 0 0 0 0 0];
    ycross=[0 0 0 0 0 0 0 0 0 0 0 0 0];
end

function [xcl,ycl]=makeCenterLine2(imgOrig,head,tail)
imgthin=bwmorph(imgOrig,'thin',Inf);
branches=bwmorph(imgthin,'branchpoints');
endpoints = bwmorph(imgthin,'endpoints');
branchesLoc = find(branches);
res = size(imgthin);

[yEnd,xEnd] = find(endpoints);
branchesLoc = find(branches);

headXEnd = closestPoints(head(1),res(1)-head(2),xEnd,yEnd);
tailXEnd = closestPoints(tail(1),res(1)-tail(2),xEnd,yEnd);

[xEnd,yEnd] = removeInd(xEnd,yEnd,find(xEnd==headXEnd));
[xEnd,yEnd] = removeInd(xEnd,yEnd,find(xEnd==tailXEnd));

spursImg = zeros(size(imgthin));

for i=1:length(xEnd)
    distMap = bwdistgeodesic(imgthin,xEnd(i),yEnd(i));
    nearestBranchDist = min(distMap(branchesLoc));
    spursImg(distMap<nearestBranchDist) = 1;
end

imgthin = imgthin - spursImg;

% while sum(sum(branches))~=0
%     imgthin=bwmorph(imgthin,'spur',10);
%     branches=bwmorph(imgthin,'branchpoints');
% end
% imgthin=bwmorph(imgthin,'spur',10); %sometimes odd lines are drawn by the thin command due to spurs.
xcl=[];
ycl=[];
[x,y]=edgesToCoordinates(imgthin);
[ind,dist]=findClosestPoint(head(1),head(2),x,y);
xcl=[xcl x(ind)];
ycl=[ycl y(ind)];
[x,y]=removeInd(x,y,ind);
while ~isempty(x)
    [ind,dist]=findClosestPoint(xcl(end),ycl(end),x,y);
%     if dist<5
        xcl=[xcl x(ind)];
        ycl=[ycl y(ind)];
%     end
    [x,y]=removeInd(x,y,ind);
end

dx=abs(xcl(1)-head(1));
dy=abs(xcl(1)-head(2));
if dx>5 || dy>5
    hx=linInterp(head(1),xcl(1),10);
    hy=linInterp(head(2),ycl(1),10);
else
    hx=head(1);
    hy=head(2);
end

dx=abs(xcl(end)-tail(1));
dy=abs(xcl(end)-tail(2));
if dx>5 || dy>5
    tx=linInterp(xcl(end),tail(1),10);
    ty=linInterp(ycl(end),tail(2),10);
else
    tx=tail(1);
    ty=tail(2);
end

xcl=[hx xcl tx];
ycl=[hy ycl ty];

function [x,y]=removeInd(x,y,ind)
if ind==1
    x=x(2:end); y=y(2:end);
elseif ind==length(x)
    x=x(1:end-1); y=y(1:end-1);
else
    x=[x(1:ind-1) x(ind+1:end)];
    y=[y(1:ind-1) y(ind+1:end)];
end
