# Supplementary material for: Track-A-Worm 2.0: A Software Suite for Quantifying Properties of C. elegans Locomotion, Bending, Sleep, and Action Potentials
Source: eNeuro. 2025 Aug 13;12(8):ENEURO.0224-25.2025. doi: 10.1523/ENEURO.0224-25.2025 (PMC12393025; doi:10.1523/ENEURO.0224-25.2025)
Supplement: Extended Data 2 — MATLAB codes for the software suite. This folder contains the MATLAB codes of the software. Users can run the software and configure none “standard” hardware with MATLAB (R2021a or later) installed on their computers. Download Extended Data 2, ZIP file. [file eneuro-12-ENEURO.0224-25.2025-s004.zip › Extended Data 2/mainProcess4.m]

%main image processing function!
function [xCenterLine,yCenterLine]=mainProcess4(filename,swap,clow,chigh,threshold)

persistent headPt tailPt xSeq ySeq h
%keep these variables around, in case we need to grab them later for
%swapping head and tail

img=imread(filename);
img=img(1:end,1:end,1);

[imgFilled,img,imgSub,isOmega]=prepImage(filename,clow,chigh,threshold);


img=edge(img,'sobel');
imgFilled=edge(imgFilled,'sobel');
imgSub=edge(imgSub,'sobel');


disp('Possible omega bend detected, changing algorithm');
[x,y]=edgesToCoordinates(imgFilled);
[xSeq,ySeq]=removeArtifacts(x,y);
[xSeq,ySeq]=smoothxy(xSeq,ySeq);
%     fewpoints=floor(length(xSeq)/3);
if ~isClockwise(xSeq(1:end),ySeq(1:end));
    xSeq=fliplr(xSeq);
    ySeq=fliplr(ySeq);
end


[xC,yC,headPt,tailPt]=findCorners2(xSeq,ySeq);
if isempty(headPt) && isempty(tailPt)
    disp('Both head and tail could not be found')
end

%{
The following code is for when there is a protruding head, +/- a protruding
tail
%}


done=0;
previousPoint=[xSeq(headPt) ySeq(headPt)];
previousTheta=[];
