# Supplementary material for: Track-A-Worm 2.0: A Software Suite for Quantifying Properties of C. elegans Locomotion, Bending, Sleep, and Action Potentials
Source: eNeuro. 2025 Aug 13;12(8):ENEURO.0224-25.2025. doi: 10.1523/ENEURO.0224-25.2025 (PMC12393025; doi:10.1523/ENEURO.0224-25.2025)
Supplement: Extended Data 2 — MATLAB codes for the software suite. This folder contains the MATLAB codes of the software. Users can run the software and configure none “standard” hardware with MATLAB (R2021a or later) installed on their computers. Download Extended Data 2, ZIP file. [file eneuro-12-ENEURO.0224-25.2025-s004.zip › Extended Data 2/makeCenterLine.m]

function [mX,mY,cX,cY,oX,oY]=makeCenterLine(x1,y1,x2,y2,keepTail,q)
if nargin==4
    keepTail=1;
    q=3;
end
    
n=8;
seg=25;

% if length(x1)<9 || length(x2)<9
%     factor=5;
%     [x1,y1]=upsample(x1,y1,5);
%     [x2,y2]=upsample(x2,y2,5);
% end

% figure
% plot(x1,y1);hold on;plot(x2,y2,'r')

if length(x1)>length(x2)  %testing - start line from the longer rather than shorter segment
    x=x2; y=y2;
    xp=x1; yp=y1;
else
    
    x=x1; y=y1;
    xp=x2; yp=y2;

end
l=length(x);

interval=floor(l/seg);

hX=x1(1);   %make the head the first point
hY=y1(1);
if x1(end)==x2(end) && y1(end)==y2(end)
    tX=x1(end);
    tY=y1(end);
else
    [tX,tY]=midpoint(x1(end),y1(end),x2(end),y2(end));
end

cX=[];
cY=[];
as=[];

i=2*interval;
while i<=length(x)-interval*1
        v=[-mean(diff(y(i-q:i+q))); mean(diff(x(i-q:i+q)))];
        vu=v/sqrt(v(1)^2+v(2)^2);   %vu is a unit vector
        
        
        if i==2*interval
            ln=-30:30;
            lnx=x(i)+vu(1)*ln;
            lny=y(i)+vu(2)*ln;
            [closestx,closesty,a,b] = intersections(xp,yp,lnx,lny,1);
            
            if isempty(a);
                i=4*interval;
                v=[-mean(diff(y(i-q:i+q))); mean(diff(x(i-q:i+q)))];
                vu=v/sqrt(v(1)^2+v(2)^2);

                lnx=x(i)+vu(1)*ln;
            	lny=y(i)+vu(2)*ln;

                [closestx,closesty,a,b] = intersections(xp,yp,lnx,lny,1);
                if isempty(a)
                    ln=-30:-2;
                    i=2*interval;
                    v=[-mean(diff(y(i-q:i+q))); mean(diff(x(i-q:i+q)))];
                    vu=v/sqrt(v(1)^2+v(2)^2);

                end
            end
        end
            
%         vup=vu*(-50:50);
        lnx=x(i)+vu(1)*ln;
        lny=y(i)+vu(2)*ln;
%         plot(lnx,lny)
        try
                [closestx,closesty,a,b] = intersections(xp,yp,lnx,lny,0);
        catch
                [closestx,closesty,a,b] = intersections(xp,yp,lnx,lny,1);
        end
        a=round(a);
        if length(a)==2
            if a(1)==a(2)
                a=a(1);
            elseif a(1)~=a(2)
                a=min(a);
            end
        elseif length(a)>2
            [closestx,closesty,a,b] = intersections(xp,yp,lnx,lny,1);
            a=round(a);
%             a=min(a);
        elseif isempty(a)
            ln=ln*1.5;
            lnx=x(i)+vu(1)*ln;
            lny=y(i)+vu(2)*ln;
            try
                [closestx,closesty,a,b] = intersections(xp,yp,lnx,lny,0);
            catch
                [closestx,closesty,a,b] = intersections(xp,yp,lnx,lny,1);
            end
            a=round(a);
        end

%         plot(lnx,lny)

        
        if length(a)~=1
            dist=[];
            for j=1:length(a)
                pt=a(j);
                d=ptDist(xp(pt),yp(pt),xp(as(end)),yp(as(end)));
                dist=[dist d];
            end
            minDist=find(dist==min(dist));
            a=a(minDist);
        end
        
        as=[as a];
        
        i=i+interval;
end
        %error check required
        %need to make sure the points are colinear and in order.  There
        %should be no sharp bends.
as=sort(as);
cX=xp(as);
cY=yp(as);
        
% angles=zeros(1,length(cX)-2);
% for i=2:length(cX)-1
%     va=[cX(i)-cX(i-1) cY(i)-cY(i-1)];
%     vb=[cX(i+1)-cX(i) cY(i+1)-cY(i)];
%     angle=acos(dot(va,vb)/norm(va)/norm(vb));
%     angle=angle/pi*180;
%     angles(i-1)=angle;
% end
% 
% sharpAngles=union(find(angles>90),find(isnan(angles)));  %remove all sharp angles
% for i=1:length(sharpAngles)
%     position=sharpAngles(i);
%     cX=[cX(1:position) cX(position+2:end)];
%     cY=[cY(1:position) cY(position+2:end)];
%     sharpAngles=sharpAngles-1;
% end

% cX=[cX x(end)]; %make the tail the last point
% cY=[cY y(end)];
% oX=[x(1) x(interval:interval:(seg-2)*interval) x(end)];
% oY=[y(1) y(interval:interval:(seg-2)*interval) y(end)];
oX=x(2*interval:interval:length(x)-1*interval);
oY=y(2*interval:interval:length(x)-1*interval);

mX=zeros(1,length(cX));
mY=zeros(1,length(cX));
for i=1:length(cX)
    [mX(i),mY(i)]=midpoint(cX(i),cY(i),oX(i),oY(i));
end

if keepTail
    mX=[hX mX tX];
    mY=[hY mY tY];
else
    mX=[hX mX];
    mY=[hY,mY];
end

% try
    mXi=interp(mX,n);   %interpolate to get a proper spline curve
    mYi=interp(mY,n);
    mXi=mXi(1:end-n+1);
    mYi=mYi(1:end-n+1);
    mX=mXi;
    mY=mYi;
% catch
%     disp('Failed centerline, returning simple head');
%     [mdx,mdy]=midpoint(x(end),y(end),xp(end),yp(end));
%     mX=[x(1) mdx];
%     mY=[y(1) mdy];
% end
% plot(mX,mY);
% f=figure;
% plot(x1,y1);
% hold on
% plot(x2,y2,'r');
% plot(mX,mY,'k');
% plot(hX,hY,'cx','MarkerSize',12)
% disp('Produced centerline successfully')
% delete(f)
% 
% 

function [xOut,yOut]=upsample(x,y,n)
l=length(x);
xOut=zeros(1,(l-1)*(n+1)+1);
yOut=zeros(1,(l-1)*(n+1)+1);
index=0:n;

for i=1:length(x)-1
    diff=x(i+1)-x(i);
    dx=diff/(n+1);
    out=x(i)+dx*index;
    xOut((i-1)*n+index+1*i)=out;
%     disp((i-1)*n+index+1*i);
    diff=y(i+1)-y(i);
    dy=diff/(n+1);
    out=y(i)+dy*index;
    yOut((i-1)*n+index+1*i)=out;

end
xOut(end)=x(end); yOut(end)=y(end); 
