# Supplementary material for: Track-A-Worm 2.0: A Software Suite for Quantifying Properties of C. elegans Locomotion, Bending, Sleep, and Action Potentials
Source: eNeuro. 2025 Aug 13;12(8):ENEURO.0224-25.2025. doi: 10.1523/ENEURO.0224-25.2025 (PMC12393025; doi:10.1523/ENEURO.0224-25.2025)
Supplement: Extended Data 2 — MATLAB codes for the software suite. This folder contains the MATLAB codes of the software. Users can run the software and configure none “standard” hardware with MATLAB (R2021a or later) installed on their computers. Download Extended Data 2, ZIP file. [file eneuro-12-ENEURO.0224-25.2025-s004.zip › Extended Data 2/makeCenterLineOmega.m]

function [xcl, ycl] = makeCenterLineOmega(skeleton, head, tail)
    % Initialize empty arrays to store the centerline coordinates
    xcl = [];
    ycl = [];
    

    % Add the head coordinates to the centerline
    xcl = [xcl head(1)];
    ycl = [ycl head(2)];
    
    % Add the skeleton points between head and tail to the centerline
    [x, y] = edgesToCoordinates(skeleton);
    [x, y] = removeInd(x, y, find(x == head(1) & y == head(2)));  % Remove head point from skeleton
    [x, y] = removeInd(x, y, find(x == tail(1) & y == tail(2)));  % Remove tail point from skeleton
    
    while ~isempty(x)
        % Find the closest point to the last point added to the centerline
        [ind, ~] = findClosestPoint(xcl(end), ycl(end), x, y);
        
        % Add the closest point to the centerline
        xcl = [xcl x(ind)];
        ycl = [ycl y(ind)];
        
        % Remove the added point from the skeleton
        [x, y] = removeInd(x, y, ind);
    end
    
    % Add the tail coordinates to the centerline
    xcl = [xcl tail(1)];
    ycl = [ycl tail(2)];

    xcl=xcl(2:end-1);
    ycl=ycl(2:end-1);
end

function [xNew, yNew] = removeInd(x, y, indices)
    % Remove elements at specified indices from arrays x and y
    xNew = x;
    yNew = y;
    xNew(indices) = [];
    yNew(indices) = [];
end
