# Supplementary material for: Track-A-Worm 2.0: A Software Suite for Quantifying Properties of C. elegans Locomotion, Bending, Sleep, and Action Potentials
Source: eNeuro. 2025 Aug 13;12(8):ENEURO.0224-25.2025. doi: 10.1523/ENEURO.0224-25.2025 (PMC12393025; doi:10.1523/ENEURO.0224-25.2025)
Supplement: Extended Data 2 — MATLAB codes for the software suite. This folder contains the MATLAB codes of the software. Users can run the software and configure none “standard” hardware with MATLAB (R2021a or later) installed on their computers. Download Extended Data 2, ZIP file. [file eneuro-12-ENEURO.0224-25.2025-s004.zip › Extended Data 2/manualCurve_gui.m]

function varargout = manualCurve_gui(varargin)

gui_Singleton = 1;
gui_State = struct('gui_Name',       mfilename, ...
                   'gui_Singleton',  gui_Singleton, ...
                   'gui_OpeningFcn', @manualCurve_gui_OpeningFcn, ...
                   'gui_OutputFcn',  @manualCurve_gui_OutputFcn, ...
                   'gui_LayoutFcn',  [] , ...
                   'gui_Callback',   []);
if nargin && ischar(varargin{1})
    gui_State.gui_Callback = str2func(varargin{1});
end

if nargout
    [varargout{1:nargout}] = gui_mainfcn(gui_State, varargin{:});
else
    gui_mainfcn(gui_State, varargin{:});
end
% End initialization code - DO NOT EDIT

function manualCurve_gui_OpeningFcn(hObject, eventdata, handles, varargin)

handles.output = hObject;

guidata(hObject, handles);

xSpline = varargin{1}; ySpline = varargin{2};
xSpline = interp(xSpline,3); ySpline = interp(ySpline,3);

axes(handles.win);

set(gca,'XTick',[],'YTick',[]);
hold(gca,'on');
axis(gca,'equal');


plot(xSpline,ySpline,'k');
plot(xSpline(1),ySpline(1),'kx','MarkerSize',15);

xLim = get(gca,'XLim'); yLim = get(gca,'YLim');
set(gca,'XLim',[.90 1.1].*xLim);
set(gca,'YLim',[.90 1.1].*yLim);

set(handles.win,'UserData',[{xSpline} {ySpline}]);

uiwait

function varargout = manualCurve_gui_OutputFcn(hObject, eventdata, handles) 

varargout{1} = handles.output;
delete(gcf);


function start_Callback(hObject, eventdata, handles)

set(handles.done,'Enable','on');

xySpline = get(handles.win,'UserData');

xSpline = xySpline{1}; ySpline = xySpline{2};

wormLength = pathLength(xSpline,ySpline);

axes(handles.win); hold on

disp('Click points on the figure to complete a curve, then press ''Next Curve''')

dcm_obj = datacursormode(gcf);

set(dcm_obj,'DisplayStyle','datatip','SnapToDataVertex','off','Enable','on','UpdateFcn',{@dataCursorUpdateFunction,xSpline,ySpline,wormLength,dcm_obj,gcf});

while 1==1
    
    if get(handles.done,'UserData')==1
        break
    end
    
    pause(.1);
    
end

set(hObject,'Enable','on');

allPositions = getCursorInfo(dcm_obj);
allPositions = [allPositions(1:length(allPositions)).Position];
allPositions = reshape(allPositions,2,[])';

handles.output = allPositions;

guidata(hObject,handles);

uiresume

function done_Callback(hObject, eventdata, handles)

set(hObject,'UserData',1);
set(hObject,'Enable','off');

function txt = dataCursorUpdateFunction(~,~,xSpline,ySpline,wormLength,dcm_obj,gcf)

dataTipStructure = findall(gcf,'Type','hggroup');

infoStructure = getCursorInfo(dcm_obj);
allPositions = [infoStructure(1:length(infoStructure)).Position];
allPositions = reshape(allPositions,2,[])';

numberOfPoints = size(allPositions,1);

closestPointIndices = [(numberOfPoints:-1:1)',NaN([numberOfPoints,1])];

for i=numberOfPoints:-1:1

    closestPointIndices(i,2) = findClosestPoint(allPositions(i,1),allPositions(i,2),xSpline,ySpline);
    
end

closestPointIndices = sortrows(closestPointIndices,2,'descend');

for i=1:numberOfPoints
    
    set(dataTipStructure(i),'String',['End of Curve #' num2str(closestPointIndices(i,1))],'Draggable','off');
    
end

   
txt = dataTipStructure(1).String;
% curveNumber = 1; prevClosestPointIndex = 0;
% 
% for i=numberOfPoints:-1:2
% 
%     newPrevClosestPointIndex = findClosestPoint(allPositions(i,1),allPositions(i,2),xSpline,ySpline);
%     
%     if newPrevClosestPointIndex>prevClosestPointIndex
%         
%         curveNumber = curveNumber+1;
%         prevClosestPointIndex = newPrevClosestPointIndex;
%         
%     end   
% end

% closestPointIndex = findClosestPoint(pos(1),pos(2),xSpline,ySpline);
% wormLengthToPoint = pathLength(xSpline(1:closestPointIndex),ySpline(1:closestPointIndex));
% 
% prevLength = pathLength(xSpline(1:prevClosestPointIndex),ySpline(1:prevClosestPointIndex));
% 
% percentWormLength = (round(wormLengthToPoint/wormLength*1000)/10)-(round(prevLength/wormLength*1000)/10);
% 
% if closestPointIndex>prevClosestPointIndex
%     txt = {['Curve ' num2str(curveNumber) ':'],[num2str(percentWormLength) '%']};
% else
%     txt = ['Point not included'];
% end
