# Supplementary material for: Track-A-Worm 2.0: A Software Suite for Quantifying Properties of C. elegans Locomotion, Bending, Sleep, and Action Potentials
Source: eNeuro. 2025 Aug 13;12(8):ENEURO.0224-25.2025. doi: 10.1523/ENEURO.0224-25.2025 (PMC12393025; doi:10.1523/ENEURO.0224-25.2025)
Supplement: Extended Data 2 — MATLAB codes for the software suite. This folder contains the MATLAB codes of the software. Users can run the software and configure none “standard” hardware with MATLAB (R2021a or later) installed on their computers. Download Extended Data 2, ZIP file. [file eneuro-12-ENEURO.0224-25.2025-s004.zip › Extended Data 2/manualOmega_gui.m]

function varargout = manualOmega_gui(varargin)
% MANUALOMEGA_GUI MATLAB code for manualOmega_gui.fig
%      MANUALOMEGA_GUI, by itself, creates a new MANUALOMEGA_GUI or raises the existing
%      singleton*.
%
%      H = MANUALOMEGA_GUI returns the handle to a new MANUALOMEGA_GUI or the handle to
%      the existing singleton*.
%
%      MANUALOMEGA_GUI('CALLBACK',hObject,eventData,handles,...) calls the local
%      function named CALLBACK in MANUALOMEGA_GUI.M with the given input arguments.
%
%      MANUALOMEGA_GUI('Property','Value',...) creates a new MANUALOMEGA_GUI or raises the
%      existing singleton*.  Starting from the left, property value pairs are
%      applied to the GUI before manualOmega_gui_OpeningFcn gets called.  An
%      unrecognized property name or invalid value makes property application
%      stop.  All inputs are passed to manualOmega_gui_OpeningFcn via varargin.
%
%      *See GUI Options on GUIDE's Tools menu.  Choose "GUI allows only one
%      instance to run (singleton)".
%
% See also: GUIDE, GUIDATA, GUIHANDLES

% Edit the above text to modify the response to help manualOmega_gui

% Last Modified by GUIDE v2.5 22-Aug-2024 12:38:21

% Begin initialization code - DO NOT EDIT
gui_Singleton = 1;
gui_State = struct('gui_Name',       mfilename, ...
                   'gui_Singleton',  gui_Singleton, ...
                   'gui_OpeningFcn', @manualOmega_gui_OpeningFcn, ...
                   'gui_OutputFcn',  @manualOmega_gui_OutputFcn, ...
                   'gui_LayoutFcn',  [] , ...
                   'gui_Callback',   []);
if nargin && ischar(varargin{1})
    gui_State.gui_Callback = str2func(varargin{1});
end

if nargout
    [varargout{1:nargout}] = gui_mainfcn(gui_State, varargin{:});
else
    gui_mainfcn(gui_State, varargin{:});
end
% End initialization code - DO NOT EDIT


% --- Executes just before manualOmega_gui is made visible.
function manualOmega_gui_OpeningFcn(hObject, eventdata, handles, varargin)
% This function has no output args, see OutputFcn.
% hObject    handle to figure
% eventdata  reserved - to be defined in a future version of MATLAB
% handles    structure with handles and user data (see GUIDATA)
% varargin   command line arguments to manualOmega_gui (see VARARGIN)

% Choose default command line output for manualOmega_gui
handles.output = hObject;

% Update handles structure
guidata(hObject, handles);
file = varargin{2};
img = imread(file);
img = img(1:end,1:end,1);
axes(handles.axes);
h = imshow(img);

set(handles.omegaFit,'UserData',h);

set(handles.manualOmegaText,'UserData',varargin{2});


% UIWAIT makes manualOmega_gui wait for user response (see UIRESUME)
% uiwait(handles.figure1);
uiwait

% --- Outputs from this function are returned to the command line.
function varargout = manualOmega_gui_OutputFcn(hObject, eventdata, handles) 
% varargout  cell array for returning output args (see VARARGOUT);
% hObject    handle to figure
% eventdata  reserved - to be defined in a future version of MATLAB
% handles    structure with handles and user data (see GUIDATA)

% Get default command line output from handles structure
varargout{1} = handles.output;


% --- Executes on button press in omegaFit.
function omegaFit_Callback(hObject, eventdata, handles)
global temp;
a=temp;
% hObject    handle to omegaFit (see GCBO)
% eventdata  reserved - to be defined in a future version of MATLAB
% handles    structure with handles and user data (see GUIDATA)

file = get(handles.manualOmegaText,'UserData');
img = imread(file);
worm = img(1:end,1:end,1);
res = size(worm);
h = get(handles.omegaFit,'UserData');


%Colors complemented
wormComplement=imcomplement(worm);

%Get the binary image
wormBinary=imbinarize(wormComplement,'adaptive');


% %Fill the small gaps with disk shaped object
se=strel('disk',3);
wormBinary=imclose(wormBinary,se);
wormBinary=bwareafilt(wormBinary,1);


%Get the worm skeleton from the binary image
wormOut=bwskel(wormBinary,'MinBranchLength',20);

if a==0
    temp=temp+1;
    updated_matrix = updateWormSkeleton1(wormOut);
    [xCenterLine,yCenterLine,xcross,ycross] = prepOmega(worm,updated_matrix);
elseif a==1
    temp=temp+1;
    updated_matrix = updateWormSkeleton2(wormOut);
    [xCenterLine,yCenterLine,xcross,ycross] = prepOmega(worm,updated_matrix);
elseif a==2
    temp=temp+1;
    updated_matrix = updateWormSkeleton3(wormOut);
    [xCenterLine,yCenterLine,xcross,ycross] = prepOmega(worm,updated_matrix);
    
elseif a==3
    temp=temp+1;
    updated_matrix = updateWormSkeleton4(wormOut);
    [xCenterLine,yCenterLine,xcross,ycross] = prepOmega(worm,updated_matrix);
    
elseif a==4
    temp=temp+1;
    updated_matrix = updateWormSkeleton5(wormOut);
    [xCenterLine,yCenterLine,xcross,ycross] = prepOmega(worm,updated_matrix);
    
elseif a==5
    temp=temp+1;
    updated_matrix = updateWormSkeleton6(wormOut);
    [xCenterLine,yCenterLine,xcross,ycross] = prepOmega(worm,updated_matrix);
   
elseif a==6
    temp=temp+1;
    updated_matrix = updateWormSkeleton7(wormOut);
    [xCenterLine,yCenterLine,xcross,ycross] = prepOmega(worm,updated_matrix);
    
elseif a==7
    updated_matrix = updateWormSkeleton8(wormOut);
    [xCenterLine,yCenterLine,xcross,ycross] = prepOmega(worm,updated_matrix);  
   
    
end

handles.output = [xCenterLine;yCenterLine;xcross;ycross];

%set(handles.doneOmega,[xCenterLine;yCenterLine;xcross;ycross]);


guidata(hObject,handles);
uiresume


% --- Executes on button press in doneOmega.
function doneOmega_Callback(hObject, eventdata, handles)
% hObject    handle to doneOmega (see GCBO)
% eventdata  reserved - to be defined in a future version of MATLAB
% handles    structure with handles and user data (see GUIDATA)
set(hObject,'UserData',1);
set(hObject,'Enable','off');
