# Supplementary material for: Track-A-Worm 2.0: A Software Suite for Quantifying Properties of C. elegans Locomotion, Bending, Sleep, and Action Potentials
Source: eNeuro. 2025 Aug 13;12(8):ENEURO.0224-25.2025. doi: 10.1523/ENEURO.0224-25.2025 (PMC12393025; doi:10.1523/ENEURO.0224-25.2025)
Supplement: Extended Data 2 — MATLAB codes for the software suite. This folder contains the MATLAB codes of the software. Users can run the software and configure none “standard” hardware with MATLAB (R2021a or later) installed on their computers. Download Extended Data 2, ZIP file. [file eneuro-12-ENEURO.0224-25.2025-s004.zip › Extended Data 2/manualSpline_gui.m]

function varargout = manualSpline_gui(varargin)

gui_Singleton = 1;
gui_State = struct('gui_Name',       mfilename, ...
                   'gui_Singleton',  gui_Singleton, ...
                   'gui_OpeningFcn', @manualSpline_gui_OpeningFcn, ...
                   'gui_OutputFcn',  @manualSpline_gui_OutputFcn, ...
                   'gui_LayoutFcn',  [] , ...
                   'gui_Callback',   []);
if nargin && ischar(varargin{1})
    gui_State.gui_Callback = str2func(varargin{1});
end

if nargout
    [varargout{1:nargout}] = gui_mainfcn(gui_State, varargin{:});
else
    gui_mainfcn(gui_State, varargin{:});
end
% End initialization code - DO NOT EDIT

function manualSpline_gui_OpeningFcn(hObject, eventdata, handles, varargin)

handles.output = hObject;

guidata(hObject, handles);

file = varargin{2};
img = imread(file);
img = img(1:end,1:end,1);
axes(handles.win);
h = imshow(img);

set(handles.start,'UserData',h);
set(handles.manualSplineText,'UserData',varargin{2});

uiwait

function varargout = manualSpline_gui_OutputFcn(hObject, eventdata, handles)

varargout{1} = handles.output;
delete(gcf);

function start_Callback(hObject, eventdata, handles)

file = get(handles.manualSplineText,'UserData');
img = imread(file);
img = img(1:end,1:end,1);
res = size(img);

h = get(handles.start,'UserData');

hold on

disp('Click points on the figure to create spline, in head-to-tail order')

set(hObject,'Enable','off');
set(handles.reattempt,'Enable','off');
set(handles.swap,'Enable','off');
set(handles.reattemptDone,'Enable','off');

set(h,'buttondownfcn',{@click})
set(handles.done,'UserData',0);


f=1;

while f
    
    if get(handles.done,'UserData')==1
        f=0;
    end
    
    pause(.1)
    
end

splinePoints = get(h,'UserData');

x = splinePoints(:,1); y = splinePoints(:,2);
xi = interp(x,4); yi = interp(y,4);
xi = xi(1:end-3); yi = yi(1:end-3);
x = xi; y = yi;

hold off

imshow(img)

hold on

[xs,ys] = divideSpline(x,y,12);

plot(xs,ys,'.c','MarkerSize',6)
plot(xs(1),ys(1),'xc','MarkerSize',12,'LineWidth',2)

xcl = xs'; ycl = ys'; ycl= res(1)-ycl+1;

hold off

xCross = [0 0 0 0 0 0 0 0 0 0 0 0 0];
yCross = [0 0 0 0 0 0 0 0 0 0 0 0 0];

set(hObject,'Enable','on');

handles.output = [xcl;ycl;xCross;yCross];
guidata(hObject,handles);

uiresume

function done_Callback(hObject, eventdata, handles)

set(hObject,'UserData',1);
set(hObject,'Enable','off');

function click(src,~)

handles = guidata(src);

pointsSelected = get(handles.pointsSelected,'Value');
pointsSelected = pointsSelected+1;

set(handles.pointsSelected,'String',[num2str(pointsSelected) ' points selected']);
set(handles.pointsSelected,'Value',pointsSelected);

if pointsSelected>9
    
    set(handles.pointsSelected,'ForegroundColor','g');
    set(handles.done,'Enable','on');
    
end

data = get(src,'UserData');
p = get(gca,'CurrentPoint');
p = p(1,1:2);
data = [data;p];

if pointsSelected~=1
    plot(p(1),p(2),'.','MarkerSize',12,'Color','r');
else
    plot(p(1),p(2),'rx','MarkerSize',12,'Color','r');
end

drawnow

set(src,'UserData',data);
guidata(src,handles);

function reattempt_Callback(hObject, eventdata, handles)

set(handles.start,'Enable','off');

threshold = get(handles.threshold,'Value');
file = get(handles.manualSplineText,'UserData');

res = size(imread(file));

attempt = 1;
done = 0;

disp('Reattempting spline fit');

while ~done
    
    try

        [xcl,ycl,xCross,yCross] = mainProcess3(file,0,0,1,threshold);
        
        done = 1;
        disp('Successfully produced spline');
        
    catch
        
        attempt = attempt+1;
        
        disp('Analysis failed--Trying again')
        disp(['Attempt: ' num2str(attempt)])
        
        if attempt>2
            
            xcl = NaN([1 13]);
            ycl = NaN([1 13]);
            xCross = xcl; yCross = ycl;
            
            done = 1;
            
            disp('No spline found');
            
        end
            
    end

end

axes(handles.win);

if ~isnan(xcl(1))
    
    imshow(imread(file));
    
    hold on; axis equal
    
    plot(xcl(2:end),res(1)-ycl(2:end)+1,'r.');
    plot(xcl(1),res(1)-ycl(1)+1,'rx','MarkerSize',15);
    
    set(handles.reattemptDone,'UserData',[xcl;ycl;xCross;yCross],'Enable','on');
    set(handles.swap,'Enable','on');
    
else
    
    set(handle.reattemptDone,'UserData',[xcl;ycl;xCross;yCross],'Enable','off');
    set(handles.swap,'Enable','off');
    
end

function threshold_Callback(hObject, eventdata, handles)

% IF NEW THRESHOLD VALUE IF APPROPRIATE, SAVE IT -- ELSE RETURN TO
% EXISTING VALUE

oldThreshold = get(hObject,'Value');
newThreshold = get(hObject,'String');

newThreshold = str2double(newThreshold);

if ~isnan(newThreshold) && newThreshold>=0 && newThreshold<=255
    set(hObject,'Value',newThreshold);
    flashBox('g',hObject);
else
    set(hObject,'String',num2str(oldThreshold));
    flashBox('r',hObject);
end

function threshold_CreateFcn(hObject, eventdata, handles)

if ispc && isequal(get(hObject,'BackgroundColor'), get(0,'defaultUicontrolBackgroundColor'))
    set(hObject,'BackgroundColor','white');
end

function swap_Callback(hObject, eventdata, handles)

reattemptData = get(handles.reattemptDone,'UserData');

xcl = reattemptData(1,:); ycl = reattemptData(2,:);

xcl = fliplr(xcl); ycl = fliplr(ycl);

xCross = [0 0 0 0 0 0 0 0 0 0 0 0 0];
yCross = [0 0 0 0 0 0 0 0 0 0 0 0 0];

axes(handles.win);

file = get(handles.manualSplineText,'UserData');
img = imread(file);

imshow(img);

res = size(img);

imshow(imread(file));

hold on; axis equal

plot(xcl(2:end),res(1)-ycl(2:end)+1,'r.');
plot(xcl(1),res(1)-ycl(1)+1,'rx','MarkerSize',15);

set(handles.reattemptDone,'UserData',[xcl;ycl;xCross;yCross]);

function reattemptDone_Callback(hObject, eventdata, handles)

handles.output = get(hObject,'UserData');

guidata(hObject,handles);
uiresume
