# Supplementary material for: Track-A-Worm 2.0: A Software Suite for Quantifying Properties of C. elegans Locomotion, Bending, Sleep, and Action Potentials
Source: eNeuro. 2025 Aug 13;12(8):ENEURO.0224-25.2025. doi: 10.1523/ENEURO.0224-25.2025 (PMC12393025; doi:10.1523/ENEURO.0224-25.2025)
Supplement: Extended Data 2 — MATLAB codes for the software suite. This folder contains the MATLAB codes of the software. Users can run the software and configure none “standard” hardware with MATLAB (R2021a or later) installed on their computers. Download Extended Data 2, ZIP file. [file eneuro-12-ENEURO.0224-25.2025-s004.zip › Extended Data 2/minimizeDistance.m]

function [closestx,closesty,pointNum]=minimizeDistance(vector,x,y,x1,y1)   %use projection to find smallest point
a=[x-x1; y-y1];
b=vector;
proj=[];
lengthVectorProj=zeros(1,length(x));
perpendicularDist=zeros(1,length(x));
for i=1:length(x)
    p=dot(a(:,i),b)*b;    %vector projection of a on b
    lp=sqrt(p(1)^2+p(2)^2); %length of the vector projection
    lengtha=sqrt(a(1,i)^2+a(2,i)^2);
    pd=sqrt(lengtha^2-lp^2); %length of the perpendicular distance
    lengthVectorProj(i)=lp;
    perpendicularDist(i)=pd;
end


perpendicularDist=real(perpendicularDist);

[MAXTAB, MINTAB] = peakdet(perpendicularDist, 0.1);
if isempty(MINTAB)
    lowestPoint=length(x);
else
    lp=find(MINTAB(:,2)==min(MINTAB(:,2)));
    lowestPoint=MINTAB(lp,1);
    
end


% cp=find(perpendicularDist<1);   %candidate points
% cp=findMins(cp,perpendicularDist);
% lowestPoint=find(lengthVectorProj(cp)==min(lengthVectorProj(cp)));
% lowestPoint=cp(lowestPoint);
closestx=x(lowestPoint); 
closesty=y(lowestPoint);
pointNum=lowestPoint;

function cp=findMins(cp,perpDist)
temp=[];
cp=[cp(1) cp];
cpnew=[];
lcp=length(cp);
for i=2:lcp
    if cp(i)-cp(i-1)<2
        temp=[temp cp(i)];
    else
        minimum=find(perpDist(temp)==min(perpDist(temp)));
        minimum=temp(minimum);
        minimum=minimum(1);
        cpnew=[cpnew minimum];
        temp=cp(i);
    end
end
minimum=find(perpDist==min(perpDist(temp)));
cpnew=[cpnew minimum];
cpnew=unique(cpnew);    %I'm not sure why this is necessary.  Clearly there is some bug in the code
cp=cpnew;   %cp contains locations where perpDist is a minimum
