# Supplementary material for: Track-A-Worm 2.0: A Software Suite for Quantifying Properties of C. elegans Locomotion, Bending, Sleep, and Action Potentials
Source: eNeuro. 2025 Aug 13;12(8):ENEURO.0224-25.2025. doi: 10.1523/ENEURO.0224-25.2025 (PMC12393025; doi:10.1523/ENEURO.0224-25.2025)
Supplement: Extended Data 2 — MATLAB codes for the software suite. This folder contains the MATLAB codes of the software. Users can run the software and configure none “standard” hardware with MATLAB (R2021a or later) installed on their computers. Download Extended Data 2, ZIP file. [file eneuro-12-ENEURO.0224-25.2025-s004.zip › Extended Data 2/mydaq_gettingstarted.m]

%% Getting Started with NI myDAQ 
% Copyright 2013 The MathWorks, Inc.
% This example will help you get started with using the Session-based
% interface and National Instruments myDAQ hardware. 

%% Identify the myDAQ device
% The first step is to ensure that the device is detected by your computer.
% Issue the following command to have the toolbox detect connected data
% acquisition hardware

daq.getDevices

%% Create a session

% Now you should see a list of devices, of which we will select the
% myDAQ device. The following command will allow you to create a
% data acquisition session with the myDAQ device

s = daq.createSession('ni')

%% Add an analog input Voltage channel
% Now, we can go ahead and add an analog input voltage channel to the
% session. We choose channel 'ai0' on the myDAQ device. Ensure that this
% channel is capturing data.  We connect our input channel to a 35 Hz,
% 750mV pp test sine wave.

ch = s.addAnalogInputChannel('myDAQ1', 'ai0', 'Voltage')


%% Set session and channel properties
% Set the sampling frequency and the range on the device

s.Rate = 200e3;
s.Channels.Range = [-2 2];
s.DurationInSeconds = 0.5

%% Obtain a single sample
% Obtain on-demand voltage readings using inputSingleScan

[singleReading, triggerTime] = s.inputSingleScan

[singleReading, triggerTime] = s.inputSingleScan

%% Obtain timestamped data
% Start clocked foreground acquisition with startForeground

[data, timestamps, triggerTime] = s.startForeground;

%% Display the results
% Plot the results

plot(timestamps, data);xlabel('Time/sec'); ylabel('Voltage/V');
title(['Clocked Data Triggered on: ' datestr(triggerTime)])
