# Supplementary material for: Track-A-Worm 2.0: A Software Suite for Quantifying Properties of C. elegans Locomotion, Bending, Sleep, and Action Potentials
Source: eNeuro. 2025 Aug 13;12(8):ENEURO.0224-25.2025. doi: 10.1523/ENEURO.0224-25.2025 (PMC12393025; doi:10.1523/ENEURO.0224-25.2025)
Supplement: Extended Data 2 — MATLAB codes for the software suite. This folder contains the MATLAB codes of the software. Users can run the software and configure none “standard” hardware with MATLAB (R2021a or later) installed on their computers. Download Extended Data 2, ZIP file. [file eneuro-12-ENEURO.0224-25.2025-s004.zip › Extended Data 2/NeuronCalcium.m]

function varargout = NeuronCalcium(varargin)
% NEURONCALCIUM MATLAB code for NeuronCalcium.fig
%      NEURONCALCIUM, by itself, creates a new NEURONCALCIUM or raises the existing
%      singleton*.
%
%      H = NEURONCALCIUM returns the handle to a new NEURONCALCIUM or the handle to
%      the existing singleton*.
%
%      NEURONCALCIUM('CALLBACK',hObject,eventData,handles,...) calls the local
%      function named CALLBACK in NEURONCALCIUM.M with the given input arguments.
%
%      NEURONCALCIUM('Property','Value',...) creates a new NEURONCALCIUM or raises the
%      existing singleton*.  Starting from the left, property value pairs are
%      applied to the GUI before NeuronCalcium_OpeningFcn gets called.  An
%      unrecognized property name or invalid value makes property application
%      stop.  All inputs are passed to NeuronCalcium_OpeningFcn via varargin.
%
%      *See GUI Options on GUIDE's Tools menu.  Choose "GUI allows only one
%      instance to run (singleton)".
%
% See also: GUIDE, GUIDATA, GUIHANDLES

% Edit the above text to modify the response to help NeuronCalcium

% Last Modified by GUIDE v2.5 27-Apr-2023 18:35:39

% Begin initialization code - DO NOT EDIT
gui_Singleton = 1;
gui_State = struct('gui_Name',       mfilename, ...
                   'gui_Singleton',  gui_Singleton, ...
                   'gui_OpeningFcn', @NeuronCalcium_OpeningFcn, ...
                   'gui_OutputFcn',  @NeuronCalcium_OutputFcn, ...
                   'gui_LayoutFcn',  [] , ...
                   'gui_Callback',   []);
if nargin && ischar(varargin{1})
    gui_State.gui_Callback = str2func(varargin{1});
end

if nargout
    [varargout{1:nargout}] = gui_mainfcn(gui_State, varargin{:});
else
    gui_mainfcn(gui_State, varargin{:});
end
% End initialization code - DO NOT EDIT


% --- Executes just before NeuronCalcium is made visible.
function NeuronCalcium_OpeningFcn(hObject, eventdata, handles, varargin)
% This function has no output args, see OutputFcn.
% hObject    handle to figure
% eventdata  reserved - to be defined in a future version of MATLAB
% handles    structure with handles and user data (see GUIDATA)
% varargin   command line arguments to NeuronCalcium (see VARARGIN)

% Choose default command line output for NeuronCalcium
handles.output = hObject;

% Update handles structure
guidata(hObject, handles);

% UIWAIT makes NeuronCalcium wait for user response (see UIRESUME)
% uiwait(handles.figure1);


% --- Outputs from this function are returned to the command line.
function varargout = NeuronCalcium_OutputFcn(hObject, eventdata, handles) 
% varargout  cell array for returning output args (see VARARGOUT);
% hObject    handle to figure
% eventdata  reserved - to be defined in a future version of MATLAB
% handles    structure with handles and user data (see GUIDATA)

% Get default command line output from handles structure
varargout{1} = handles.output;


% --- Executes on button press in RISAnalysis.
function RISAnalysis_Callback(hObject, eventdata, handles)
% hObject    handle to RISAnalysis (see GCBO)
% eventdata  reserved - to be defined in a future version of MATLAB
% handles    structure with handles and user data (see GUIDATA)
gui = figure('Name','RIS Analysis','Position',[100 50 1800 750],'IntegerHandle', 'off', 'Resize', 'off','Units','pixels');
invokeRISana(gui)
function invokeRISana(gui)
       clf(gui);
       RISana(gui);

% --- Executes on button press in RISRecorder.
function RISRecorder_Callback(hObject, eventdata, handles)
% hObject    handle to RISRecorder (see GCBO)
% eventdata  reserved - to be defined in a future version of MATLAB
% handles    structure with handles and user data (see GUIDATA)
gui = figure('Name','RIS Recorder','Position',[100 50 1800 750],'IntegerHandle', 'off', 'Resize', 'off','Units','pixels');
invokeRIS(gui)
function invokeRIS(gui)
       clf(gui);
       RISrecorder(gui);


% --- Executes on button press in back3.
function back3_Callback(hObject, eventdata, handles)
% hObject    handle to back3 (see GCBO)
% eventdata  reserved - to be defined in a future version of MATLAB
% handles    structure with handles and user data (see GUIDATA)
wanglabintegrated
closereq()
