# Supplementary material for: Track-A-Worm 2.0: A Software Suite for Quantifying Properties of C. elegans Locomotion, Bending, Sleep, and Action Potentials
Source: eNeuro. 2025 Aug 13;12(8):ENEURO.0224-25.2025. doi: 10.1523/ENEURO.0224-25.2025 (PMC12393025; doi:10.1523/ENEURO.0224-25.2025)
Supplement: Extended Data 2 — MATLAB codes for the software suite. This folder contains the MATLAB codes of the software. Users can run the software and configure none “standard” hardware with MATLAB (R2021a or later) installed on their computers. Download Extended Data 2, ZIP file. [file eneuro-12-ENEURO.0224-25.2025-s004.zip › Extended Data 2/newCompensateForStage.m]

function [xclComp,yclComp] = newCompensateForStage(xcl,ycl,frameFileNumber,stageMovement,frameRate,res,calib)

% ROW NUM IS THE LAST STAGE MOVEMENT TO OCCOUR BEFORE THE FRAME WAS RECORDED
rowNum = floor((frameFileNumber-1)/frameRate);

rowNum = min([rowNum length(stageMovement)]); % TO PREVENT ERROR FROM ANY EXTRA FRAMES, MAY BE UNNECESSARY

xMove = sum(stageMovement(1:rowNum+1,1));    % STAGE MOVEMENT IS EXPRESSED IN UM
yMove = sum(stageMovement(1:rowNum+1,2));

% if frameFileNumber==30
%     disp('a');
%     disp(xMove);
%     disp(yMove);
%     disp('-');
% end

% IF CODE BELONGS THE ANY OF THE FIRST TWO FRAMES OF EACH SECOND INTERVAL,
% WITH THE EXCEPTION OF THE VERY FIRST SECOND INTERVAL OF THE RECORDING, IT
% IS REMOVED -- THE STAGE HAS NOT FINISHED MOVING BY THAT POINT

% if ~ismember(frameFileNumber,1:15) && (mod(frameFileNumber,15)==0 || (mod(frameFileNumber,15)==1) || (mod(frameFileNumber,15)==2) || (mod(frameFileNumber,15)==3))
if 1~=1
    xclComp = NaN(size(xcl));
    yclComp = NaN(size(ycl));
else
    xclComp = xcl + xMove;
    yclComp = (res(1)*calib)-ycl-yMove;
end
