# Supplementary material for: Track-A-Worm 2.0: A Software Suite for Quantifying Properties of C. elegans Locomotion, Bending, Sleep, and Action Potentials
Source: eNeuro. 2025 Aug 13;12(8):ENEURO.0224-25.2025. doi: 10.1523/ENEURO.0224-25.2025 (PMC12393025; doi:10.1523/ENEURO.0224-25.2025)
Supplement: Extended Data 2 — MATLAB codes for the software suite. This folder contains the MATLAB codes of the software. Users can run the software and configure none “standard” hardware with MATLAB (R2021a or later) installed on their computers. Download Extended Data 2, ZIP file. [file eneuro-12-ENEURO.0224-25.2025-s004.zip › Extended Data 2/newWormLocomotion.m]

function locomotionData = newWormLocomotion(splineFile,stageFile,timesFile,framerate,reducedframerate,calib,point,framesToAnalyze,res,corerate)
stageData = importdata(stageFile);
stageData = stageData.data;
stageData=stageData(:,1:2); 
[frameFileNumbers,~,splineData,~] = parseSplineFile(splineFile);
[times,~] = parseTimesFile(timesFile);
 
% PARSE DATA TO framesToAnalyze IN QUESTION
frameFileNumbers = frameFileNumbers(1:2:end);
frameFileNumbers = frameFileNumbers(framesToAnalyze(1):framesToAnalyze(2));
framesToAnalyze(1);
framesToAnalyze(2);
times = times(framesToAnalyze(1):framesToAnalyze(2));
timesData= importdata(timesFile);
% % timesData.colheaders{3}=="reducedframerate"

% a=size(timesData.colheaders);
% if a(2)==3 &framerate==15
%     timesData=timesData.data;
%     reducedframerate=timesData(:,3);
%     reducedframerate=reducedframerate(1,1);
% else 
%     reducedframerate=0;
% end


% framerate=timesData(:,3);
% framerate=framerate(1,1)

% class(timesData)


 


% CONVERT FROM PX TO MICROMETER UNITS
x = splineData(1:2:length(splineData(:,1)),:)*calib;
y = splineData(2:2:length(splineData(:,1)),:)*calib;
%x = x(framesToAnalyze(1):framesToAnalyze(2),:);
%y = y(framesToAnalyze(1):framesToAnalyze(2),:);
% if isempty(corerate) || corerate==1
%     rawrate=15;
% elseif corerate==2
%     rawrate=5;
% elseif corerate==3
%     rawrate=3;
% elseif corerate==4
%     rawrate=1;   
% end    
% x=OriginalRate(framerateOptions);
%If 15 fps, need to reduce frame rate to 3 fps for movement analyses
rawrate=0;
if framerate==15&&isnan(reducedframerate)
    x=x(1:5:end,:);
    y=y(1:5:end,:);
%       x=x(1:0:end,:);
%       y=y(1:0:end,:);
    rawrate=3;
    times=times(1:5:end);
    %stageData=stageData(1:5:end,:);
    frameFileNumbers=frameFileNumbers(1:5:end);
elseif framerate==15&&reducedframerate==5
    rawrate=5;
elseif framerate==15&&reducedframerate==3
    rawrate=3;
elseif framerate==15&&reducedframerate==1
    rawrate=1;    
end


if framerate==5&&reducedframerate==3
    framerate=3;
elseif framerate==5&&reducedframerate==1
    framerate=1;
elseif framerate==3&&reducedframerate==1
    framerate=1;
end
% 
% % COMPENSATE FOR STAGE MOVEMENT
% xComp = NaN(size(x));
% yComp = NaN(size(y));
%  
% rowNums = floor((frameFileNumbers-1)/framerate);
% 
% for i=1:length(frameFileNumbers)
%      
%     xComp(i,:) = x(i,:) + sum(stageData(1:rowNums(i)+1,1));
%     yComp(i,:) = -(((res(1)*calib)-y(i,:)) - sum(stageData(1:rowNums(i)+1,2)));
%      
% end

xComp = NaN(size(x));
yComp = NaN(size(y));
% stageData=stageData(:,1:2);
for frameNumber=1:length(xComp(:,1))
    %This is a problematic section because the correction formula depends
    %on when the stage moves.  Usually the stage starts moving at
    %I*Framerate+1 where I is any integer; for example it starts moving at
    %16, 31, etc.  It usually finishes moving by around I*Framerate+3 (19,
    %33, etc).  This can change unpredictably, however.
    [xcl,ycl]=compensateForStage(x(frameNumber,:),y(frameNumber,:),frameNumber,stageData,framerate,rawrate); 
%     xcl= x(frameNumber,:);
%     ycl= y(frameNumber,:);
    xComp(frameNumber,:)=xcl;
    yComp(frameNumber,:)=ycl;
   
end
% xComp
% FIND CENTROID OF THE SPLINE
xC = mean(xComp,2);
yC = mean(yComp,2);
 
% ISOLATE POINT IN QUESTION
if point~=0    
    xPoint = xComp(:,point);
    yPoint = yComp(:,point); 
else
    xPoint = xC; yPoint = yC;   
end
% AMPLITUDE CALCULATIONS
length(xC);
amp = zeros([1,length(xC) - 1]);
wormLength = zeros(size(amp));
 
for i=1:length(xC)
     
    proj = zeros([1 13]);
    len = zeros([1 12]);
     
%     headTailVector IS THE VECTOR POINTING FROM PREVIOUS POSITION TO
%     CURRENT ONE
    headTailVector = [xComp(i,end)-xComp(i,1),yComp(i,end)-yComp(i,1)];
     
%     perpVector IS RH PERPENDICULAR VECTOR TO movementVector & IS THEN
%     NORMALIZED TO unitPerpVector
    perpVector = [-headTailVector(2),headTailVector(1)];
    unitPerpVector = perpVector/norm(perpVector);
     
    for j=1:13
        
%         a IS AN INTERNAL VECTOR FROM WORM SPINE POINT j TO THE CENTROID
%         OF THE WORM
        %a = [xComp(i,j)-xC(i) yComp(i,j)-yC(i)];
        a = [xComp(i,j)-xC(i) yComp(i,j)-yC(i)];
         
%         proj(j) IS THE  PERPENDICULR DISTANCE BETWEEN THE WORM'S SPLINE
%         POINT j AND THE CENTROID
        proj(j) = dot(a,unitPerpVector);
         
        if j > 1
            len(j-1) =  ptDist(xComp(i,j),yComp(i,j),xComp(i,j-1),yComp(i,j-1));
        end
        
    end
    
    amp(i) = max(abs(proj));
    %wormLength(i) = norm(headTailVector);
    wormLength(i)= sum(len);
    amp(i)/wormLength(i); 
end


wormLength = wormLength(~isnan(wormLength));

 
amplitudeData = [{amp},{mean(amp)/mean(wormLength)}];
 
% SPEED CALCULATIONS
speeds = [frameFileNumbers NaN([length(xC) 1])];
 
timeDifs = [NaN;diff(times)];


for i=2:length(frameFileNumbers)
     
     
%     SPEED IS THE DISTANCE DIVIDED BY THE RESPECTIVE TIME DIFFERENCE 
    distance = ptDist(xPoint(i),yPoint(i),xPoint(i-1),yPoint(i-1));
    speeds(i,2)= distance/timeDifs(i);
    
 
end
 
speedData = {speeds(2:end,2)};
%figure;


% DIRECTION CALCULATIONS
forwardCount = 0;
backwardCount = 0;
forwardDist = 0;
backwardDist = 0;
 
forwardSpeed = NaN([length(xC) 1]);
backwardSpeed = NaN([length(xC) 1]);
proj_New=NaN([length(xC) 1]);
for i=2:length(xC)
     
%     movementVector IS THE VECTOR FROM THE PREVIOUS FRAME'S CENTROID TO
%     THE CURRENT ONE
    movementVector = [xC(i)-xC(i-1) yC(i)-yC(i-1)];
    
     
%     headVector IS THE VECTOR FROM THE CURRENT FRAME'S HEAD POINT TO ITS
%     CENTROID -- headVector IS THEN NORMALIZED
    headVector = [xComp(i,1)-xC(i) yComp(i,1)-yC(i)];
    unitHeadVector = headVector/norm(headVector);
     
%     proj IS THE COMPONENT OF THE WORM'S MOVEMENT PARALLEL TO THE
%     DIRECTION OF THE HEAD
    proj = dot(movementVector,unitHeadVector);
    proj_New(i)=proj;
     
%     IF THE MAGNITUDE OF proj IS GREATER THAN 0, THEN THE HEAD DIRECTION
%     ADN THE MOVEMENT DIRECTION ARE PARALLEL, THE WORM IS MOVING FORWARDS
%     -- IF LESS THAN 0, THE VECTORS ARE ANTIPARALLEL, AND THE WORM IS
%     MOVING BACKWARDS
    if proj>=0
         
        forwardCount = forwardCount+1;
        forwardDist = forwardDist + ptDist(xC(i),yC(i),xC(i-1),yC(i-1));
        forwardSpeed(i) = ptDist(xC(i),yC(i),xC(i-1),yC(i-1))/timeDifs(i);
       
    elseif proj<0
         
        backwardCount = backwardCount+1;
        backwardDist = backwardDist + ptDist(xC(i),yC(i),xC(i-1),yC(i-1));
        backwardSpeed(i) = ptDist(xC(i),yC(i),xC(i-1),yC(i-1))/timeDifs(i);
         
    end
    
end
proj_New={proj_New};
forwardSpeed_New=forwardSpeed;
% Multiply array2 by -1
backwardSpeed_New = -1 * backwardSpeed;
% Replace NaN values in array1 with corresponding values from array2
forwardSpeed_New(isnan(forwardSpeed_New)) = backwardSpeed_New(isnan(forwardSpeed_New));
forwardSpeed_New={forwardSpeed_New};
times={times};

% figure; 
% plot(times,forwardSpeed)
% hold on
% scatter(times,forwardSpeed,20,"filled","MarkerFaceColor","#0072BD")
% hold off
% xlabel('time (sec)');
% ylabel('Speed (um/sec)');
% % Add a title
% title('Forward vs Backword Speeds of AVA mutants');
% % Add a dotted line at y=0
% hold on
% plot(get(gca, 'xlim'), [0 0], '--k');
% hold off


%class(forwardSpeed)
%(backwardSpeed)
%disp(times)

%size(backwardSpeed)
%(timeDifs)
%figure;
%plot(timeDifs,forwardSpeed);
forwardSpeed = mean(forwardSpeed(~isnan(forwardSpeed)));
backwardSpeed = mean(backwardSpeed(~isnan(backwardSpeed)));
% if isnan(forwardSpeed)
%     forwardSpeed={'N/A'}
% end
% if isnan(backwardSpeed)
%     backwardSpeed={'N/A'}
% end


 
directionData = cell(1,2);
directionData{1} = [forwardDist,backwardDist];
directionData{2} = [forwardSpeed,backwardSpeed];
countData=cell(1,2);
countData{1} = forwardCount; countData{2}= backwardCount;

% DISTANCE CALCULATIONS
distanceSegments = NaN([1 length(xC)-1]);
 
% SUM THE DISTANCE BETWEEN EACH framesToAnalyze' CENTROID
for i=2:length(xC)
    distanceSegments(i-1) = ptDist(xC(i),yC(i),xC(i-1),yC(i-1));
end
 
% netDist IS THE DISTANCE BETWEEN THE WORM AT THE START AND THE WORM AT
% THE END
netDist = ptDist(xC(1),yC(2),xC(end),yC(end));
 
distanceData = cell(1,2);
 
distanceData{1} = distanceSegments; distanceData{2} = netDist; 

% plotData IS THE ABSOLUTE X AND Y POINTS OF THE WORM
plotData = cell(1,2);
plotData{1} = xPoint; plotData{2} = yPoint; 
 
% SAVE ALL DATA TO STRUCTURE
locomotionData = struct('Amplitude',amplitudeData,'Speed',speedData,'Direction',directionData,'Count',countData,'Plot',plotData,'Distance',distanceData,'times',times,'forwardSpeed',forwardSpeed_New,'proj',proj_New);
