# Supplementary material for: Track-A-Worm 2.0: A Software Suite for Quantifying Properties of C. elegans Locomotion, Bending, Sleep, and Action Potentials
Source: eNeuro. 2025 Aug 13;12(8):ENEURO.0224-25.2025. doi: 10.1523/ENEURO.0224-25.2025 (PMC12393025; doi:10.1523/ENEURO.0224-25.2025)
Supplement: Extended Data 2 — MATLAB codes for the software suite. This folder contains the MATLAB codes of the software. Users can run the software and configure none “standard” hardware with MATLAB (R2021a or later) installed on their computers. Download Extended Data 2, ZIP file. [file eneuro-12-ENEURO.0224-25.2025-s004.zip › Extended Data 2/oldanalysis_gui.m]

function saveAndAppend_Callback(hObject, eventdata, handles)

comp=computer;
if ~strcmp(comp,'PCWIN64') && ~strcmp(comp,'PCWIN32')
    slash='/';
else
    slash='\';
end

path = get(handles.exportPath,'String');

getAnalysisProperties

bendNumber = str2double(get(handles.bendNumber,'String'));    %this one is excluded from getAnalysisProperties

%1.) ANIMAL NAME AND COMMENTS

slashPosition = find(splineFile==slash);
slashPosition = slashPosition(end);
animalName = splineFile(1+slashPosition:end-4);
animalName = {animalName};

comments=get(handles.exportComments,'String');

if isempty(comments)
    comments='';
end

comments={comments};

%2.) RECORDING LENGTH

spline = load(splineFile);

if strcmp(framesToAnalyze,'all')
    numberOfRecordings=length(spline(:,1))/2;
else
    numberOfRecordings=framesToAnalyze(2)-framesToAnalyze(1)+1;
end

lengthOfRecording = numberOfRecordings/framerate;
lengthOfRecording = {num2str(lengthOfRecording)};

%3.) SUM OF ANGLES

sumOfAngles = averageSumOfBendAngles(splineFile,framesToAnalyze);
sumOfAngles = {num2str(sumOfAngles)};

%4.) FREQUNECY OF BEND ANGLES

[freq,~,~] = fftscript(splineFile,bendNumber,framerate,framesToAnalyze);
freq={num2str(freq)};

%5.) RMS OF BEND ANGLES

rms = findRms(splineFile,bendNumber,framesToAnalyze);
rms = {num2str(rms)};

%6.) MAXIMUM BEND ANGLE

if get(handles.doMaxBend,'Value')
    [freq,time,head] = fftscript(splineFile,bendNumber,frameRate,framesToAnalyze);
    exc = bendCursor_gui(time,head);
    exc = {num2str(exc)};
else
    exc={'N/A'};
end

%DATA FROM WORM LOCOMOTION FUNCTIONS

if isempty(get(handles.movementPanel,'UserData'))
    locomotionData = wormLocomotion(splineFile,stageFile,timesFile,framerate,calib,point,framesToAnalyze);
    set(handles.movementPanel,'UserData',locomotionData);
else
    locomotionData = get(handles.movementPanel,'UserData');
end

%7.) AVERAGE AMPLITUDE

amp = locomotionData(1).Amplitude;
alratio = locomotionData(2).Amplitude;
meanAmp=mean(amp);
meanAmp={num2str(meanAmp)};
alratio={num2str(alratio)};

%8.) AVERAGE SPEED
speed = locomotionData.Speed;
meanSpeed = mean(speed(~isnan(speed)));
meanSpeed = {num2str(meanSpeed)};

%9.) DISTANCE
distance = locomotionData(1).Distance;
totalDistance = sum(distance);
netDist = locomotionData(2).Distance;
totalDistance = {num2str(totalDistance)};
netDistance = {num2str(netDist)};


%10.) DIRECTION STEPS
directionSteps = locomotionData(1).Direction;
stepsForward = directionSteps(1);
stepsForward = {num2str(stepsForward)};
stepsBackward = directionSteps(2);
stepsBackward = {num2str(stepsBackward)};

%11.) DIRECTION DISTANCES
directionDist = locomotionData(2).Direction;
distForward= directionDist(1);
distBackward = directionDist(2);

%12.) THRASHING COUNT
[thrashCount,thrashFreq] = thrashingFreq(splineFile,framerate);
thrashCount = {num2str(thrashCount)};
thrashFreq = {num2str(thrashFreq)};

labels=[{'Animal'} {'Point'} {'Bend'} {'Comments'} {'Rec Length'} {'Avg Sum Bends'} {'Freq'} {'RMS'} {'Max Bend'} {'Avg Amp'} {'A/L Ratio'} {'Avg Spd'} {'Tot Dist'} {'Net Dist'} {'Steps F'} {'Steps B'} {'Dist F'} {'Dist B'} {'Thrash Count'} {'Thrash Freq'}];
newDataLine=[animalName {num2str(point)} {num2str(bendNumber)} comments lengthOfRecording sumOfAngles freq rms exc meanAmp alratio meanSpeed totalDistance netDistance stepsForward stepsBackward distForward distBackward thrashCount thrashFreq];

if ~exist(path,'file') %if the file does not already exist, create it without using the "append" tag.
    newData = [labels;newDataLine];
else
    [~,~,oldData] = xlsread(path);
    newData = [lables;oldData;newDataLine];
end

try
    xlswrite(path,newData);
catch ME
    ME
end

disp('Data Saved')


function framesToAnalyze_Callback(hObject, eventdata, handles)

function framesToAnalyze_CreateFcn(hObject, eventdata, handles)
if ispc && isequal(get(hObject,'BackgroundColor'), get(0,'defaultUicontrolBackgroundColor'))
    set(hObject,'BackgroundColor','white');
end


% --- Executes on button press in thrashing.
function thrashing_Callback(hObject, eventdata, handles)
% hObject    handle to thrashing (see GCBO)
% eventdata  reserved - to be defined in a future version of MATLAB
% handles    structure with handles and user data (see GUIDATA)
getAnalysisProperties
[n,freq]=thrashingFreq(splineFile,frameRate);
freq=round(freq*10)/10;
set(handles.bendMessages,'String',['Thrashing count: ' num2str(n) ' Freq: ' num2str(freq) '/min']);


function timesPath_Callback(hObject, eventdata, handles)
% hObject    handle to timesPath (see GCBO)
% eventdata  reserved - to be defined in a future version of MATLAB
% handles    structure with handles and user data (see GUIDATA)

% Hints: get(hObject,'String') returns contents of timesPath as text
%        str2double(get(hObject,'String')) returns contents of timesPath as a double


% --- Executes during object creation, after setting all properties.
function timesPath_CreateFcn(hObject, eventdata, handles)
% hObject    handle to timesPath (see GCBO)
% eventdata  reserved - to be defined in a future version of MATLAB
% handles    empty - handles not created until after all CreateFcns called

% Hint: edit controls usually have a white background on Windows.
%       See ISPC and COMPUTER.
if ispc && isequal(get(hObject,'BackgroundColor'), get(0,'defaultUicontrolBackgroundColor'))
    set(hObject,'BackgroundColor','white');
end


% --- Executes on button press in browseTimes.
function browseTimes_Callback(hObject, eventdata, handles)
% hObject    handle to browseTimes (see GCBO)
% eventdata  reserved - to be defined in a future version of MATLAB
% handles    structure with handles and user data (see GUIDATA)


% --- Executes on selection change in popupmenu1.
function popupmenu1_Callback(hObject, eventdata, handles)
% hObject    handle to popupmenu1 (see GCBO)
% eventdata  reserved - to be defined in a future version of MATLAB
% handles    structure with handles and user data (see GUIDATA)

% Hints: contents = cellstr(get(hObject,'String')) returns popupmenu1 contents as cell array
%        contents{get(hObject,'Value')} returns selected item from popupmenu1


% --- Executes during object creation, after setting all properties.
function popupmenu1_CreateFcn(hObject, eventdata, handles)
% hObject    handle to popupmenu1 (see GCBO)
% eventdata  reserved - to be defined in a future version of MATLAB
% handles    empty - handles not created until after all CreateFcns called

% Hint: popupmenu controls usually have a white background on Windows.
%       See ISPC and COMPUTER.
if ispc && isequal(get(hObject,'BackgroundColor'), get(0,'defaultUicontrolBackgroundColor'))
    set(hObject,'BackgroundColor','white');
end
