# Supplementary material for: Track-A-Worm 2.0: A Software Suite for Quantifying Properties of C. elegans Locomotion, Bending, Sleep, and Action Potentials
Source: eNeuro. 2025 Aug 13;12(8):ENEURO.0224-25.2025. doi: 10.1523/ENEURO.0224-25.2025 (PMC12393025; doi:10.1523/ENEURO.0224-25.2025)
Supplement: Extended Data 2 — MATLAB codes for the software suite. This folder contains the MATLAB codes of the software. Users can run the software and configure none “standard” hardware with MATLAB (R2021a or later) installed on their computers. Download Extended Data 2, ZIP file. [file eneuro-12-ENEURO.0224-25.2025-s004.zip › Extended Data 2/orderPoints.m]

function [xNew,yNew]=orderPoints(x,y,spurs)

ep=bwmorph(spurs,'end');
[epx,epy]=edgesToCoordinates(ep);
xOriginal=x;
yOriginal=y;

xCurve=[];
yCurve=[];
x=xOriginal;
y=yOriginal;
startPoint=intersect(find(epx(1)==x),find(epy(1)==y));
xPrev=x(startPoint);
yPrev=y(startPoint);  %This is a stupid way to do it but I'm leaving it like this for now.

for i=1:length(x)
    [xClosest,yClosest,xNew,yNew]=closestPoints(xPrev,yPrev,x,y);

    xCurve=[xCurve xClosest];
    yCurve=[yCurve yClosest];
    xPrev=xClosest;
    yPrev=yClosest;
    x=xNew;
    y=yNew;
end

xNew=xCurve;
yNew=yCurve;
