# Supplementary material for: Track-A-Worm 2.0: A Software Suite for Quantifying Properties of C. elegans Locomotion, Bending, Sleep, and Action Potentials
Source: eNeuro. 2025 Aug 13;12(8):ENEURO.0224-25.2025. doi: 10.1523/ENEURO.0224-25.2025 (PMC12393025; doi:10.1523/ENEURO.0224-25.2025)
Supplement: Extended Data 2 — MATLAB codes for the software suite. This folder contains the MATLAB codes of the software. Users can run the software and configure none “standard” hardware with MATLAB (R2021a or later) installed on their computers. Download Extended Data 2, ZIP file. [file eneuro-12-ENEURO.0224-25.2025-s004.zip › Extended Data 2/parseSplineFileForRes.m]

function res = parseSplineFileForRes(splineFile)
comp = computer;
    if ~strcmp(comp,'PCWIN64') && ~strcmp(comp,'PCWIN32')
        slash = '/';
    else
        slash = '\';
    end

splineData = importdata(splineFile);
splineData=splineData.data;

dataFields = length(splineData(1,:));


switch dataFields
  
%     OLDER VERSION WITHOUT RESOLUTION
    case 28
        [path,name,~]=fileparts(splineFile);
        name = strrep(name,'_spline','');
        newPath=fullfile(path,name);
        %Get the name of the first image in the folder
        firstImage = getFirstNameImage(newPath);
        imagePath = [newPath slash firstImage];

        %Get image information
        imageInfo = imfinfo(imagePath);

        %Extract height and width information
        width = imageInfo.Width;
        height = imageInfo.Height;
        res = [width height];
        % prompt = {'Enter vertical resolution in px:','Enter horizontal resolution in px:'};
        % title = 'No resolution detected';
        % dims = [1 70];
        % definput = {'384','512'};
        % 
        % answer = inputdlg(prompt,title,dims,definput);
        % 
        % res = [str2double(answer{1}),str2double(answer{2})];
        
%     NEW VERSION WITH RESOLUTION
    case 29
        
        res = splineData(:,29:29);
        res = fliplr(res(1:2,1)');
        
end
