# Supplementary material for: Track-A-Worm 2.0: A Software Suite for Quantifying Properties of C. elegans Locomotion, Bending, Sleep, and Action Potentials
Source: eNeuro. 2025 Aug 13;12(8):ENEURO.0224-25.2025. doi: 10.1523/ENEURO.0224-25.2025 (PMC12393025; doi:10.1523/ENEURO.0224-25.2025)
Supplement: Extended Data 2 — MATLAB codes for the software suite. This folder contains the MATLAB codes of the software. Users can run the software and configure none “standard” hardware with MATLAB (R2021a or later) installed on their computers. Download Extended Data 2, ZIP file. [file eneuro-12-ENEURO.0224-25.2025-s004.zip › Extended Data 2/pickVD.m]

function varargout = pickVD(varargin)
% PICKVD MATLAB code for pickVD.fig
%      PICKVD, by itself, creates a new PICKVD or raises the existing
%      singleton*.
%
%      H = PICKVD returns the handle to a new PICKVD or the handle to
%      the existing singleton*.
%
%      PICKVD('CALLBACK',hObject,eventData,handles,...) calls the local
%      function named CALLBACK in PICKVD.M with the given input arguments.
%
%      PICKVD('Property','Value',...) creates a new PICKVD or raises the
%      existing singleton*.  Starting from the left, property value pairs are
%      applied to the GUI before pickVD_OpeningFcn gets called.  An
%      unrecognized property name or invalid value makes property application
%      stop.  All inputs are passed to pickVD_OpeningFcn via varargin.
%
%      *See GUI Options on GUIDE's Tools menu.  Choose "GUI allows only one
%      instance to run (singleton)".
%
% See also: GUIDE, GUIDATA, GUIHANDLES

% Edit the above text to modify the response to help pickVD

% Last Modified by GUIDE v2.5 14-Mar-2014 13:28:32

% Begin initialization code - DO NOT EDIT
gui_Singleton = 1;
gui_State = struct('gui_Name',       mfilename, ...
                   'gui_Singleton',  gui_Singleton, ...
                   'gui_OpeningFcn', @pickVD_OpeningFcn, ...
                   'gui_OutputFcn',  @pickVD_OutputFcn, ...
                   'gui_LayoutFcn',  [] , ...
                   'gui_Callback',   []);
if nargin && ischar(varargin{1})
    gui_State.gui_Callback = str2func(varargin{1});
end

if nargout
    [varargout{1:nargout}] = gui_mainfcn(gui_State, varargin{:});
else
    gui_mainfcn(gui_State, varargin{:});
end
% End initialization code - DO NOT EDIT


% --- Executes just before pickVD is made visible.
function pickVD_OpeningFcn(hObject, eventdata, handles, varargin)
% This function has no output args, see OutputFcn.
% hObject    handle to figure
% eventdata  reserved - to be defined in a future version of MATLAB
% handles    structure with handles and user data (see GUIDATA)
% varargin   command line arguments to pickVD (see VARARGIN)

% Choose default command line output for pickVD
handles.output = hObject;

% Update handles structure
guidata(hObject, handles);

img=varargin{1};
axes(handles.vdFig);
hImage=imshow(img);
set(hImage,'ButtonDownFcn',{@click,handles});
pathname=varargin{2};
set(handles.vdSavePath,'UserData',pathname);
set(handles.vdSavePath,'String',['Save path: ' pathname]);


% UIWAIT makes pickVD wait for user response (see UIRESUME)
% uiwait(handles.figure1);


% --- Outputs from this function are returned to the command line.
function varargout = pickVD_OutputFcn(hObject, eventdata, handles) 
% varargout  cell array for returning output args (see VARARGOUT);
% hObject    handle to figure
% eventdata  reserved -  to be defined in a future version of MATLAB
% handles    structure with handles and user data (see GUIDATA)

% Get default command line output from handles structure
varargout{1} = handles.output;


% --- Executes on mouse press over axes background.
function vdFig_ButtonDownFcn(hObject, eventdata, handles)
% hObject    handle to vdFig (see GCBO)
% eventdata  reserved - to be defined in a future version of MATLAB
% handles    structure with handles and user data (see GUIDATA)

function click(hObject, eventdata, handles)
loc=get(gca,'CurrentPoint');
loc=loc(1,1:2);
x=loc(1); y=loc(2);

set(handles.vdFig,'UserData',[x y]);
axes(handles.vdFig); hold on
xres=get(handles.vdFig,'XLim');
yres=get(handles.vdFig,'YLim');
xres=xres(2)-xres(1);
yres=yres(2)-yres(1);
plot(x,y,'r+','MarkerSize',20)
hold off
