# Supplementary material for: Track-A-Worm 2.0: A Software Suite for Quantifying Properties of C. elegans Locomotion, Bending, Sleep, and Action Potentials
Source: eNeuro. 2025 Aug 13;12(8):ENEURO.0224-25.2025. doi: 10.1523/ENEURO.0224-25.2025 (PMC12393025; doi:10.1523/ENEURO.0224-25.2025)
Supplement: Extended Data 2 — MATLAB codes for the software suite. This folder contains the MATLAB codes of the software. Users can run the software and configure none “standard” hardware with MATLAB (R2021a or later) installed on their computers. Download Extended Data 2, ZIP file. [file eneuro-12-ENEURO.0224-25.2025-s004.zip › Extended Data 2/playback_gui.m]

function varargout = playback_gui(varargin)

gui_Singleton = 1;
gui_State = struct('gui_Name',       mfilename, ...
                   'gui_Singleton',  gui_Singleton, ...
                   'gui_OpeningFcn', @playback_gui_OpeningFcn, ...
                   'gui_OutputFcn',  @playback_gui_OutputFcn, ...
                   'gui_LayoutFcn',  [] , ...
                   'gui_Callback',   []);
if nargin && ischar(varargin{1})
    gui_State.gui_Callback = str2func(varargin{1});
end

if nargout
    [varargout{1:nargout}] = gui_mainfcn(gui_State, varargin{:});
else
    gui_mainfcn(gui_State, varargin{:});
end

function playback_gui_OpeningFcn(hObject, eventdata, handles, varargin)

handles.output = hObject;
guidata(hObject, handles);

function varargout = playback_gui_OutputFcn(hObject, eventdata, handles) 

varargout{1} = handles.output;

function prevFrame_Callback(hObject, eventdata, handles)
set(handles.nextFrame,'Enable','on');
currentFrameNumber = get(handles.currentFrameNumber,'Value');

% DECREASE FRAME NUMBER IF NOT ONE
currentFrameNumber= max(currentFrameNumber-1,1);

if currentFrameNumber==1
    set(hObject,'Enable','off');
    set(handles.nextFrame,'Enable','on');
end
sVal = get(handles.slider1,'Value');
set(handles.slider1,'Value',sVal-1);

updatePlaybackFrame(currentFrameNumber,handles);

function pause_Callback(hObject, eventdata, handles)

% CHANGE OBJECT USERDATA AND ENABLE FRAME STEPPING
set(hObject,'UserData',1);
drawnow;
set(handles.prevFrame,'Enable','on');
set(handles.nextFrame,'Enable','on');
set(handles.currentFrameNumber,'Enable','on');
set(handles.slider1,'Enable','on');
currentFrameNumber = get(handles.currentFrameNumber,'Value');
sVal = get(handles.slider1,'Value');
set(handles.slider1,'Value',currentFrameNumber);

function play_Callback(hObject, eventdata, handles)

% ENABLE PAUSE, DISABLE FRAME STEPPING AND PLAY
set(handles.pause,'UserData',0);
drawnow;
set(handles.prevFrame,'Enable','off');
set(handles.nextFrame,'Enable','off');
set(handles.pause,'Enable','on');
set(handles.slider1,'Enable','on');
set(hObject,'Enable','off');
set(handles.currentFrameNumber,'Enable','off');

% GET FILE DATA
currentFrameNumber = get(handles.currentFrameNumber,'Value');
framerate = str2double(get(handles.movieFPS,'String'));
% framerate = get(handles.framerateOptions,'UserData');
fileList = get(handles.frame,'UserData');

totalNumberOfFrames = length(fileList);

% IF RECORDING HAS BEEN PLAYED TO THE END BEFORE BE KIND, REWIND
if currentFrameNumber==totalNumberOfFrames
    
    currentFrameNumber = 1;
    updatePlaybackFrame(currentFrameNumber,handles)
    
end

% INCREASE FRAME EVERY 1/framerate SECONDS
while currentFrameNumber<=totalNumberOfFrames && ~get(handles.pause,'UserData')
    
   if framerate == 1
      updatePlaybackFrame(currentFrameNumber,handles);
      currentFrameNumber = currentFrameNumber+1;
      pause(1);
   else
       updatePlaybackFrame(currentFrameNumber,handles);
       currentFrameNumber = currentFrameNumber+1;
       pause(1/framerate);
   end
   drawnow;
    
end

% ENABLE PLAY AND FRAME STEPPING, DISABLE PAUSE
set(hObject,'Enable','on');
set(handles.pause,'Enable','off');
set(handles.currentFrameNumber,'Enable','on');
set(handles.prevFrame,'Enable','on');

function nextFrame_Callback(hObject, eventdata, handles)
set(handles.prevFrame,'Enable','on');

currentFrameNumber = get(handles.currentFrameNumber,'Value');
fileList = get(handles.frame,'UserData');

% INCREASE FRAME NUMBER IF NOT AT THE END
currentFrameNumber = min(currentFrameNumber+1,length(fileList));

if currentFrameNumber==length(fileList)
    set(hObject,'Enable','off');
end
sVal = get(handles.slider1,'Value');
set(handles.slider1,'Value',sVal+1);
updatePlaybackFrame(currentFrameNumber,handles);


function imagePath_Callback(hObject, eventdata, handles)

comp=computer;
if ~strcmp(comp,'PCWIN64') && ~strcmp(comp,'PCWIN32')
    slash='/';
else
    slash='\';
end

drawnow

imagePath = get(hObject,'String');

if exist(imagePath,'dir')

%     ATTEMT TO GENERATE SPLINE AND MOVIE PATHS
    splinePath = [imagePath '_spline.txt'];
    moviePath = [imagePath ' _movie.avi'];
    
    lastSlash = find(imagePath==slash);
    lastSlash = lastSlash(end);
    
%     ATTEMPT TO GENERATE TIMES FILE
    timesPath = [imagePath slash imagePath(lastSlash+1:end) '_times.txt'];
    
%     SAVE PATHS IN HANDLES' USERDATA
    set(handles.imagePath,'String',imagePath);
    set(handles.exportMovie,'UserData',moviePath);
    set(handles.load,'Enable','on');
    
%     NOTE THAT IMAGE FOLDER HAS BEEN FOUND
    filesDetected = get(handles.load,'UserData');
    filesDetected(1) = 1;

%     ALLOW SPLINE TO BE ADDED IF EXISTENT
    if exist(splinePath,'file')
        
        set(handles.splinePath,'String',splinePath);
        set(handles.loadSpline,'Enable','on');
        foundSpline = 1;
        
    else
        
        set(handles.showSplines,'Enable','off','Value',0);
        set(handles.splinePath,'String','Enter spline path');
        disp('No spline file automatically detected');
        foundSpline = 0;
        
    end
    
%     NOTE THAT TIMES FILE HAS BEEN FOUND
    if exist(timesPath,'file')
        
        set(handles.timesPath,'String',timesPath);
        set(handles.reduceFramerate,'Enable','off');
        filesDetected(2) = 1;
        
    else
        
        set(handles.timesPath,'String','Enter times file');
        disp('No times file automatically detected');
        
    end
    
    set(handles.load,'UserData',filesDetected);
    
%     IF BOTH FOUND, ALLOW LOADING
    if all(filesDetected)
        set(handles.load,'Enable','on');
    else
        set(handles.load,'Enable','off');
    end
    
    if filesDetected(2) && foundSpline
        
        flashBox('g',hObject,handles.splinePath,handles.timesPath);
        
    elseif filesDetected(2)
        
        flashBox('g',hObject,handles.timesPath,'r',handles.splinePath);
        
    elseif foundSpline
        
        flashBox('g',hObject,handles.splinePath,'r',handles.timesPath);
        
    else
        
        flashBox('g',hObject,'r',handles.splinePath,handles.timesPath);
        
    end
    
else
    
    flashBox('r',hObject);
    
end

function imagePath_CreateFcn(hObject, eventdata, handles)

if ispc && isequal(get(hObject,'BackgroundColor'), get(0,'defaultUicontrolBackgroundColor'))
    set(hObject,'BackgroundColor','white');
end

function browse_Callback(hObject, eventdata, handles)

persistent lastImagePath

comp=computer;
if ~strcmp(comp,'PCWIN64') && ~strcmp(comp,'PCWIN32')
    slash='/';
else
    slash='\';
end

if isempty(lastImagePath)   
    imagePath = uigetdir();   
else  
    imagePath = uigetdir(lastImagePath);
end

if ~isnumeric(imagePath)
    
%     ATTEMT TO GENERATE SPLINE AND MOVIE PATHS
    splinePath = [imagePath '_spline.txt'];
    moviePath = [imagePath ' _movie.avi'];
    
    lastSlash = find(imagePath==slash);
    lastSlash = lastSlash(end);
    
%     ATTEMPT TO GENERATE TIMES FILE
    timesPath = [imagePath slash imagePath(lastSlash+1:end) '_times.txt'];
    
%     SAVE PATHS IN HANDLES' USERDATA
    set(handles.imagePath,'String',imagePath);
    set(handles.exportMovie,'UserData',moviePath);
    set(handles.load,'Enable','on');
    
%     NOTE THAT IMAGE FOLDER HAS BEEN FOUND
    filesDetected = get(handles.load,'UserData');
    filesDetected(1) = 1;

    lastImagePath = imagePath;
    
%     ALLOW SPLINE TO BE ADDED IF EXISTENT
    if exist(splinePath,'file')
        
        set(handles.splinePath,'String',splinePath);
        set(handles.loadSpline,'Enable','on');
        
    else
        
        set(handles.showSplines,'Enable','off','Value',0);
        set(handles.splinePath,'String','Enter spline path');
        disp('No spline file automatically detected');
        
    end
    
%     NOTE THAT TIMES FILE HAS BEEN FOUND
    if exist(timesPath,'file')
        
        set(handles.timesPath,'String',timesPath);
        set(handles.reduceFramerate,'Enable','off');
        filesDetected(2) = 1;
        
    else
        
        set(handles.timesPath,'String','Enter times file');
        disp('No times file automatically detected');
        
    end
    
    set(handles.load,'UserData',filesDetected);
    
%     IF BOTH FOUND, ALLOW LOADING
    if all(filesDetected)
        set(handles.load,'Enable','on');
    end
    
end

function load_Callback(hObject, eventdata, handles)

imagePath = get(handles.imagePath,'String');
timesPath = get(handles.timesPath,'String');
timesData = importdata(timesPath);
timesData=timesData.data;

fixNumbers(imagePath);

fileList = listJpegsInFolder(imagePath);
totalNumberOfFrames = length(fileList);
set(handles.timesPath,'UserData',timesPath);

% FACTOR FRAMERATE TO ALLOW DECREASES

[~,framerate] = parseTimesFile(timesPath);

if framerate==15
    framerateFactors = [1,3,5];
    framerateFactors = num2cell(unique(framerateFactors));
elseif framerate==5
    framerateFactors=[1,3];
    framerateFactors = num2cell(unique(framerateFactors));
elseif framerate==3
    framerateFactors=[1];
    framerateFactors = num2cell(unique(framerateFactors));
elseif framerate==1
    framerateFactors='-';
    framerateFactors = cellstr(unique(framerateFactors));
end

    set(handles.movieFPS,'Value',framerate,'String',num2str(framerate));
    
    framerateStrings = cellfun(@num2str,framerateFactors,'UniformOutput',false);

% SAVE LIST OF IMAGES IN frame USERDATA
set(handles.frame,'UserData',fileList);

% SAVE FRAMERATE FACTORS
%if length(framerateFactors)>1
if size(timesData,2)==2
    
    set(handles.framerateOptions,'String',framerateStrings,'UserData',framerate,'Value',1);
    set(handles.reduceFramerate,'Enable','on');
    set(handles.restoreFramerate,'Enable','off');

    
else
    
    set(handles.framerateOptions,'String',{'-'},'UserData',[],'Value',1,'Enable','on');
    set(handles.reduceFramerate,'Enable','off');
    set(handles.restoreFramerate,'Enable','on');
  
end
 
%  set(handles.restorecut,'Enable','on');

 
%originalTimesPath = [timesPath(1:end-4) '_original.txt'];

% if exist(originalTimesPath,'file')
%     set(handles.restoreFramerate,'Enable','on');
% else
%     set(handles.restoreFramerate,'Enable','off');
% end

% SET FRAME COUNT
set(handles.totalNumberOfFrames,'String',['/ ' num2str(totalNumberOfFrames)]);

% SET DEFAULT VALUES OF START AND END CUT AND MOVIE FRAMES
% set(handles.newBeginFrame,'Value',1,'String','1');
% set(handles.newEndFrame,'Value',totalNumberOfFrames,'String',num2str(totalNumberOfFrames));
set(handles.movieBeginFrame,'Value',1,'String','1');
set(handles.movieEndFrame,'Value',totalNumberOfFrames,'String',num2str(totalNumberOfFrames));


set(handles.exportMovie,'Enable','on');
% set(handles.cut,'Enable','on');

% SET DEFAUT PLAY/PAUSE AND FRAME SKIPPING
set(handles.prevFrame,'Enable','off');
set(handles.nextFrame,'Enable','on');
set(handles.play,'Enable','on');
set(handles.pause,'Enable','off');
set(handles.slider1,'Enable','on');
set(handles.currentFrameNumber,'Value',1,'String','1');
updatePlaybackFrame(1,handles)
totalNumberOfFrames = length(fileList);
count = floor(get(handles.slider1,'Value'));
imageFile = fileList{count};
current = imread(imageFile);

low = min(min(current));
high = max(max(current));
imshow(current,[low,high],'Parent',handles.win);
axis(handles.win, 'image');
%imshow(current,[low,high],'Parent',ax, 'InitialMagnification','fit');
% database=[];
% for ii=1:totalNumberOfFrames
%    currentfilename= char(fileList(ii));
%    currentimage = imread(currentfilename);
%    database(:,:,ii) = currentimage;
% end
N_images=totalNumberOfFrames;
set(handles.framerateOptions,'Enable','on');
set(handles.slider1,'Min',1,'Max',N_images,'SliderStep',[1/(N_images-1) 0.04]);


function timesPath_Callback(hObject, eventdata, handles)

filesDetected = get(handles.load,'UserData');

if exist(get(hObject,'String'),'file')
    
%     NOTE THAT TIMES FILE HAS BEEN FOUND
    filesDetected(2) = 1;

    set(handles.load,'UserData',filesDetected);
    
%     IF BOTH FILES 
    if all(filesDetected)
        set(handles.load,'Enable','on');
    else
        set(handles.load,'Enable','off');
    end
    
    flashBox('g',hObject);
    
else
    
    filesDetected(2) = 0;
    
    flashBox('r',hObject);
    
    set(handles.load,'Enable','off','UserData',filesDetected);
    
end

function timesPath_CreateFcn(hObject, eventdata, handles)

if ispc && isequal(get(hObject,'BackgroundColor'), get(0,'defaultUicontrolBackgroundColor'))
    set(hObject,'BackgroundColor','white');
end

function browseTimes_Callback(hObject, eventdata, handles)

persistent lastTimesPath

if isempty(lastTimesPath)   
    timesPath = uigetdir();   
else  
    timesPath = uigetdir(lastTimesPath);
end

filesDetected = get(handles.load,'UserData');

if ~isnumeric(lastTimesPath)
    
    set(handles.imagePath,'String',timesPath);
    
%     NOTE THAT TIMES FILE HAS BEEN FOUND
    filesDetected(2) = 1;

    lastTimesPath = timesPath;

    set(handles.load,'UserData',filesDetected);
    
%     IF BOTH FILES 
    if all(filesDetected)
        set(handles.load,'Enable','on');
    end

end

function currentFrameNumber_Callback(hObject, eventdata, handles)

drawnow

fileList =get(handles.frame,'UserData');
totalNumberOfFrames = length(fileList);

oldCurrentFrameNumber = get(hObject,'Value');
input = floor(str2double(get(hObject,'String')));

if input>totalNumberOfFrames || input<=0 || isnan(input)
    
    pause(.2)
    flashBox('r',hObject);
    set(hObject,'String',num2str(oldCurrentFrameNumber));
    
else
    
    currentFrameNumber = input;
    pause(.2)
    flashBox('g',hObject);
    set(hObject,'Value',currentFrameNumber)
    
    updatePlaybackFrame(currentFrameNumber,handles);
    
end

function currentFrameNumber_CreateFcn(hObject, eventdata, handles)

if ispc && isequal(get(hObject,'BackgroundColor'), get(0,'defaultUicontrolBackgroundColor'))
    set(hObject,'BackgroundColor','white');
end

function threshold_Callback(hObject, eventdata, handles)

function threshold_CreateFcn(hObject, eventdata, handles)

if ispc && isequal(get(hObject,'BackgroundColor'), get(0,'defaultUicontrolBackgroundColor'))
    set(hObject,'BackgroundColor','white');
end

function showThresh_Callback(hObject, eventdata, handles)

function splinePath_Callback(hObject, eventdata, handles)

if exist(get(hObject,'String'),'file')
    
    filesDetected = get(handles.load,'UserData');
    
%     NOTE THAT TIMES FILE HAS BEEN FOUND
    filesDetected(1) = 1;

    set(handles.load,'UserData',filesDetected);
    
%     IF BOTH FILES 
    if all(filesDetected)
        set(handles.load,'Enable','on');
    else
        set(handles.load,'Enable','off');
    end
    
else
    
    flashBox('r',hObject);
    
end

function splinePath_CreateFcn(hObject, eventdata, handles)

if ispc && isequal(get(hObject,'BackgroundColor'), get(0,'defaultUicontrolBackgroundColor'))
    set(hObject,'BackgroundColor','white');
end

function browseSpline_Callback(hObject, eventdata, handles)

function loadSpline_Callback(hObject, eventdata, handles)
comp = computer;
    if ~strcmp(comp,'PCWIN64') && ~strcmp(comp,'PCWIN32')
        slash = '/';
    else
        slash = '\';
    end

splinePath = get(handles.splinePath,'String');
imagePath = get(handles.imagePath,'String');
fileList = get(handles.frame,'UserData');

%Information of first image
firstImage = getFirstNameImage(imagePath);
imagePath = [imagePath slash firstImage];
imageInfo = imfinfo(imagePath);
width = imageInfo.Width;
height = imageInfo.Height;
res_analysis = [width height];

if ~isempty(splinePath)
    
    try
%         ATTEMPT TO RETRIEVE SPLINE DATA
        [~,~,splineData,~] = parseSplineFile(splinePath);
        if res_analysis(1) ==728
            splineData = 2*splineData;
        else
            splineData =splineData;
        end 
        set(handles.splinePath,'UserData',splineData);
        set(handles.showSplines,'Enable','on','Value',1);
        
%         CHECK THAT THE LENGTH OF THE SPLINE FILE IS EQUAL TO THE NUMBER
%         OF IMAGE FILES
        assert(length(splineData)/2==length(fileList));
        disp('Spline File Loaded')
     
    catch
        
        set(handles.showSplines,'Enable','off','Value',0);
        disp('Error loading spline file -- file is invalid or lengths do not match');
        
    end
    
end
currentFrameNumber = get(handles.currentFrameNumber,'Value');
 updatePlaybackFrame(currentFrameNumber,handles)

function showSplines_Callback(hObject, eventdata, handles)

% function newBeginFrame_Callback(hObject, eventdata, handles)

% drawnow
% 
% fileList =get(handles.frame,'UserData');
% totalNumberOfFrames = length(fileList);
% 
% oldNewBeginFrame = get(hObject,'Value');
% input = floor(str2double(get(hObject,'String')));
% 
% % CHECK THAT THE BEGINNING FRAME IS INVALID
% if input>totalNumberOfFrames || input<=0 || isnan(input)
%     
%     pause(.2)
%     flashBox('r',hObject);
%     set(hObject,'String',num2str(oldNewBeginFrame));
%    
% % OTHERWISE SET NEW VALUE AND ENABLE CUTTING IF LESS THAN END FRAME
% else
%     
%     newBeginFrame = input;
%     pause(.2)
%     flashBox('g',hObject);
%     set(hObject,'Value',newBeginFrame)
%     
%     newEndFrame = get(handles.newEndFrame,'Value');
%     
%     if newBeginFrame>=newEndFrame
%         set(handles.cut,'Enable','off');
%     else
%         set(handles.cut,'Enable','on');
%     end
%     
% end
% 
% function newBeginFrame_CreateFcn(hObject, eventdata, handles)
% 
% if ispc && isequal(get(hObject,'BackgroundColor'), get(0,'defaultUicontrolBackgroundColor'))
%     set(hObject,'BackgroundColor','white');
% end
% 
% function newEndFrame_Callback(hObject, eventdata, handles)
% 
% drawnow
% 
% fileList =get(handles.frame,'UserData');
% totalNumberOfFrames = length(fileList);
% 
% oldNewEndFrame = get(hObject,'Value');
% input = floor(str2double(get(hObject,'String')));
% 
% % CHECK THAT END FRAME IS INVALID
% if input>totalNumberOfFrames || input<=0 || isnan(input)
%     
%     pause(.2)
%     flashBox('r',hObject);
%     set(hObject,'String',num2str(oldNewEndFrame));
%  
% % OTHERWISE SET NEW VALUE AND ENABLE CUTTING IF GREATER THAN BEGINNING
% % FRAME
% else
%     
%     newEndFrame = input;
%     pause(.2)
%     flashBox('g',hObject);
%     set(hObject,'Value',newEndFrame)
%         
%     newBeginFrame = get(handles.newBeginFrame,'Value');
%     
%     if newBeginFrame>=newEndFrame
%         set(handles.cut,'Enable','off');
%     else
%         set(handles.cut,'Enable','on');
%     end
%         
% end
% 
% function newEndFrame_CreateFcn(hObject, eventdata, handles)
% 
% if ispc && isequal(get(hObject,'BackgroundColor'), get(0,'defaultUicontrolBackgroundColor'))
%     set(hObject,'BackgroundColor','white');
% end
% 
% function cut_Callback(hObject, eventdata, handles)

% comp=computer;
% if ~strcmp(comp,'PCWIN64') && ~strcmp(comp,'PCWIN32')
%     slash='/';
% else
%     slash='\';
% end
% 
% fileList = get(handles.frame,'UserData');
% newBeginFrame = get(handles.newBeginFrame,'Value');
% newEndFrame = get(handles.newEndFrame,'Value');
% imagePath = get(handles.imagePath,'String');
% timesPath = get(handles.timesPath,'String');
% splinePath= get(handles.splinePath,'String');
% 
% [pathstr, times_name, ext]= fileparts(timesPath);
% originalFileNameTimes = strcat(times_name,'_original');
% originalSavePathTimes = [imagePath slash strcat(originalFileNameTimes,'.txt')]; 
% newSavePathTimes = [imagePath slash strcat(times_name,'.txt')];
% 
% [pathstrs, spline_name, ext]= fileparts(splinePath);
% originalFileNameSpline = strcat(spline_name,'_before_CF');
% originalSavePathSpline = [pathstrs slash strcat(originalFileNameSpline,'.txt')];
% newSavePathSpline = [pathstrs slash strcat(spline_name,'.txt')];
% 
% 
% %%%%%%%%%%%%%%%%%%%%%%%%%%%%%%%%%%%%%%%%%%%%%%%%%%%%%%%%%%%%%%%%%%%%%%%%%%%%%%%%%%%%%%%%%%%
% 
% stagePath= regexp(imagePath,"\",'split'); % Parse File path into a 1x5 cell array
% stageFileName= stagePath{size(stagePath,2)}; % Extract the last element of the cell array
% stagePath= [imagePath slash strcat(stageFileName,'.txt')]; % Concat FileName with Full Path and Passed into importdata
% originalFileNameStage =  strcat(stageFileName,'_original');
% originalSavePathStage= [imagePath slash strcat(originalFileNameStage,'.txt')];
% 
% 
% 
% % CREATE 'REMOVED' FOLDER IN IMAGE FOLDER
% removedFolder = [imagePath slash 'removed_CF'];
% 
% mkdir(removedFolder);
% 
% % CREATE LIST OF FILES OUTSIDE OF BEGIN AND END FRAME
% frameFilesToCut = [fileList(1:newBeginFrame-1);fileList(newEndFrame+1:end)];
% 
% 
% 
% % MOVE FILES IN LIST
% for i=1:length(frameFilesToCut)
%     movefile(frameFilesToCut{i},removedFolder)
% end
% 
% %UPDATE TIMES FILE
%  time_files= importdata(timesPath);
%  time_files=time_files.data;
% 
%  %time_files=time_files(:,1:2:end)
%  time_files_1= table(time_files,'VariableNames',{'a'});
%  time_files_1= splitvars(time_files_1);
%  time_files_1.Properties.VariableNames={'current_t','framerate'};
%  writetable(time_files_1,originalSavePathTimes,'WriteVariableNames',true);
%  
%  
%  New_data=time_files(newBeginFrame:newEndFrame,:);
%  New_data= table(New_data,'VariableNames',{'a'});
%  New_data= splitvars(New_data);
%  New_data.Properties.VariableNames={'current_t','framerate'};
%  writetable(New_data,newSavePathTimes,'WriteVariableNames',true);
% 
% %UPDATE SPLINE FILE
% splineData= importdata(splinePath);
% splineData= splineData.data;
% %size(splineData)
% spline_files_1= table(splineData,'VariableNames',{'a'});
% spline_files_1= splitvars(spline_files_1);
% spline_files_1.Properties.VariableNames={'Frame','Number','Ventral','VentralY','Head','2','3','4','5','6','7','8','9','10','11','12','Tail','Cross','1a','2a','3a','4a','5a','6a','7a','8a','9a','10a','11a'};
% writetable(spline_files_1,originalSavePathSpline,'WriteVariableNames',true)
% 
%  New_data_spline_x = splineData(1:2:end,:);
%  New_data_spline_y = splineData(2:2:end,:);
%  New_data_spline_x=New_data_spline_x(newBeginFrame:newEndFrame,:);
%  New_data_spline_y = New_data_spline_y(newBeginFrame:newEndFrame,:);
%  %New_data_spline_x = New_data_spline_x(1+length(frameFilesToCut):(size(splineData,1)/2),:);
%  %New_data_spline_y = New_data_spline_y(1+length(frameFilesToCut):(size(splineData,1)/2),:);
%  New_data_spline = cat(1,New_data_spline_x,New_data_spline_y);
%  New_data_spline = sortrows(New_data_spline,1);
% New_data_spline= table(New_data_spline,'VariableNames',{'a'});
% New_data_spline= splitvars(New_data_spline);
% New_data_spline.Properties.VariableNames={'Frame','Number','Ventral','VentralY','Head','2','3','4','5','6','7','8','9','10','11','12','Tail','Cross','1a','2a','3a','4a','5a','6a','7a','8a','9a','10a','11a'};
% writetable(New_data_spline,newSavePathSpline,'WriteVariableNames',true);
% 
% %UPDATE STAGE FILE
% stage_files= importdata(stagePath);
% stage_files=stage_files.data;
% stage_files_1= table(stage_files,'VariableNames',{'a'});
% stage_files_1= splitvars(stage_files_1);
% stage_files_1.Properties.VariableNames={'delta_x','delta_y','calib_factor'};
% writetable(stage_files_1,originalSavePathStage,'WriteVariableNames',true);
% 
% New_data_stage= stage_files(1+fix(length(frameFilesToCut)/15):size(stage_files,1),:);
% New_data_stage= table(New_data_stage,'VariableNames',{'a'});
% New_data_stage= splitvars(New_data_stage);
% New_data_stage.Properties.VariableNames={'delta_x','delta_y','calib_factor'};
% writetable(New_data_stage,stagePath,'WriteVariableNames',true);
%  
%  
% % RELOAD REMAINING IMAGES FROM FOLDER
% load_Callback(handles.load,[],handles);
% 
% disp('Cutting Done')
%  set(handles.restorecut,'Enable','on');
%  set(handles.cut,'Enable','off');
%  set(handles.newBeginFrame,'Enable','off');
%  set(handles.newEndFrame,'Enable','off');

function framerateOptions_Callback(hObject, eventdata, handles)

function framerateOptions_CreateFcn(hObject, eventdata, handles)

if ispc && isequal(get(hObject,'BackgroundColor'), get(0,'defaultUicontrolBackgroundColor'))
    set(hObject,'BackgroundColor','white');
end

function reduceFramerate_Callback(hObject, eventdata, handles)
%set(handles.restoreFramerate,'Enable','on');
comp=computer;
if ~strcmp(comp,'PCWIN64') && ~strcmp(comp,'PCWIN32')
    slash='/';
else
    slash='\';
end

fileList = get(handles.frame,'UserData');
imagePath = get(handles.imagePath,'String');
timesPath = get(handles.timesPath,'UserData');
% splinePath= get(handles.splinePath,'String');

[pathstr, times_name, ext]= fileparts(timesPath);
originalFileNameTimes = strcat(times_name,'_before_RF');
originalSavePathTimes = [imagePath slash strcat(originalFileNameTimes,'.txt')];
newSavePathTimes = [imagePath slash strcat(times_name,'.txt')];


% [pathstrs, spline_name, ext]= fileparts(splinePath);
% originalFileNameSpline = strcat(spline_name,'_before_RF');
% originalSavePathSpline = [pathstrs slash strcat(originalFileNameSpline,'.txt')];
% newSavePathSpline = [pathstrs slash strcat(spline_name,'.txt')];

framerateOptions = get(handles.framerateOptions,'String');
% OriginalRate(framerateOptions);
newFramerate = get(handles.framerateOptions,'Value');
oldFramerate = get(handles.framerateOptions,'UserData');

%timesLabels =[{'%%current-t'} {'%%framerate'}];
%timesData = load(timesPath);
timesData= importdata(timesPath);
timesData= timesData.data;
% class(timesData)
% T=height(timesData)
% empty=cell(height(timesData),1);
% timesData=table(timesData,empty)
time_files_1= table(timesData,'VariableNames',{'a'});
time_files_1= splitvars(time_files_1);
time_files_1.Properties.VariableNames={'current_t','framerate'};
writetable(time_files_1,originalSavePathTimes,'WriteVariableNames',true);

% splineData= importdata(splinePath);
% splineData= splineData.data;
% size(splineData)
% spline_files_1= table(splineData,'VariableNames',{'a'});
% spline_files_1= splitvars(spline_files_1);
% spline_files_1.Properties.VariableNames={'Frame','Number','Ventral','VentralY','Head','2','3','4','5','6','7','8','9','10','11','12','Tail','Cross','1a','2a','3a','4a','5a','6a','7a','8a','9a','10a','11a'};
% writetable(spline_files_1,originalSavePathSpline,'WriteVariableNames',true)
%newTimesPath = [timesPath(1:end-4) '_original.txt'];

%if ~exist(newTimesPath,'file')
    %saveDataMatrix(timesLabels,timesData,newTimesPath);
%end

%[times,~] = parseTimesFile(timesPath);

%newTimesData = [times,newFramerate*ones(size(times))];

%saveDataMatrix(timesLabels,newTimesData,timesPath);

% frameSkip IS RECIPRICAL OF NEW FRAMERATE
newFramerate = str2double(framerateOptions{newFramerate});
frameSkip = oldFramerate/newFramerate;


set(hObject,'UserData',newFramerate);

% SET NEW FILELIST AS EACH FRAME IN INTERVALS OF frameSkip
newFileList = fileList(1:frameSkip:end);

% CREATE 'REMOVED' FOLDER IN IMAGE FOLDER
removedFolder = [imagePath slash 'Removed'];

mkdir(removedFolder);

% SET CUT LIST AS THE DIFFERENCE BETWEEN OLD AND NEW LIST OF FILE NAMES
frameFilesToCut = setdiff(fileList,newFileList);

% MOVE CUT LIST FILES TO REMOVED FOLDER
for i=1:length(frameFilesToCut)
    movefile(frameFilesToCut{i},removedFolder)
end
%Updated Times file

if oldFramerate==15
    New_data = timesData(1:frameSkip:end,:);
    New_data(:,2)= oldFramerate;
    New_data(:,3)= newFramerate;
    New_data= table(New_data,'VariableNames',{'a'});
    New_data= splitvars(New_data);
    New_data.Properties.VariableNames={'current_t','framerate','reducedframerate'};
    writetable(New_data,newSavePathTimes,'WriteVariableNames',true);  
elseif oldFramerate==5||oldFramerate==1||oldFramerate==3
   New_data = timesData(1:frameSkip:end,:);
    New_data(:,3)= oldFramerate;
    New_data(:,2)= newFramerate;
    New_data= table(New_data,'VariableNames',{'a'});
    New_data= splitvars(New_data);
    New_data.Properties.VariableNames={'current_t','reducedframerate','framerate'};
    writetable(New_data,newSavePathTimes,'WriteVariableNames',true);
end


% New_data = timesData(1:frameSkip:end,:);
% New_data(:,2)= newFramerate;
% New_data= table(New_data,'VariableNames',{'a'});
% New_data= splitvars(New_data);
% New_data.Properties.VariableNames={'current_t','framerate'};
% writetable(New_data,newSavePathTimes,'WriteVariableNames',true);

%  New_data_spline_x = splineData(1:2:end,:);
%  New_data_spline_y = splineData(2:2:end,:);
%  New_data_spline_x = New_data_spline_x((1:frameSkip:end),:);
%  New_data_spline_y = New_data_spline_y((1:frameSkip:end),:);
%  New_data_spline = cat(1,New_data_spline_x,New_data_spline_y);
%  New_data_spline = sortrows(New_data_spline,1);
% New_data_spline= table(New_data_spline,'VariableNames',{'a'});
% New_data_spline= splitvars(New_data_spline);
% New_data_spline.Properties.VariableNames={'Frame','Number','Ventral','VentralY','Head','2','3','4','5','6','7','8','9','10','11','12','Tail','Cross','1a','2a','3a','4a','5a','6a','7a','8a','9a','10a','11a'};
% writetable(New_data_spline,newSavePathSpline,'WriteVariableNames',true);


load_Callback(handles.load,[],handles);
% loadSpline_Callback(handles.loadSpline,[],handles)
set(handles.restoreFramerate,'Enable','on');
set(handles.reduceFramerate,'Enable','off');
set(handles.framerateOptions,'Enable','off');
set(handles.movieFPS,'Value',newFramerate,'String',num2str(newFramerate));
% set(handles.cut,'Enable','off');
% set(handles.newBeginFrame,'Enable','off');
% set(handles.newEndFrame,'Enable','off');

function restoreFramerate_Callback(hObject, eventdata, handles)
%set(handles.restoreFramerate, 'Enable', 'on');
comp=computer;
if ~strcmp(comp,'PCWIN64') && ~strcmp(comp,'PCWIN32')
    slash='/';
else
    slash='\';
end
timesPath = get(handles.timesPath,'String');
imagePath = get(handles.imagePath,'String');
% splinePath= get(handles.splinePath,'String');

beforeRFtimespath = [timesPath(1:end-4) '_before_RF.txt'];
% beforeRFsplinepath = [splinePath(1:end-4) '_before_RF.txt'];
%originalTimesPath = [timesPath(1:end-4) '_original.txt'];
removedFolder = [imagePath slash 'Removed'];
%delete timesPath;

%movefile(originalTimespath ,timesPath);
movefile(beforeRFtimespath ,timesPath);
% movefile(beforeRFsplinepath ,splinePath);


disp('Done Replacing Times File!')
if exist(removedFolder,'dir')
    
    %removedFilesList = listBmpsInFolder(removedFolder);
    filenames =dir(fullfile(removedFolder, '*jpeg'));
    removedFileList = fullfile(removedFolder,{filenames.name});
    
    
    for i=1:length(removedFileList)
        movefile(char(removedFileList(i)), imagePath);
    end
    rmdir(removedFolder);
end
%if length(framerateFactors)=1
    
%     set(handles.framerateOptions,'Enable','on');
%     set(handles.reduceFramerate,'Enable','on');

    
%else
    
    %set(handles.framerateOptions,'String',{'-'},'UserData',[],'Value',1,'Enable','off');
    %set(handles.reduceFramerate,'Enable','off');


load_Callback(handles.load,[],handles);
%loadSpline_Callback(handles.loadSpline,[],handles)
%set(handles.restoreFramerate,'Enable','off');
set(handles.reduceFramerate,'Enable','on');  
set(handles.framerateOptions,'Enable','on');
% set(handles.cut,'Enable','on');
% set(handles.newBeginFrame,'Enable','on');
% set(handles.newEndFrame,'Enable','on');

function movieBeginFrame_Callback(hObject, eventdata, handles)

drawnow

fileList =get(handles.frame,'UserData');
totalNumberOfFrames = length(fileList);

oldMovieBeginFrame = get(hObject,'Value');
input = floor(str2double(get(hObject,'String')));

% CHECK THAT BEGINNING FRAME IS INVALID
if input>totalNumberOfFrames || input<=0 || isnan(input)
    
    pause(.2)
    flashBox('r',hObject);
    set(hObject,'String',num2str(oldMovieBeginFrame));
    
% OTHERWISE SET NEW VALUE AND ENABLE EXPORTING IF LESS THAN END FRAME
else
    
    movieBeginFrame = input;
    pause(.2)
    flashBox('g',hObject);
    set(hObject,'Value',movieBeginFrame)
    
    movieEndFrame = get(handles.movieEndFrame,'Value');
    
    if movieBeginFrame>=movieEndFrame
        set(handles.exportMovie,'Enable','off');
    else
        set(handles.exportMovie,'Enable','on');
    end
    
end

function movieBeginFrame_CreateFcn(hObject, eventdata, handles)

if ispc && isequal(get(hObject,'BackgroundColor'), get(0,'defaultUicontrolBackgroundColor'))
    set(hObject,'BackgroundColor','white');
end

function movieEndFrame_Callback(hObject, eventdata, handles)

drawnow

fileList = get(handles.frame,'UserData');
totalNumberOfFrames = length(fileList);

oldMovieEndFrame = get(hObject,'Value');
input = floor(str2double(get(hObject,'String')));

% CHECK THAT END FRAME IS INVALID
if input>totalNumberOfFrames || input<=0 || isnan(input)
    
    pause(.2)
    flashBox('r',hObject);
    set(hObject,'String',num2str(oldMovieEndFrame));
    
% OTHERWISE SET NEW VALUE AND ENABLE EXPORTING IF GREATER THAN BEGINNING
% FRAME
else
    
    movieEndFrame = input;
    pause(.2)
    flashBox('g',hObject);
    set(hObject,'Value',movieEndFrame)
        
%     movieBeginFrame = get(handles.newBeginFrame,'Value');
%     
%     if movieBeginFrame>=movieEndFrame
%         set(handles.exportMovie,'Enable','off');
%     else
%         set(handles.exportMovie,'Enable','on');
%     end
        
end

function movieEndFrame_CreateFcn(hObject, eventdata, handles)

if ispc && isequal(get(hObject,'BackgroundColor'), get(0,'defaultUicontrolBackgroundColor'))
    set(hObject,'BackgroundColor','white');
end

function exportMovie_Callback(hObject, eventdata, handles)

moviePath = get(hObject,'UserData');

if isnumeric(moviePath)
    [filename,pathname] = uiputfile('*.avi','Choose movie file',pwd);
else
    [filename,pathname] = uiputfile('*.avi','Choose movie file',moviePath);
end

if ~isnumeric(pathname)
    
%     SAVE MOVIE PATH IN OBJECT USERDATA FOR LATER USE
    moviePath = [pathname,filename];
    set(hObject,'UserData',moviePath);

    fileList = get(handles.frame,'UserData');
    showThresh = get(handles.showThresh,'Value');
    threshold = floor(str2double(get(handles.threshold,'String')));
    splineData = get(handles.splinePath,'UserData');
    showSplines = get(handles.showSplines,'Value');
    movieFPS = str2double(get(handles.movieFPS,'String'));
    
    movieBeginFrame = get(handles.movieBeginFrame,'Value');
    movieEndFrame = get(handles.movieEndFrame,'Value');
    
%     CREATE VIDEOWRITER OBJECT WITH DESIRED FRAMERATE
    writerObj = VideoWriter(moviePath);
    writerObj.FrameRate = movieFPS;
    open(writerObj);
    
%     CREATE INVISIBLE FIGURE WINDOW TO COPY FROM
    movieFig = figure('visible','off','NextPlot','add','Resize','off');
    movieAx = axes(movieFig);
    
    framesToCapture = movieBeginFrame:movieEndFrame;
    
    totalFrames = length(framesToCapture);
    
    for i=framesToCapture
        
        cla(movieAx)
        
        set(movieAx,'xtick',[],'ytick',[],'NextPlot','add');
        
        currentImage = imread(fileList{i});
        
        res = size(currentImage);
        
%         CREATE BINARY IMAGE IF DESIRED
        if showThresh && threshold>=0 && threshold<256
            
            currentImage(currentImage<=threshold) = 0;
            currentImage(currentImage>threshold) = 255;
            
        end
        
        imshow(currentImage,'Parent',movieAx);
        axis(movieAx,'image');
        
        hold on
        
%         LOAD SPLINES INTO AXES IF DESIRED
        if showSplines
            
            xSpline = splineData(2*i-1,:);
            ySpline = splineData(2*i,:);
            xC = mean(xSpline, 2);
            yC = mean(ySpline, 2);
            
            if ~isempty(xSpline) && mean(xSpline)
                
                plot(movieAx,xSpline,res(1)-ySpline+1,'c')
                plot(movieAx,xSpline(1),res(1)-ySpline(1)+1,'r.','MarkerSize',12)
                plot(movieAx,xSpline(end-2:end),res(1)-ySpline(end-2:end)+1,'m')
                plot(movieAx,xSpline(1:2),res(1)-ySpline(1:2)+1,'r')
                scatter(movieAx, xSpline, res(1) - ySpline + 1, 12, 'filled', 'MarkerFaceColor', 'w');
                scatter(movieAx, xC, res(1) - yC + 1, 30, 'filled', 'MarkerFaceColor', [1, 0.5, 0]);
            end
            
        end
        

        
        currentMovieFrame = getframe(movieAx);
        writeVideo(writerObj,currentMovieFrame);
        
%         UPDATED PROGRESS VALUE BETWEEN EACH FRAME PROCESSED
        progress = round(i/totalFrames*100);
        progress = ['Saving movie: ' num2str(progress) '%'];
        
        set(handles.movieMessages,'String',progress);
        
        drawnow
        
    end
    
    close(writerObj);
    
    set(handles.movieMessages,'String',['Movie saved to: ' moviePath]);
    
end

function movieFPS_Callback(hObject, eventdata, handles)

function movieFPS_CreateFcn(hObject, eventdata, handles)

if ispc && isequal(get(hObject,'BackgroundColor'), get(0,'defaultUicontrolBackgroundColor'))
    set(hObject,'BackgroundColor','white');
end


% --- If Enable == 'on', executes on mouse press in 5 pixel border.
% --- Otherwise, executes on mouse press in 5 pixel border or over restoreFramerate.
function restoreFramerate_ButtonDownFcn(hObject, eventdata, handles)
% hObject    handle to restoreFramerate (see GCBO)
% eventdata  reserved - to be defined in a future version of MATLAB
% handles    structure with handles and user data (see GUIDATA)


% --- Executes on key press with focus on restoreFramerate and none of its controls.
function restoreFramerate_KeyPressFcn(hObject, eventdata, handles)
% hObject    handle to restoreFramerate (see GCBO)
% eventdata  structure with the following fields (see MATLAB.UI.CONTROL.UICONTROL)
%	Key: name of the key that was pressed, in lower case
%	Character: character interpretation of the key(s) that was pressed
%	Modifier: name(s) of the modifier key(s) (i.e., control, shift) pressed
% handles    structure with handles and user data (see GUIDATA)


% --- Executes during object deletion, before destroying properties.
function restoreFramerate_DeleteFcn(hObject, eventdata, handles)
% hObject    handle to restoreFramerate (see GCBO)
% eventdata  reserved - to be defined in a future version of MATLAB
% handles    structure with handles and user data (see GUIDATA)


% --- Executes on slider movement.
function slider1_Callback(hObject, eventdata, handles)
% hObject    handle to slider1 (see GCBO)
% eventdata  reserved - to be defined in a future version of MATLAB
% handles    structure with handles and user data (see GUIDATA)
imagePath = get(handles.imagePath,'String');
currentFrameNumber = get(handles.currentFrameNumber,'Value');
fileList = get(handles.frame,'UserData');

framerate = get(handles.framerateOptions,'UserData');

totalNumberOfFrames = length(fileList);
count = floor(get(hObject,'Value'));
imageFile = fileList{count};
current = imread(imageFile);

low = min(min(current));
high = max(max(current));
imshow(current,[low,high],'Parent',handles.win);
currentFrameNumber = count;
updatePlaybackFrame(currentFrameNumber,handles);


% database=[];
% for ii=1:totalNumberOfFrames
%    currentfilename= char(fileList(ii));
%    currentimage = imread(currentfilename);
%    database(:,:,ii) = currentimage;
% end
% %N_images=size(database,3);
% 
% 
% count = floor(get(hObject,'Value'))
% current=database(:,:,count);
%  low = min(min(min(database)));
%  high = max(max(max(database)));
%  imshow(current,[low,high],'Parent',handles.win);

%set(0,'DefaultFigureVisible','off');
% h=struct;
% %h.f=importdata('playback_gui.fig');
% h.f= figure('Name', 'playback_gui');
% % 
% % h.f = findobj('Tag','win');
% %ax1 = axes('parent', fig1);
% h.ax=axes('Parent',h.f,...
%     'Units','Normalized',...
%     'Position',[0.029 0.079 0.486 0.814]);
% h.slider=uicontrol('Parent',h.f,...
%     'Units','Normalized',...
%    'Position',[0.032 0.022 0.482 0.032],...
%    'Style','Slider',...
%    'BackgroundColor',[1 1 1],...
%    'Min',1,'Max',N_images,'Value',1,...
%     'Callback',@sliderCallback);
% %store image database to the guidata struct as well
% h.database=database;
% guidata(h.f,h)
% %trigger a callback
% sliderCallback(h.slider)
% function sliderCallback(hObject,eventdata,handles)
% h=guidata(hObject);
% count=round(get(hObject,'Value'));
% low = min(min(min(h.database)));
% high = max(max(max(h.database)));
% current=h.database(:,:,count);
% %montage(current,'Parent',h.ax);
% %set(handles.win,'NextPlot','add');
% imshow(current,[low,high],'Parent',handles.win);


Sliderval=get(hObject,'Value'); %returns position of slider


% --- Executes during object creation, after setting all properties.
function slider1_CreateFcn(hObject, eventdata, handles)
% hObject    handle to slider1 (see GCBO)
% eventdata  reserved - to be defined in a future version of MATLAB
% handles    empty - handles not created until after all CreateFcns called

% Hint: slider controls usually have a light gray background.
if isequal(get(hObject,'BackgroundColor'), get(0,'defaultUicontrolBackgroundColor'))
    set(hObject,'BackgroundColor',[.9 .9 .9]);
end
% %imagePath = get(handles.imagePath,'String');
% %currentFrameNumber = get(handles.currentFrameNumber,'Value');
% fileList = get(handles.frame,'UserData');
% %currentFrameNumber = min(currentFrameNumber+1,length(fileList));
% %framerate = get(handles.framerateOptions,'UserData');
% 
% totalNumberOfFrames = length(fileList);
% database=[];
% for ii=1:totalNumberOfFrames
%    currentfilename= char(fileList(ii));
%    currentimage = imread(currentfilename);
%    database(:,:,ii) = currentimage;
% end
% N_images=size(database,3)
set(hObject,'Min',1,'Max',450);


% --- If Enable == 'on', executes on mouse press in 5 pixel border.
% --- Otherwise, executes on mouse press in 5 pixel border or over slider1.
function slider1_ButtonDownFcn(hObject, eventdata, handles)
% hObject    handle to slider1 (see GCBO)
% eventdata  reserved - to be defined in a future version of MATLAB
% handles    structure with handles and user data (see GUIDATA)


% --- Executes on selection change in listbox2.
function listbox2_Callback(hObject, eventdata, handles)
% hObject    handle to listbox2 (see GCBO)
% eventdata  reserved - to be defined in a future version of MATLAB
% handles    structure with handles and user data (see GUIDATA)

% Hints: contents = cellstr(get(hObject,'String')) returns listbox2 contents as cell array
%        contents{get(hObject,'Value')} returns selected item from listbox2


% --- Executes during object creation, after setting all properties.
function listbox2_CreateFcn(hObject, eventdata, handles)
% hObject    handle to listbox2 (see GCBO)
% eventdata  reserved - to be defined in a future version of MATLAB
% handles    empty - handles not created until after all CreateFcns called

% Hint: listbox controls usually have a white background on Windows.
%       See ISPC and COMPUTER.
if ispc && isequal(get(hObject,'BackgroundColor'), get(0,'defaultUicontrolBackgroundColor'))
    set(hObject,'BackgroundColor','white');
end


% --- Executes on key press with focus on slider1 and none of its controls.
function slider1_KeyPressFcn(hObject, eventdata, handles)
% hObject    handle to slider1 (see GCBO)
% eventdata  structure with the following fields (see MATLAB.UI.CONTROL.UICONTROL)
%	Key: name of the key that was pressed, in lower case
%	Character: character interpretation of the key(s) that was pressed
%	Modifier: name(s) of the modifier key(s) (i.e., control, shift) pressed
% handles    structure with handles and user data (see GUIDATA)


% --- Executes during object creation, after setting all properties.
function text9_CreateFcn(hObject, eventdata, handles)
% hObject    handle to text9 (see GCBO)
% eventdata  reserved - to be defined in a future version of MATLAB
% handles    empty - handles not created until after all CreateFcns called


% --- Executes on button press in restorecut.
% function restorecut_Callback(hObject, eventdata, handles)
% comp=computer;
% if ~strcmp(comp,'PCWIN64') && ~strcmp(comp,'PCWIN32')
%     slash='/';
% else
%     slash='\';
% end
% 
% imagePath = get(handles.imagePath,'String');
% timesPath = get(handles.timesPath,'String');
% splinePath= get(handles.splinePath,'String');
% removedFolder = [imagePath slash 'removed_CF'];
% beforeCFtimespath = [timesPath(1:end-4) '_original.txt'];
% movefile(beforeCFtimespath ,timesPath);
% beforeRFsplinepath = [splinePath(1:end-4) '_before_CF.txt'];
% movefile(beforeRFsplinepath ,splinePath);
% stagePath= regexp(imagePath,"\",'split'); % Parse File path into a 1x5 cell array
% stageFileName= stagePath{size(stagePath,2)}; % Extract the last element of the cell array
% stagePath= [imagePath slash strcat(stageFileName,'.txt')]; % Concat FileName with Full Path and Passed into importdata
% beforeCFstagepath = [stagePath(1:end-4) '_original.txt'];
% movefile(beforeCFstagepath ,stagePath);
% 
% if exist(removedFolder,'dir')
%     
%     %removedFilesList = listBmpsInFolder(removedFolder);
%     filenames =dir(fullfile(removedFolder, '*jpeg'));
%     removedFileList = fullfile(removedFolder,{filenames.name});
%     
%     
%     for i=1:length(removedFileList)
%         movefile(char(removedFileList(i)), imagePath);
%     end
%     rmdir(removedFolder);
% end
% disp('Files restored')
% load_Callback(handles.load,[],handles);
% set(handles.cut,'Enable','on');
% set(handles.newBeginFrame,'Enable','on');
% set(handles.newEndFrame,'Enable','on');
% set(handles.restorecut,'Enable','off');
% % hObject    handle to restorecut (see GCBO)
% % eventdata  reserved - to be defined in a future version of MATLAB
% % handles    structure with handles and user data (see GUIDATA)


% --- Executes during object creation, after setting all properties.
function win_CreateFcn(hObject, eventdata, handles)
% hObject    handle to win (see GCBO)
% eventdata  reserved - to be defined in a future version of MATLAB
% handles    empty - handles not created until after all CreateFcns called

% Hint: place code in OpeningFcn to populate win


% --- Executes during object creation, after setting all properties.
function totalNumberOfFrames_CreateFcn(hObject, eventdata, handles)
% hObject    handle to totalNumberOfFrames (see GCBO)
% eventdata  reserved - to be defined in a future version of MATLAB
% handles    empty - handles not created until after all CreateFcns called


% --- If Enable == 'on', executes on mouse press in 5 pixel border.
% --- Otherwise, executes on mouse press in 5 pixel border or over totalNumberOfFrames.
function totalNumberOfFrames_ButtonDownFcn(hObject, eventdata, handles)
% hObject    handle to totalNumberOfFrames (see GCBO)
% eventdata  reserved - to be defined in a future version of MATLAB
% handles    structure with handles and user data (see GUIDATA)


% --- Executes during object deletion, before destroying properties.
function totalNumberOfFrames_DeleteFcn(hObject, eventdata, handles)
% hObject    handle to totalNumberOfFrames (see GCBO)
% eventdata  reserved - to be defined in a future version of MATLAB
% handles    structure with handles and user data (see GUIDATA)
