# Supplementary material for: Track-A-Worm 2.0: A Software Suite for Quantifying Properties of C. elegans Locomotion, Bending, Sleep, and Action Potentials
Source: eNeuro. 2025 Aug 13;12(8):ENEURO.0224-25.2025. doi: 10.1523/ENEURO.0224-25.2025 (PMC12393025; doi:10.1523/ENEURO.0224-25.2025)
Supplement: Extended Data 2 — MATLAB codes for the software suite. This folder contains the MATLAB codes of the software. Users can run the software and configure none “standard” hardware with MATLAB (R2021a or later) installed on their computers. Download Extended Data 2, ZIP file. [file eneuro-12-ENEURO.0224-25.2025-s004.zip › Extended Data 2/prepImage.asv]

function [imgFilled,img,imgSub,possibleOmega]=prepImage(imageString,clow,chigh,threshold,fill)

if nargin==4
    fill=1; %user can override the function and choose not to fill.  this is mostly useful for the manual spline
end

img = imread(imageString);
img = img(1:end,1:end,1);
img = imadjust(img,[clow chigh]);
%se = strel('diamond',2);
%img=imerode(img,se);
img=img<threshold;
img=bwareaopen(img, 500);   %remove all objects less than 500 pixels in area
if fill
    imgFilled=imfill(img,'holes');
end

%The following code checks if there is a relatively large hole in the worm
%silhouette, representing a possible omega bend.  Cutoff is >2.5% of the
%overall silhouette area.
imgSub=imgFilled-img;
cc=bwconncomp(imgSub,4);
objectAreas=zeros(1,cc.NumObjects);
holesToFill=[];
areaOfWorm=sum(sum(img));
for i=1:cc.NumObjects
    size=length(cc.PixelIdxList{i});
    objectAreas(i)=size;
    if size/areaOfWorm<0.01
        holesToFill=[holesToFill;cc.PixelIdxList{i}];
    end
end
img(holesToFill)=1-img(holesToFill); %fill in the small holes manually
imgSub(holesToFill)=1-imgSub(holesToFill);


if max(objectAreas)/areaOfWorm>0.01
    possibleOmega=1;
else
    possibleOmega=0;
end
%end code


%The following code tries to fit the smallest possible circle around the
%entire worm silhouette.  It then looks at the area of the worm silhouette
%versus the area of the circle.  A very high worm-to-circle ratio implies
%that the worm is in a more compact configuration, possibly an omega bend.

%not finished/not required??  -9/13/2013

%end code


imgFilled=~imgFilled;
% img=imdilate(img,se);
% img=img<100;    %threshold to binary image.
