# Supplementary material for: Track-A-Worm 2.0: A Software Suite for Quantifying Properties of C. elegans Locomotion, Bending, Sleep, and Action Potentials
Source: eNeuro. 2025 Aug 13;12(8):ENEURO.0224-25.2025. doi: 10.1523/ENEURO.0224-25.2025 (PMC12393025; doi:10.1523/ENEURO.0224-25.2025)
Supplement: Extended Data 2 — MATLAB codes for the software suite. This folder contains the MATLAB codes of the software. Users can run the software and configure none “standard” hardware with MATLAB (R2021a or later) installed on their computers. Download Extended Data 2, ZIP file. [file eneuro-12-ENEURO.0224-25.2025-s004.zip › Extended Data 2/prepOmega.m]

function [xCenterLine,yCenterLine,xcross,ycross] = prepOmega(worm,updated_matrix)

    %[xSeq,ySeq]=edgesToCoordinates(updated_matrix);
    % % [xSeq,ySeq]=removeArtifacts(xSeq,ySeq);
    
    % Find the endpoints of the skeleton
    endpoints = bwmorph(updated_matrix, 'endpoints');
    % 
    % Find the coordinates of the endpoints
    [row, col] = find(endpoints);
    % 
    
     % Extract the head and tail coordinates
     head = [row(1), col(1)];
     tail = [row(2), col(2)];
     
     %[xSeq,ySeq]=makeCenterLineOmega(updated_matrix,head,tail);

    
     % If you want to visualize the head and tail points
     imshow(worm); % Display the grayscale worm image
     hold on;
    
     % Plot skeleton on top of the worm
     plotSkeleton = imshow(cat(3, zeros(size(updated_matrix)), updated_matrix, zeros(size(updated_matrix))));
     set(plotSkeleton, 'AlphaData', 0.5); % Make skeleton partially transparent
    
     % Plot head and tail points
     plot(head(2), head(1), 'r*'); % Plot head
     plot(tail(2), tail(1), 'b*'); % Plot tail
    
     hold off;

    
    [xSeq,ySeq]=makeCenterLineOmega(updated_matrix,head,tail);
    

    
    xCenterLine=xSeq;
    yCenterLine=ySeq;

    % xCenterLine = [yCenterLine_New(1) xCenterLine_New(2:1:end-1) yCenterLine_New(end)]
    % yCenterLine = [xCenterLine_New(1) yCenterLine_New(2:1:end-1) xCenterLine_New(end)]

    
    
    % Calculate the indices for uniformly spaced points
    indices = round(linspace(1, length(xCenterLine), 13));
    
    %  % Reorder the array
    % xCenterLine = [firstElement_X, remaining_values_X(indices), lastElement_X];
    % yCenterLine = [firstElement_Y, remaining_values_Y(indices), lastElement_Y];
    % 
    % Select the corresponding x and y coordinates  
    xCenterLine = xCenterLine(indices);
    yCenterLine = yCenterLine(indices);
   

    %xCenterLine = [yCenterLine_New(1) xCenterLine_New(2:1:end-1) yCenterLine_New(end)]
    %=[xCenterLine_New(1) yCenterLine_New(2:1:end-1) xCenterLine_New(end)]
    
    


    
    xcross=[];
    ycross=[];
    if isempty(xcross) && isempty(ycross)
        xcross=zeros(1,13);
        ycross=zeros(1,13);
    end
    
    if sum(xCenterLine)~=0 && sum(yCenterLine)~=0 %if an acceptable spline is found, save it as prevX/prevY
        prevX=xCenterLine;
        prevY=yCenterLine;
    end
    
    lastHeadX = xCenterLine(1); lastHeadY = yCenterLine(1);  %store the last head position for the next iteration of the loop
    fprintf('Successfully produced spline\n\n\n');
