# Supplementary material for: Track-A-Worm 2.0: A Software Suite for Quantifying Properties of C. elegans Locomotion, Bending, Sleep, and Action Potentials
Source: eNeuro. 2025 Aug 13;12(8):ENEURO.0224-25.2025. doi: 10.1523/ENEURO.0224-25.2025 (PMC12393025; doi:10.1523/ENEURO.0224-25.2025)
Supplement: Extended Data 2 — MATLAB codes for the software suite. This folder contains the MATLAB codes of the software. Users can run the software and configure none “standard” hardware with MATLAB (R2021a or later) installed on their computers. Download Extended Data 2, ZIP file. [file eneuro-12-ENEURO.0224-25.2025-s004.zip › Extended Data 2/process_binary_matrix.m]

function updated_matrix = process_binary_matrix(binary_matrix)
    [m, n] = size(binary_matrix);
    updated_matrix = binary_matrix; % Initialize the updated matrix

    % Iterate through the binary matrix
    for i = m-1:-1:2
        for j = 2:n-1
            % Check if the current element is 1
            if binary_matrix(i, j) == 1
                % Extract the 3x3 sub-matrix centered around the current element
                sub_matrix = binary_matrix(i-1:i+1, j-1:j+1);
                % Count the number of elements with value 1 in the sub-matrix
                num_ones = sum(sub_matrix(:)) - 1; % Exclude the center element

                % If the count is greater than 3 and the center element has 0 right above and right below it
                if num_ones > 2 && binary_matrix(i-1, j) == 0 && binary_matrix(i+1, j) == 0
                    % Update the center element to 0
                    updated_matrix(i, j) = 0;
                end
            end
        end
    end
end
