# Supplementary material for: Track-A-Worm 2.0: A Software Suite for Quantifying Properties of C. elegans Locomotion, Bending, Sleep, and Action Potentials
Source: eNeuro. 2025 Aug 13;12(8):ENEURO.0224-25.2025. doi: 10.1523/ENEURO.0224-25.2025 (PMC12393025; doi:10.1523/ENEURO.0224-25.2025)
Supplement: Extended Data 2 — MATLAB codes for the software suite. This folder contains the MATLAB codes of the software. Users can run the software and configure none “standard” hardware with MATLAB (R2021a or later) installed on their computers. Download Extended Data 2, ZIP file. [file eneuro-12-ENEURO.0224-25.2025-s004.zip › Extended Data 2/processSequence.m]

function newSeq = processSequence(seq,repeat,rectime)

% FUNCTION GENERATES A BINARY SEQUENCE OF LENGTH EQUAL TO RECTIME BASED
% UPON A SEQUENCE OF FORMAT: [DURATION*VALUE(0/1),....], OR IS ALREADY
% FORMATTED, AND A NUMBER OF TIMES TO REPEAT THE SEQUENCE

if nargin==2
    rectime=[];
end

% REMOVE SPACES
seq = seq(seq~=' ');   

% IF SEQUENCE IS THE DURATION/VALUE FORMAT
if contains(seq,'*')
    
    seqSegments = strsplit(seq,',');
    newSeq = [];
    
    for i=1:length(seqSegments)
        
        currSegment = seqSegments{i};
        components = strsplit(currSegment,'*');
        components = [{str2double(components{1})} components(2)];
        
        for j=1:components{1}
            newSeq=strcat(newSeq,components{2});
        end
        
    end
    
% ELSE THE SEQUENCE IS ALREADY FORMATTED
else
    
    newSeq = seq;
    
end

% REPEAT repeat TIMES
newSeq = repmat(newSeq,1,repeat);

% PAD newSeq IF SHORTER THAN RECTIME, ELSE TRIM IT TO SIZE OF RECTIME
if ~isempty(rectime) && rectime>length(newSeq)
    
    newSeq = pad(newSeq,rectime,'0');
    
elseif ~isempty(rectime) && rectime<length(newSeq)
    
    newSeq = newSeq(1:rectime);
    
end
