# Supplementary material for: Track-A-Worm 2.0: A Software Suite for Quantifying Properties of C. elegans Locomotion, Bending, Sleep, and Action Potentials
Source: eNeuro. 2025 Aug 13;12(8):ENEURO.0224-25.2025. doi: 10.1523/ENEURO.0224-25.2025 (PMC12393025; doi:10.1523/ENEURO.0224-25.2025)
Supplement: Extended Data 4 — A sample WormTracker recording. This folder contains the recording of a wild-type worm (60 seconds, 15 frames per second), along with the associated stage file, time file, and a spline file generated by the Fit Spline module. The images were captured at 50% of the camera's resolution (4 KB/image). Download Extended Data 4, ZIP file. [file eneuro-12-ENEURO.0224-25.2025-s006.zip]

Archive with 905 entries (904 files):
- Extended Data 4/wt1/
- Extended Data 4/wt1/L_img00001.jpeg
- Extended Data 4/wt1/L_img00002.jpeg
- Extended Data 4/wt1/L_img00003.jpeg
- Extended Data 4/wt1/L_img00004.jpeg
- Extended Data 4/wt1/L_img00005.jpeg
- Extended Data 4/wt1/L_img00006.jpeg
- Extended Data 4/wt1/L_img00007.jpeg
- Extended Data 4/wt1/L_img00008.jpeg
- Extended Data 4/wt1/L_img00009.jpeg
- Extended Data 4/wt1/L_img00010.jpeg
- Extended Data 4/wt1/L_img00011.jpeg
- Extended Data 4/wt1/L_img00012.jpeg
- Extended Data 4/wt1/L_img00013.jpeg
- Extended Data 4/wt1/L_img00014.jpeg
- Extended Data 4/wt1/L_img00015.jpeg
- Extended Data 4/wt1/L_img00016.jpeg
- Extended Data 4/wt1/L_img00017.jpeg
- Extended Data 4/wt1/L_img00018.jpeg
- Extended Data 4/wt1/L_img00019.jpeg
- Extended Data 4/wt1/L_img00020.jpeg
- Extended Data 4/wt1/L_img00021.jpeg
- Extended Data 4/wt1/L_img00022.jpeg
- Extended Data 4/wt1/L_img00023.jpeg
- Extended Data 4/wt1/L_img00024.jpeg
- Extended Data 4/wt1/L_img00025.jpeg
- Extended Data 4/wt1/L_img00026.jpeg
- Extended Data 4/wt1/L_img00027.jpeg
- Extended Data 4/wt1/L_img00028.jpeg
- Extended Data 4/wt1/L_img00029.jpeg
- Extended Data 4/wt1/L_img00030.jpeg
- Extended Data 4/wt1/L_img00031.jpeg
- Extended Data 4/wt1/L_img00032.jpeg
- Extended Data 4/wt1/L_img00033.jpeg
- Extended Data 4/wt1/L_img00034.jpeg
- Extended Data 4/wt1/L_img00035.jpeg
- Extended Data 4/wt1/L_img00036.jpeg
- Extended Data 4/wt1/L_img00037.jpeg
- Extended Data 4/wt1/L_img00038.jpeg
- Extended Data 4/wt1/L_img00039.jpeg
- Extended Data 4/wt1/L_img00040.jpeg
- Extended Data 4/wt1/L_img00041.jpeg
- Extended Data 4/wt1/L_img00042.jpeg
- Extended Data 4/wt1/L_img00043.jpeg
- Extended Data 4/wt1/L_img00044.jpeg
- Extended Data 4/wt1/L_img00045.jpeg
- Extended Data 4/wt1/L_img00046.jpeg
- Extended Data 4/wt1/L_img00047.jpeg
- Extended Data 4/wt1/L_img00048.jpeg
- Extended Data 4/wt1/L_img00049.jpeg
- Extended Data 4/wt1/L_img00050.jpeg
- Extended Data 4/wt1/L_img00051.jpeg
- Extended Data 4/wt1/L_img00052.jpeg
- Extended Data 4/wt1/L_img00053.jpeg
- Extended Data 4/wt1/L_img00054.jpeg
- Extended Data 4/wt1/L_img00055.jpeg
- Extended Data 4/wt1/L_img00056.jpeg
- Extended Data 4/wt1/L_img00057.jpeg
- Extended Data 4/wt1/L_img00058.jpeg
- Extended Data 4/wt1/L_img00059.jpeg
- Extended Data 4/wt1/L_img00060.jpeg
- Extended Data 4/wt1/L_img00061.jpeg
- Extended Data 4/wt1/L_img00062.jpeg
- Extended Data 4/wt1/L_img00063.jpeg
- Extended Data 4/wt1/L_img00064.jpeg
- Extended Data 4/wt1/L_img00065.jpeg
- Extended Data 4/wt1/L_img00066.jpeg
- Extended Data 4/wt1/L_img00067.jpeg
- Extended Data 4/wt1/L_img00068.jpeg
- Extended Data 4/wt1/L_img00069.jpeg
- Extended Data 4/wt1/L_img00070.jpeg
- Extended Data 4/wt1/L_img00071.jpeg
- Extended Data 4/wt1/L_img00072.jpeg
- Extended Data 4/wt1/L_img00073.jpeg
- Extended Data 4/wt1/L_img00074.jpeg
- Extended Data 4/wt1/L_img00075.jpeg
- Extended Data 4/wt1/L_img00076.jpeg
- Extended Data 4/wt1/L_img00077.jpeg
- Extended Data 4/wt1/L_img00078.jpeg
- Extended Data 4/wt1/L_img00079.jpeg
- Extended Data 4/wt1/L_img00080.jpeg
- Extended Data 4/wt1/L_img00081.jpeg
- Extended Data 4/wt1/L_img00082.jpeg
- Extended Data 4/wt1/L_img00083.jpeg
- Extended Data 4/wt1/L_img00084.jpeg
- Extended Data 4/wt1/L_img00085.jpeg
- Extended Data 4/wt1/L_img00086.jpeg
- Extended Data 4/wt1/L_img00087.jpeg
- Extended Data 4/wt1/L_img00088.jpeg
- Extended Data 4/wt1/L_img00089.jpeg
- Extended Data 4/wt1/L_img00090.jpeg
- Extended Data 4/wt1/L_img00091.jpeg
- Extended Data 4/wt1/L_img00092.jpeg
- Extended Data 4/wt1/L_img00093.jpeg
- Extended Data 4/wt1/L_img00094.jpeg
- Extended Data 4/wt1/L_img00095.jpeg
- Extended Data 4/wt1/L_img00096.jpeg
- Extended Data 4/wt1/L_img00097.jpeg
- Extended Data 4/wt1/L_img00098.jpeg
- Extended Data 4/wt1/L_img00099.jpeg
- Extended Data 4/wt1/L_img00100.jpeg
- Extended Data 4/wt1/L_img00101.jpeg
- Extended Data 4/wt1/L_img00102.jpeg
- Extended Data 4/wt1/L_img00103.jpeg
- Extended Data 4/wt1/L_img00104.jpeg
- Extended Data 4/wt1/L_img00105.jpeg
- Extended Data 4/wt1/L_img00106.jpeg
- Extended Data 4/wt1/L_img00107.jpeg
- Extended Data 4/wt1/L_img00108.jpeg
- Extended Data 4/wt1/L_img00109.jpeg
- Extended Data 4/wt1/L_img00110.jpeg
- Extended Data 4/wt1/L_img00111.jpeg
- Extended Data 4/wt1/L_img00112.jpeg
- Extended Data 4/wt1/L_img00113.jpeg
- Extended Data 4/wt1/L_img00114.jpeg
- Extended Data 4/wt1/L_img00115.jpeg
- Extended Data 4/wt1/L_img00116.jpeg
- Extended Data 4/wt1/L_img00117.jpeg
- Extended Data 4/wt1/L_img00118.jpeg
- Extended Data 4/wt1/L_img00119.jpeg
- Extended Data 4/wt1/L_img00120.jpeg
- Extended Data 4/wt1/L_img00121.jpeg
- Extended Data 4/wt1/L_img00122.jpeg
- Extended Data 4/wt1/L_img00123.jpeg
- Extended Data 4/wt1/L_img00124.jpeg
- Extended Data 4/wt1/L_img00125.jpeg
- Extended Data 4/wt1/L_img00126.jpeg
- Extended Data 4/wt1/L_img00127.jpeg
- Extended Data 4/wt1/L_img00128.jpeg
- Extended Data 4/wt1/L_img00129.jpeg
- Extended Data 4/wt1/L_img00130.jpeg
- Extended Data 4/wt1/L_img00131.jpeg
- Extended Data 4/wt1/L_img00132.jpeg
- Extended Data 4/wt1/L_img00133.jpeg
- Extended Data 4/wt1/L_img00134.jpeg
- Extended Data 4/wt1/L_img00135.jpeg
- Extended Data 4/wt1/L_img00136.jpeg
- Extended Data 4/wt1/L_img00137.jpeg
- Extended Data 4/wt1/L_img00138.jpeg
- Extended Data 4/wt1/L_img00139.jpeg
- Extended Data 4/wt1/L_img00140.jpeg
- Extended Data 4/wt1/L_img00141.jpeg
- Extended Data 4/wt1/L_img00142.jpeg
- Extended Data 4/wt1/L_img00143.jpeg
- Extended Data 4/wt1/L_img00144.jpeg
- Extended Data 4/wt1/L_img00145.jpeg
- Extended Data 4/wt1/L_img00146.jpeg
- Extended Data 4/wt1/L_img00147.jpeg
- Extended Data 4/wt1/L_img00148.jpeg
- Extended Data 4/wt1/L_img00149.jpeg
- Extended Data 4/wt1/L_img00150.jpeg
- Extended Data 4/wt1/L_img00151.jpeg
- Extended Data 4/wt1/L_img00152.jpeg
- Extended Data 4/wt1/L_img00153.jpeg
- Extended Data 4/wt1/L_img00154.jpeg
- Extended Data 4/wt1/L_img00155.jpeg
- Extended Data 4/wt1/L_img00156.jpeg
- Extended Data 4/wt1/L_img00157.jpeg
- Extended Data 4/wt1/L_img00158.jpeg
- Extended Data 4/wt1/L_img00159.jpeg
- Extended Data 4/wt1/L_img00160.jpeg
- Extended Data 4/wt1/L_img00161.jpeg
- Extended Data 4/wt1/L_img00162.jpeg
- Extended Data 4/wt1/L_img00163.jpeg
- Extended Data 4/wt1/L_img00164.jpeg
- Extended Data 4/wt1/L_img00165.jpeg
- Extended Data 4/wt1/L_img00166.jpeg
- Extended Data 4/wt1/L_img00167.jpeg
- Extended Data 4/wt1/L_img00168.jpeg
- Extended Data 4/wt1/L_img00169.jpeg
- Extended Data 4/wt1/L_img00170.jpeg
- Extended Data 4/wt1/L_img00171.jpeg
- Extended Data 4/wt1/L_img00172.jpeg
- Extended Data 4/wt1/L_img00173.jpeg
- Extended Data 4/wt1/L_img00174.jpeg
- Extended Data 4/wt1/L_img00175.jpeg
- Extended Data 4/wt1/L_img00176.jpeg
- Extended Data 4/wt1/L_img00177.jpeg
- Extended Data 4/wt1/L_img00178.jpeg
- Extended Data 4/wt1/L_img00179.jpeg
- Extended Data 4/wt1/L_img00180.jpeg
- Extended Data 4/wt1/L_img00181.jpeg
- Extended Data 4/wt1/L_img00182.jpeg
- Extended Data 4/wt1/L_img00183.jpeg
- Extended Data 4/wt1/L_img00184.jpeg
- Extended Data 4/wt1/L_img00185.jpeg
- Extended Data 4/wt1/L_img00186.jpeg
- Extended Data 4/wt1/L_img00187.jpeg
- Extended Data 4/wt1/L_img00188.jpeg
- Extended Data 4/wt1/L_img00189.jpeg
- Extended Data 4/wt1/L_img00190.jpeg
- Extended Data 4/wt1/L_img00191.jpeg
- Extended Data 4/wt1/L_img00192.jpeg
- Extended Data 4/wt1/L_img00193.jpeg
- Extended Data 4/wt1/L_img00194.jpeg
- Extended Data 4/wt1/L_img00195.jpeg
- Extended Data 4/wt1/L_img00196.jpeg
- Extended Data 4/wt1/L_img00197.jpeg
- Extended Data 4/wt1/L_img00198.jpeg
- Extended Data 4/wt1/L_img00199.jpeg
- Extended Data 4/wt1/L_img00200.jpeg
- Extended Data 4/wt1/L_img00201.jpeg
- Extended Data 4/wt1/L_img00202.jpeg
- Extended Data 4/wt1/L_img00203.jpeg
- Extended Data 4/wt1/L_img00204.jpeg
- Extended Data 4/wt1/L_img00205.jpeg
- Extended Data 4/wt1/L_img00206.jpeg
- Extended Data 4/wt1/L_img00207.jpeg
- Extended Data 4/wt1/L_img00208.jpeg
- Extended Data 4/wt1/L_img00209.jpeg
- Extended Data 4/wt1/L_img00210.jpeg
- Extended Data 4/wt1/L_img00211.jpeg
- Extended Data 4/wt1/L_img00212.jpeg
- Extended Data 4/wt1/L_img00213.jpeg
- Extended Data 4/wt1/L_img00214.jpeg
- Extended Data 4/wt1/L_img00215.jpeg
- Extended Data 4/wt1/L_img00216.jpeg
- Extended Data 4/wt1/L_img00217.jpeg
- Extended Data 4/wt1/L_img00218.jpeg
- Extended Data 4/wt1/L_img00219.jpeg
- Extended Data 4/wt1/L_img00220.jpeg
- Extended Data 4/wt1/L_img00221.jpeg
- Extended Data 4/wt1/L_img00222.jpeg
- Extended Data 4/wt1/L_img00223.jpeg
- Extended Data 4/wt1/L_img00224.jpeg
- Extended Data 4/wt1/L_img00225.jpeg
- Extended Data 4/wt1/L_img00226.jpeg
- Extended Data 4/wt1/L_img00227.jpeg
- Extended Data 4/wt1/L_img00228.jpeg
- Extended Data 4/wt1/L_img00229.jpeg
- Extended Data 4/wt1/L_img00230.jpeg
- Extended Data 4/wt1/L_img00231.jpeg
- Extended Data 4/wt1/L_img00232.jpeg
- Extended Data 4/wt1/L_img00233.jpeg
- Extended Data 4/wt1/L_img00234.jpeg
- Extended Data 4/wt1/L_img00235.jpeg
- Extended Data 4/wt1/L_img00236.jpeg
- Extended Data 4/wt1/L_img00237.jpeg
- Extended Data 4/wt1/L_img00238.jpeg
- Extended Data 4/wt1/L_img00239.jpeg
- Extended Data 4/wt1/L_img00240.jpeg
- Extended Data 4/wt1/L_img00241.jpeg
- Extended Data 4/wt1/L_img00242.jpeg
- Extended Data 4/wt1/L_img00243.jpeg
- Extended Data 4/wt1/L_img00244.jpeg
- Extended Data 4/wt1/L_img00245.jpeg
- Extended Data 4/wt1/L_img00246.jpeg
- Extended Data 4/wt1/L_img00247.jpeg
- Extended Data 4/wt1/L_img00248.jpeg
- Extended Data 4/wt1/L_img00249.jpeg
- Extended Data 4/wt1/L_img00250.jpeg
- Extended Data 4/wt1/L_img00251.jpeg
- Extended Data 4/wt1/L_img00252.jpeg
- Extended Data 4/wt1/L_img00253.jpeg
- Extended Data 4/wt1/L_img00254.jpeg
- Extended Data 4/wt1/L_img00255.jpeg
- Extended Data 4/wt1/L_img00256.jpeg
- Extended Data 4/wt1/L_img00257.jpeg
- Extended Data 4/wt1/L_img00258.jpeg
- Extended Data 4/wt1/L_img00259.jpeg
- Extended Data 4/wt1/L_img00260.jpeg
- Extended Data 4/wt1/L_img00261.jpeg
- Extended Data 4/wt1/L_img00262.jpeg
- Extended Data 4/wt1/L_img00263.jpeg
- Extended Data 4/wt1/L_img00264.jpeg
- Extended Data 4/wt1/L_img00265.jpeg
- Extended Data 4/wt1/L_img00266.jpeg
- Extended Data 4/wt1/L_img00267.jpeg
- Extended Data 4/wt1/L_img00268.jpeg
- Extended Data 4/wt1/L_img00269.jpeg
- Extended Data 4/wt1/L_img00270.jpeg
- Extended Data 4/wt1/L_img00271.jpeg
- Extended Data 4/wt1/L_img00272.jpeg
- Extended Data 4/wt1/L_img00273.jpeg
- Extended Data 4/wt1/L_img00274.jpeg
- Extended Data 4/wt1/L_img00275.jpeg
- Extended Data 4/wt1/L_img00276.jpeg
- Extended Data 4/wt1/L_img00277.jpeg
- Extended Data 4/wt1/L_img00278.jpeg
- Extended Data 4/wt1/L_img00279.jpeg
- Extended Data 4/wt1/L_img00280.jpeg
- Extended Data 4/wt1/L_img00281.jpeg
- Extended Data 4/wt1/L_img00282.jpeg
- Extended Data 4/wt1/L_img00283.jpeg
- Extended Data 4/wt1/L_img00284.jpeg
- Extended Data 4/wt1/L_img00285.jpeg
- Extended Data 4/wt1/L_img00286.jpeg
- Extended Data 4/wt1/L_img00287.jpeg
- Extended Data 4/wt1/L_img00288.jpeg
- Extended Data 4/wt1/L_img00289.jpeg
- Extended Data 4/wt1/L_img00290.jpeg
- Extended Data 4/wt1/L_img00291.jpeg
- Extended Data 4/wt1/L_img00292.jpeg
- Extended Data 4/wt1/L_img00293.jpeg
- Extended Data 4/wt1/L_img00294.jpeg
- Extended Data 4/wt1/L_img00295.jpeg
- Extended Data 4/wt1/L_img00296.jpeg
- Extended Data 4/wt1/L_img00297.jpeg
- Extended Data 4/wt1/L_img00298.jpeg
- Extended Data 4/wt1/L_img00299.jpeg
[truncated: 605 more entries]
