# Supplementary material for: Track-A-Worm 2.0: A Software Suite for Quantifying Properties of C. elegans Locomotion, Bending, Sleep, and Action Potentials
Source: eNeuro. 2025 Aug 13;12(8):ENEURO.0224-25.2025. doi: 10.1523/ENEURO.0224-25.2025 (PMC12393025; doi:10.1523/ENEURO.0224-25.2025)
Supplement: Extended Data 6 — A sample trace of action potentials recorded from a mouse suprachiasmatic nucleus neuron. The action potentials were triggered by current injection steps (-10 to +30 pA at 5-pA intervals, 5 sec/step). This file requires ClampFit to open. Download Extended Data 6, ZIP file. [file eneuro-12-ENEURO.0224-25.2025-s008.zip]

Archive with 1 entries (1 files):
- AP_Data_mammalian_neuron.abf
