# Supplementary material for: Track-A-Worm 2.0: A Software Suite for Quantifying Properties of C. elegans Locomotion, Bending, Sleep, and Action Potentials
Source: eNeuro. 2025 Aug 13;12(8):ENEURO.0224-25.2025. doi: 10.1523/ENEURO.0224-25.2025 (PMC12393025; doi:10.1523/ENEURO.0224-25.2025)
Supplement: Extended Data 7 — A sample trace of spontaneous action potentials recorded from a C. elegans body-wall muscle cell. This file requires ClampFit to open. Download Extended Data 7, ZIP file. [file eneuro-12-ENEURO.0224-25.2025-s009.zip]

Archive with 1 entries (1 files):
- AP_Data_C_elegans.abf
